# Supplementary material for: Comprehensive Transcriptome Profiling Reveals Long Noncoding RNA Expression and Alternative Splicing Regulation during Fruit Development and Ripening in Kiwifruit (Actinidia chinensis)
Source: Front Plant Sci. 2016 Mar 29;7:335. doi: 10.3389/fpls.2016.00335 (PMC5007456; doi:10.3389/fpls.2016.00335)
Supplement: Table S1 — Primers used for RT-PCR and qRT-PCR analysis. [file TableS1-S10.XLS]

## Sheet: Table S1
	Table S1 Primers used for RT-PCR and qRT-PCR analysis
	Accession no	Primers(5'--3')
	Achn296911	CATCAGAAACCCCAACACTTA
		CATCAGACAGTATGGAAATGGAC
	Achn346141	CTGTTGACTTGATTGCCTTGG
		TCATCACCCACGAGCATCAT
	Achn154591	CTGGAGGGAAGGACAAGAGG
		CGGTGAGGAATGTTTAGCGT
	Achn061011	GTGGAGGAACCTGTGATGGAG
		TCCCTGCTCAGTATCTCAAACAT
	Achn160901	TTTCCACTTTTGCCCACTGAC
		TCTATGAACTCCTTCTTGCCTAC
	Achn314161	CCATCCCCAAGTGCTAAACCA
		CATTGTTCCCGTTCCCCAGAC
	Achn077531	GTTTGCTCGAAAATTATGGG
		GACTGAGGAAATCTCGGTGTT
	Achn114471	CACCAACGACACTAAAACAGC
		GGACAATCCTCCCTGAAATG
	Achn226461	GGGGTGCTTTTGAGTGATACA
		TCTTCGTCCTCCCGTAAACT
	Achn353961	CTCCGAGTTCACGCCTGTC
		GACTTCAACTGCCCACGATG
	Achn383801	CAGTATTGGCGTCTCGTTCC
		AGTCAGTGTCCCCGCTTTCT
	Achn218701	TTCATTGGAAGGTGACGGAG
		AAATCGCATTACCTCGGACC
	Achn240251	GAAAGACCCTACCAAGCCAATC
		TCTCCACCCACCACCACAAG
	Achn024141	GCCAAGCAAAGGTTTTAGGA
		GCATCAGGTATCAATCGTGTCA
	Achn336721	TCACTGGAAGCGATAAGATTG
		TGTTGTATCCACCGTTTTGAC
	Achn094531	TGATAGGGAAATGGATGCTG
		CTGGGGTCCTGAGAACAAAT
	Achn310541	CACTCGTCGTCTTAGTTCTTGC
		AGCAGAGGATGTTCGGGATT
	Achn387071	ACTTATCGGACGAGCACCAG
		CTGTTCAAACCCATTAGGAGC
	TCONS_00099562	GAGAGAGGAGACAAAGTGAGG
		TTGAGTCAAATATGGCAGGAC
	TCONS_00093727	GAGATGGCACCAACAACGA
		TCAAGCAAAAATCTCTTCAAC
	TCONS_00004854	CTTCTTCCTCTACAAAGCAAT
		TCAAGCAAAAATCTCTTCAAC
	TCONS_00060613	TTCTTATGAGGTTCTTTTGAGC
		CTAGAAGAGCTGAGTTCGTCC
	TCONS_00088122	GTCTTCTCTGAATACGCACCG
		GACGGACAAAGACGGAAAT
	TCONS_00084056	TGTACTTGTAAGGGTGATGTG
		GTGTCTCTCACTTTGCCATTG
	TCONS_00040823	TAGGGCTAAGGGCAAGAGACT
		GGTGGAGGAGGATCAAACGTC
	TCONS_00001512	CTTCTTTCTCTAAAATCGGG
		TATGCAAGTCACTCAGGTCAG
	Achn107181	GCTTACAGAGGCACCACTCAACC
		CCGGAATCCAGCACAATACCAG
	AB253775	GTCGTAACAAGGTTTCCGTAGGT
		CAAAGGGAAGAAAGAGTAGGGTT

## Sheet: Table S2
Table S2 Summary statistics of RNA-Seq data
sample	library type	No. of raw reads/read pairs	No. of cleaned reads/read pairs		align to genome (up to two mismtaches)		align to genome (perfect match)
			clean	% of raw	aligned	% aligned	aligned	% aligned
120DAP_rep1	paired-end	26655278	24856874	93.2531	21574730	86.8	19474834	78.3
127DAP_rep1	paired-end	27012822	25265656	93.5321	22311450	88.3	20166289	79.8
20DAP_rep1	paired-end	27462864	16113563	58.674	14066511	87.3	12748730	79.1
120DAP_rep2	single-end	4991686	4876782	97.6981	4432114	90.9	3598272	73.8
120DAP_rep3	single-end	4592414	4483436	97.627	4063112	90.6	3283108	73.2
127DAP_rep2	single-end	4966837	4868407	98.0183	4409850	90.6	3573997	73.4
127DAP_rep3	single-end	3640241	3592951	98.7009	3231739	89.9	2638380	73.4
20DAP_rep2	single-end	3668373	3119130	85.0276	2827575	90.7	2319962	74.4
20DAP_rep3	single-end	3591230	3541357	98.6113	3210384	90.7	2608536	73.7
total read pairs		81130964	66236093
total single-end reads		25450781	24482063

## Sheet: Table S3a
Table S3a LncRNAs of A.chinensis‘Hongyang’
transcript ID	gene ID	position				length	exon_number	coding potential score	distance to kiwi gene model		overlapped with repeat	Expression
		chr	start	end	strand				NearestGene	Distance		20DAP_rep1	20DAP_rep2	120DAP_rep1	120DAP_rep2	120DAP_rep3	127DAP_rep1	127DAP_rep2	127DAP_rep3
TCONS_00002845	XLOC_001308	Chr1	46459	46672	.	214	1	-1.03392	Achn331201	-4485	N	2.64015	22.8068	0	20.3898	14.9744	0	8.23928	0
TCONS_00001458	XLOC_000674	Chr1	177310	178107	-	616	2	-1.26918	Achn331241	7448	N	1.31172	4.90053	2.92055	2.92079	1.93055	3.48159	3.54078	11.9293
TCONS_00002847	XLOC_001310	Chr1	181438	181768	.	331	1	-1.20811	Achn331251	-10475	Y	0.549553	0	0	0	0	1.83217	0	0
TCONS_00002848	XLOC_001311	Chr1	183741	183964	.	224	1	-0.936888	Achn331251	-8279	N	0	0	0	0	0	19.1354	7.06643	0
TCONS_00000015	XLOC_000011	Chr1	187593	188635	+	801	2	-1.13228	Achn331251	-3608	Y	0	0	0.677345	0	0	0.200881	0	0.633282
TCONS_00002851	XLOC_001314	Chr1	253261	253526	.	266	1	-1.2033	Achn094151	-5384	Y	0	0	4.21924	3.38904	14.9336	0	0	0
TCONS_00002852	XLOC_001315	Chr1	255806	256224	.	419	1	-1.45383	Achn094151	-2686	Y	0	0	1.59371	2.23859	0	0.274976	0	0
TCONS_00002853	XLOC_001316	Chr1	256285	256528	.	244	1	-1.38742	Achn094151	-2382	Y	0	0	5.02499	0	0	0	0	0
TCONS_00002854	XLOC_001317	Chr1	290112	290521	.	410	1	-1.30848	Achn094161	-6697	Y	0	0	1.18552	0	0	0	0	0
TCONS_00002855	XLOC_001318	Chr1	458332	458740	.	409	1	-1.20655	Achn094051	-1051	N	2.1566	1.96934	0.476402	0	0	0	0	0
TCONS_00000052	XLOC_000029	Chr1	477964	478501	+	538	1	-1.44089	Achn094261	0	N	1.37174	1.20898	0.447582	0	0.793874	0.713978	0	2.26385
TCONS_00002857	XLOC_001320	Chr1	546092	546584	.	493	1	-1.34547	Achn094281	-1546	N	0	0	0.343148	1.66554	1.83483	1.44062	0	0
TCONS_00002859	XLOC_001322	Chr1	819101	819560	.	460	1	-1.40137	Achn094321	11167	N	1.75876	1.57733	2.69839	3.76044	6.21383	1.39085	3.419	5.90716
TCONS_00002860	XLOC_001323	Chr1	823528	824350	.	823	1	-1.05454	Achn093891	8798	N	0	0	0.571983	0.777627	1.28497	0	0	0
TCONS_00002862	XLOC_001325	Chr1	870842	871052	.	211	1	-1.03336	Achn094351	-2005	N	0	0	16.569	0	0	0	0	0
TCONS_00001512	XLOC_000704	Chr1	886771	888234	-	270	2	-1.02904	Achn094351	0	N	15.9328	21.7653	6.00119	11.3679	7.14487	5.95347	7.61586	7.73024
TCONS_00002864	XLOC_001327	Chr1	962659	963454	.	796	1	-1.50519	Achn094381	6273	N	7.542	15.6885	3.92702	13.416	9.85284	3.34233	11.8282	7.66356
TCONS_00002865	XLOC_001328	Chr1	970017	970480	.	464	1	-1.44853	Achn093851	3389	Y	1.44473	0	0.1899	1.8513	1.01971	0.228311	0	2.90814
TCONS_00002867	XLOC_001330	Chr1	1055511	1055961	.	451	1	-1.12467	Achn348501	-6789	Y	1.51495	0	0.398919	0	0	0.480163	0	0
TCONS_00002868	XLOC_001331	Chr1	1060288	1060529	.	242	1	-1.29615	Achn348501	-2221	N	6.92984	0	2.0916	0	4.99447	7.00837	5.49615	0
TCONS_00002872	XLOC_001335	Chr1	1125858	1126112	.	255	1	-1.31204	Achn348451	2094	Y	0	0	2.48233	3.85028	0	0	0	0
TCONS_00000121	XLOC_000053	Chr1	1158666	1158936	+	271	1	-0.94733	Achn348561	0	N	9.35301	8.79251	4.35375	6.97079	11.622	2.0596	4.50307	0
TCONS_00000132	XLOC_000055	Chr1	1224181	1225839	+	346	2	-1.09108	Achn348581	0	N	0	0	0.672262	3.3646	0	0	0	0
TCONS_00002875	XLOC_001338	Chr1	1276361	1276766	.	406	1	-0.882062	Achn371261	5232	N	1.8214	0	0	0	0	1.46115	1.44396	1.8711
TCONS_00002878	XLOC_001341	Chr1	1474355	1475106	.	752	1	-0.71897	Achn135131	-8625	Y	1.42557	1.47375	0.276266	0.439188	0.483815	0.10935	0	1.37981
TCONS_00002879	XLOC_001342	Chr1	1671963	1672391	.	429	1	-1.26274	Achn135571	2632	N	0.330146	0	1.96231	2.13923	0	0.263029	0	0
TCONS_00002881	XLOC_001344	Chr1	1685342	1685617	.	276	1	-1.14057	Achn135561	9418	N	0	0	0.618747	0	0	3.13756	14.7484	9.55554
TCONS_00002882	XLOC_001345	Chr1	1754314	1754750	.	437	1	-1.36323	Achn135271	-219	Y	0	0	2.74161	1.03291	1.13786	0	0	0
TCONS_00002884	XLOC_001347	Chr1	1893650	1895090	.	1441	1	-0.10754	Achn135431	-1836	Y	1.28892	0.65289	0.907539	0.194566	1.50035	0.583897	0	0.611275
TCONS_00002886	XLOC_001349	Chr1	1968325	1968800	.	476	1	-1.41459	Achn135371	6886	N	10.2523	22.2682	6.36488	7.96332	15.5955	4.36853	10.7263	6.94962
TCONS_00000192	XLOC_000091	Chr1	1994766	1995525	+	281	3	-1.10067	Achn135341	12856	N	15.7977	33.9285	23.9315	14.4442	38.1886	12.5235	14.0082	18.1519
TCONS_00001645	XLOC_000764	Chr1	2074968	2078609	-	229	3	-1.04979	Achn044261	-13256	Y	8.9091	0	0	0	5.96983	0	0	8.51281
TCONS_00000199	XLOC_000096	Chr1	2084458	2084883	+	426	1	-0.989149	Achn044261	-6982	Y	0.334231	0	0	0	0	0.533005	4.79316	1.70291
TCONS_00002892	XLOC_001355	Chr1	2168154	2168396	.	243	1	-1.18409	Achn076001	-288	N	0	0	0	0	0	34.2492	54.2471	421.764
TCONS_00002893	XLOC_001356	Chr1	2223000	2223839	.	840	1	-1.11679	Achn076041	-828	N	0.493789	1.90476	2.06869	2.27053	0.833747	1.13188	0.917495	2.97225
TCONS_00000231	XLOC_000109	Chr1	2285003	2285602	+	345	3	-0.0647888	Achn076081	0	Y	3.01142	13.0327	0	0	0	0	0	0
TCONS_00002895	XLOC_001358	Chr1	2549526	2549952	.	427	1	-1.35392	Achn075791	-12613	N	0.332858	0	1.53927	0	0	0	0	0
TCONS_00002896	XLOC_001359	Chr1	2616665	2617367	.	703	1	-1.2803	Achn075771	4360	N	0	0	1.11028	0	0	0	0	0
TCONS_00000278	XLOC_000126	Chr1	2647371	2647651	+	206	2	-1.08912	Achn075751	0	N	0	12.9959	10.8228	7.74576	0	30.9718	18.7799	0
TCONS_00000286	XLOC_000133	Chr1	2737141	2737530	+	390	1	-1.00829	Achn075711	0	N	1.77298	0	0.55642	7.22368	2.99135	0	4.65017	8.75048
TCONS_00002898	XLOC_001361	Chr1	2779994	2780239	.	246	1	-1.35407	Achn075691	-1844	N	1.29724	0	2.90178	4.30488	0	1.28291	0	6.76285
TCONS_00002901	XLOC_001364	Chr1	3221978	3222381	.	404	1	-0.993029	Achn023171	-1370	N	0.735169	2.01838	1.46304	3.60895	0	0.295079	0	0
TCONS_00000355	XLOC_000165	Chr1	3222713	3223151	+	439	1	-1.22004	Achn023171	-600	N	0.317223	0	1.88262	1.02412	1.12818	0	0	0
TCONS_00002902	XLOC_001365	Chr1	3227352	3227824	.	473	1	-1.31488	Achn023171	2341	Y	0	0	0.735203	2.68404	0.985591	0	0	0
TCONS_00002903	XLOC_001366	Chr1	3258272	3258472	.	201	1	-1.32456	Achn023211	-1450	N	0	0	14.747	25.3112	18.5888	0	10.228	0
TCONS_00001768	XLOC_000814	Chr1	3408341	3409518	-	570	2	-0.979077	Achn023071	0	N	0	0	0.524716	0	0.128465	0.417175	6.31071	0.566127
TCONS_00000385	XLOC_000176	Chr1	3452517	3452789	+	273	1	-1.0808	Achn023051	337	N	4.52894	5.26739	7.04482	8.30818	0	0	11.1585	14.7952
TCONS_00001781	XLOC_000816	Chr1	3453438	3457319	-	549	3	-0.17599	Achn023051	0	Y	2.66498	4.22078	1.13997	0	0	1.51793	0	1.18348
TCONS_00002904	XLOC_001367	Chr1	3574162	3574556	.	395	1	-1.18852	Achn023311	-1754	N	1.91615	0	0	0	0	0	0	0
TCONS_00002905	XLOC_001368	Chr1	3575315	3575634	.	320	1	-1.12851	Achn023311	-676	Y	2.3754	3.41733	0	0	0	0	0	0
TCONS_00000405	XLOC_000183	Chr1	3597843	3598734	+	228	2	-1.23283	Achn023331	-3920	N	9.10882	9.22409	0	0	0	0	0	0
TCONS_00002906	XLOC_001369	Chr1	3651571	3651868	.	298	1	-0.880152	Achn023011	-305	N	0	0	2.44711	0	0	3.66257	0	0
TCONS_00002907	XLOC_001370	Chr1	3736902	3737367	.	466	1	-1.02066	Achn023401	2334	Y	0.2869	0	1.50808	0	1.01192	0.679806	0	0
TCONS_00002908	XLOC_001371	Chr1	3737681	3738133	.	453	1	-1.32067	Achn022931	2232	Y	1.50371	0	0.395853	0	0	0.476385	0	0
TCONS_00002913	XLOC_001376	Chr1	3947619	3947868	.	250	1	-1.46301	Achn023451	5568	Y	2.43837	0	0	0	0	4.73077	4.96199	0
TCONS_00002915	XLOC_001378	Chr1	4028148	4028472	.	325	1	-1.37256	Achn023501	5506	N	4.01002	0	0	0	0	0.479821	2.37542	0
TCONS_00002916	XLOC_001379	Chr1	4033698	4034001	.	304	1	-1.49082	Achn023501	11056	Y	0	0	2.77816	0	0	0	0	3.65461
TCONS_00001837	XLOC_000842	Chr1	4037437	4039761	-	254	2	-1.16453	Achn023501	14795	N	4.59996	26.154	4.20475	3.89699	8.92535	2.19399	11.3629	30.6087
TCONS_00002917	XLOC_001380	Chr1	4045443	4045675	.	233	1	-1.27436	Achn022831	12626	N	6.55196	17.1845	0	30.7266	67.6977	0	62.0815	16.0892
TCONS_00000472	XLOC_000206	Chr1	4134294	4135402	+	546	2	-0.0648491	Achn023541	0	N	0	0	0.437446	1.40744	1.34742	0	0	0
TCONS_00002918	XLOC_001381	Chr1	4343786	4344031	.	246	1	-0.913007	Achn023621	-4415	Y	1.29724	7.22276	0.96726	0	0	19.2436	15.656	20.2872
TCONS_00002919	XLOC_001382	Chr1	4414206	4414681	.	476	1	-1.01524	Achn022711	-777	N	94.4878	62.3511	0.181854	0	0	0.218426	0	0
TCONS_00002920	XLOC_001383	Chr1	4429347	4429710	.	364	1	-1.2578	Achn022701	-326	N	0.449061	0	2.10558	1.49985	0	0	0	0
TCONS_00002923	XLOC_001386	Chr1	4576087	4576830	.	744	1	-1.24057	Achn022651	7534	N	1.15674	0	0	0	0	0	0	0
TCONS_00001895	XLOC_000866	Chr1	4587102	4590792	-	494	2	-1.14983	Achn022641	0	Y	0	0	0	0.545569	0	0.662391	0.704161	0.000696307
TCONS_00002927	XLOC_001390	Chr1	4898357	4898886	.	530	1	-1.30633	Achn022481	-5420	Y	0	0	0.305467	0	0.813271	1.27966	1.78992	0
TCONS_00002928	XLOC_001391	Chr1	4906516	4906994	.	479	1	-1.23839	Achn023861	-5612	Y	0	0	0	0.875161	0.964089	1.7287	0	0
TCONS_00001928	XLOC_000882	Chr1	4908344	4909087	-	523	3	-0.06103	Achn023861	-3519	Y	29.3633	62.0257	61.7647	95.8157	102.227	92.2576	142.678	94.8118
TCONS_00000539	XLOC_000245	Chr1	5046252	5046561	+	222	2	-1.09282	Achn185021	-1596	N	0	0	0	0.694219	11.7071	0	33.8156	0
TCONS_00001947	XLOC_000889	Chr1	5148711	5153039	-	524	2	-0.762045	Achn185051	1674	Y	3.49182	3.71738	3.02421	6.62041	6.64485	3.52242	5.72872	11.0842
TCONS_00001954	XLOC_000890	Chr1	5166334	5167063	-	730	1	-1.09882	Achn184921	9291	Y	1.77956	1.53544	2.77997	1.37267	4.0324	0.56943	1.66404	2.15628
TCONS_00002929	XLOC_001392	Chr1	5235668	5236016	.	349	1	-1.20331	Achn185091	-1494	Y	4.40793	0	0	0	0	1.20944	0	5.18515
TCONS_00002930	XLOC_001393	Chr1	5347761	5348202	.	442	1	-1.21129	Achn184871	-2121	N	11.9146	10.1797	15.4998	15.1681	14.4815	1.99174	2.45171	3.17695
TCONS_00002931	XLOC_001394	Chr1	5392804	5393236	.	433	1	-1.16622	Achn184861	-15664	N	0	0	1.92964	1.05094	0	0	0	0
TCONS_00002936	XLOC_001399	Chr1	5722313	5722752	.	440	1	-1.3655	Achn185301	-1671	N	0	0	0.833335	1.01978	0	0.251032	1.23624	0
TCONS_00000610	XLOC_000280	Chr1	5815451	5816825	+	241	2	-1.14331	Achn308161	-87	N	0	27.852	0	2.06984	17.8037	0	0	18.2859
TCONS_00002938	XLOC_001401	Chr1	5893147	5893459	.	313	1	-1.12246	Achn308121	-1695	N	0	0	0.856881	4.31057	0	0	0	0
TCONS_00002941	XLOC_001404	Chr1	6052052	6052259	.	208	1	-1.0286	Achn308061	-2587	Y	9.71908	12.5694	0	0	0	0	0	0
TCONS_00000637	XLOC_000297	Chr1	6496920	6500134	+	353	3	-1.50644	Achn307951	2843	Y	1.43463	10.7887	2.89301	6.18166	3.08829	0	0	0
TCONS_00002051	XLOC_000932	Chr1	6506054	6506559	-	506	1	-1.05518	Achn307951	-736	N	0.000110762	0.604227	1.48043	0.910057	3.46166	1.26902	2.13599	1.78182
TCONS_00002952	XLOC_001415	Chr1	6781968	6782188	.	221	1	-1.05967	Achn307831	-1796	Y	0	10.2299	1.82073	0	0	13.5008	0	0
TCONS_00000650	XLOC_000306	Chr1	6796116	6798192	+	419	3	-1.13078	Achn307831	-15944	Y	1.23884	0	2.52595	1.1193	6.16499	3.5294	1.35674	3.51607
TCONS_00000651	XLOC_000306	Chr1	6796134	6798192	+	419	3	-1.2686	Achn307831	-15962	Y	0.826162	0	8.85766	1.1193	0.000167832	7.46963	0.00014669	0.000471133
TCONS_00002953	XLOC_001416	Chr1	6810242	6811013	.	772	1	-1.27607	Achn307821	3632	Y	2.06568	2.84371	0	0	0	0	0	0
TCONS_00002954	XLOC_001417	Chr1	6990561	6991039	.	479	1	-1.27123	Achn285261	11101	Y	0.822831	4.40506	4.1388	5.25097	1.92818	2.37696	9.54836	12.3729
TCONS_00002098	XLOC_000951	Chr1	7008664	7010952	-	241	3	-1.00863	Achn285261	-543	N	5.64032	7.70768	3.2024	0	10.1214	16.9101	10.082	0
TCONS_00002099	XLOC_000951	Chr1	7008664	7011609	-	371	3	-0.923593	Achn285261	-543	N	0	0	0	0	0	0.778863	2.07405	0
TCONS_00002956	XLOC_001419	Chr1	7053967	7054366	.	400	1	-0.969404	Achn285271	5855	N	0	0	0.745637	1.22742	0	0.300946	0	0
TCONS_00002958	XLOC_001421	Chr1	7243056	7243260	.	205	1	-1.24147	Achn285201	6491	Y	0	0	19.1269	0	0	0	0	0
TCONS_00002959	XLOC_001422	Chr1	7245092	7245299	.	208	1	-1.43248	Achn285201	4452	Y	0	0	16.1259	0	0	0	0	0
TCONS_00002960	XLOC_001423	Chr1	7284169	7284470	.	302	1	-1.2883	Achn285311	3051	Y	2.05223	3.97266	0.471503	0	2.60836	0	0	0
TCONS_00000715	XLOC_000327	Chr1	7496864	7497395	+	532	1	-1.25761	Achn285101	5833	N	0.232551	0	1.10614	0	0.00258191	0	0	0
TCONS_00000718	XLOC_000327	Chr1	7498778	7499830	+	264	2	-0.957785	Achn285101	3398	N	0	17.4469	3.95626	8.66433	0.000729276	0	1.92183	0
TCONS_00000727	XLOC_000330	Chr1	7668244	7670938	+	454	4	-1.19969	Achn285391	885	Y	0	0	0.259547	1.99803	0	1.7082	3.40416	0
TCONS_00000728	XLOC_000330	Chr1	7668799	7670938	+	897	3	-1.181	Achn285391	1440	Y	0	0	2.22685	1.08321	1.70999	0.620386	0	0
TCONS_00000729	XLOC_000330	Chr1	7669879	7670938	+	529	2	-1.21776	Achn285391	2520	Y	0.234581	0	1.4789	2.07728	2.82164	0.401829	0	0
TCONS_00002967	XLOC_001430	Chr1	7712735	7713250	.	516	1	-0.245323	Achn285031	-1356	N	0.243752	0	0.478048	0	0.849762	0.954392	0.935119	0
TCONS_00002970	XLOC_001433	Chr1	7715495	7716067	.	573	1	-1.11566	Achn285031	-4116	N	0	0	0.948196	0.652228	0	0.808863	0	0
TCONS_00002971	XLOC_001434	Chr1	7716306	7716667	.	362	1	-1.14269	Achn285021	3706	Y	0	0	0	0	0	1.11309	1.84071	0
TCONS_00002972	XLOC_001435	Chr1	7752230	7752568	.	339	1	-1.0813	Achn285411	-8494	Y	140.223	115.649	116.936	83.0674	114.872	96.7464	117.84	94.3955
TCONS_00002977	XLOC_001440	Chr1	8098081	8098322	.	242	1	-1.13693	Achn285481	-25	N	2.77194	0	1.0458	9.06756	0	1.40167	0	0
TCONS_00002979	XLOC_001442	Chr1	8361842	8362365	.	524	1	-0.969365	Achn242811	2280	Y	0.714075	2.52375	1.244	1.50419	1.65704	20.2938	30.9992	98.0599
TCONS_00002219	XLOC_001003	Chr1	8675947	8676593	-	557	2	-1.27949	Achn167101	0	Y	0	0.283345	3.81801	5.75702	4.75712	0.917798	0	3.81203
TCONS_00002984	XLOC_001447	Chr1	9019825	9020185	.	361	1	-0.29725	Achn167051	-20726	N	29.6824	56.3955	59.3953	88.615	119.5	58.6107	101.869	146.403
TCONS_00002247	XLOC_001011	Chr1	9119487	9123470	-	627	2	-0.803074	Achn019161	-23919	N	5.11673	6.68234	4.03261	6.25864	4.38747	3.67465	6.20767	5.36264
TCONS_00002986	XLOC_001449	Chr1	9351875	9352490	.	616	1	-1.11659	Achn373271	-13632	N	0.562166	0	0.973518	0.584158	0	0.290133	0.708155	0.917635
TCONS_00002987	XLOC_001450	Chr1	9353589	9353860	.	272	1	-1.15411	Achn373271	-15346	Y	0.916035	0	2.59989	3.1733	0	0	0	4.98483
TCONS_00002988	XLOC_001451	Chr1	9354269	9354629	.	361	1	-1.43787	Achn373271	-16026	Y	3.19656	0	3.67393	3.05569	8.41546	0	0	2.40004
TCONS_00002989	XLOC_001452	Chr1	9354725	9355113	.	389	1	-0.969304	Achn373271	-16482	Y	0.39442	4.36193	1.31239	3.89966	4.29592	0.318353	0	2.04195
TCONS_00002990	XLOC_001453	Chr1	9356204	9356523	.	320	1	-1.43655	Achn373271	-17961	N	0	0	0	0	2.24374	2.49809	4.93824	0
TCONS_00002993	XLOC_001456	Chr1	9359567	9360056	.	490	1	-1.38824	Achn373151	-20218	N	0	0	1.03973	1.68301	0	0	0	1.32189
TCONS_00002994	XLOC_001457	Chr1	9361026	9361538	.	513	1	-1.3459	Achn373151	-18736	Y	0.983888	1.30679	0.482526	0	0.858012	0	0	0
TCONS_00002996	XLOC_001459	Chr1	9681064	9681271	.	208	1	-1.21904	Achn373231	-58	N	0	0	0	0	0	21.6261	9.08182	0
TCONS_00002272	XLOC_001022	Chr1	9681966	9682303	-	338	1	-1.43378	Achn373231	-960	N	0	0	2.12786	0	0	2.17503	0	0
TCONS_00003000	XLOC_001463	Chr1	9950876	9951108	.	233	1	-1.40757	Achn229961	-8368	N	0	0	0	0	0	5.31005	12.4163	0
TCONS_00003007	XLOC_001470	Chr1	10506991	10507366	.	376	1	-0.100143	Achn088361	8034	N	10.5265	14.0634	0	0	0	0	0	0
TCONS_00003009	XLOC_001472	Chr1	10632711	10633307	.	597	1	-1.40788	Achn088101	2974	N	0.391999	0	1.52894	0.612399	0.674626	0.152002	0	0.961997
TCONS_00003010	XLOC_001473	Chr1	10633933	10634735	.	803	1	-1.27537	Achn088101	4196	Y	0.523283	0.674137	1.43464	1.60718	1.77049	0.100108	0.487083	0
TCONS_00003011	XLOC_001474	Chr1	10634874	10635528	.	655	1	-1.00126	Achn088301	4667	N	0.343775	0	0.779935	1.06729	1.17574	0.397928	0	0.838285
TCONS_00003012	XLOC_001475	Chr1	10729123	10729844	.	722	1	-1.14158	Achn088261	-636	N	0	0	0.48655	0.929246	0	0.11563	0.563247	0
TCONS_00003016	XLOC_001479	Chr1	10954106	10954511	.	406	1	-1.15021	Achn088171	2373	Y	0	0	1.20776	1.19112	1.31216	1.16892	2.88792	0
TCONS_00003018	XLOC_001481	Chr1	10956482	10956684	.	203	1	-1.44326	Achn088201	3852	N	0	0	21.6117	16.301	8.97869	7.71242	9.88058	0
TCONS_00003019	XLOC_001482	Chr1	10967659	10968408	.	750	1	-1.24625	Achn088201	-5230	N	0	0	0.554515	2.20398	0.485587	0	0	0.692433
TCONS_00003020	XLOC_001483	Chr1	10968518	10968986	.	469	1	-0.87589	Achn088201	-6089	Y	0	0	1.30524	1.81637	1.00047	0	0	0
TCONS_00002336	XLOC_001062	Chr1	10969136	10969820	-	591	2	-1.06557	Achn088201	-6707	N	0	0	1.03465	0	0	0	0	0.976912
TCONS_00003022	XLOC_001485	Chr1	10972072	10972597	.	526	1	-1.33226	Achn088201	-9643	N	0	0	0.463701	0.747425	0	0.740175	0.906079	1.17411
TCONS_00003023	XLOC_001486	Chr1	10974198	10974541	.	344	1	-1.46626	Achn088201	-11769	N	2.02012	0	0.340574	5.12114	0	0	0	0
TCONS_00003024	XLOC_001487	Chr1	10975307	10975582	.	276	1	-1.12467	Achn088201	-12878	Y	0	0	6.80622	0	3.35054	0	0	0
TCONS_00000860	XLOC_000410	Chr1	11068986	11071243	+	368	2	-1.14597	Achn235021	1234	Y	6.16622	8.08853	16.5677	11.5776	8.54537	10.4727	15.4067	1.59453
TCONS_00002348	XLOC_001069	Chr1	11193140	11196651	-	559	2	-0.394043	Achn234981	0	N	3.23755	9.09976	0.703183	4.06769	3.73419	0.504223	3.28742	4.25987
TCONS_00000892	XLOC_000425	Chr1	11422279	11423241	+	282	4	-1.00608	Achn235161	0	Y	7.47081	3.17937	6.32173	18.9622	17.1432	0	38.7233	73.6405
TCONS_00003027	XLOC_001490	Chr1	11453896	11454325	.	430	1	-1.41088	Achn040891	10912	N	0	0	0.651347	1.06488	0	0	0	0
TCONS_00003028	XLOC_001491	Chr1	11454638	11455184	.	547	1	-0.945853	Achn040891	10053	Y	0.445925	0	1.16322	0.701666	0	0	0	0
TCONS_00003029	XLOC_001492	Chr1	11457211	11457506	.	296	1	-1.5108	Achn040891	7731	Y	0	0	0.498901	2.49943	0	0	0	0
TCONS_00003030	XLOC_001493	Chr1	11458558	11458891	.	334	1	-1.37698	Achn040891	6346	N	0	0	1.82343	1.83177	0	0.447878	0	0
TCONS_00003034	XLOC_001497	Chr1	11735691	11736017	.	327	1	-1.00079	Achn178511	3005	N	0	0	1.91851	11.5763	12.7526	0.944671	2.33893	3.03081
TCONS_00003038	XLOC_001501	Chr1	11805902	11806319	.	418	1	-1.19096	Achn178561	9029	N	0.345635	3.77346	1.60078	3.37355	8.67148	0	0	5.29941
TCONS_00003040	XLOC_001503	Chr1	11808144	11809593	.	1450	1	-1.18656	Achn178561	11271	Y	10.0461	1.94452	22.2803	3.86321	5.53249	7.9708	3.04411	7.28231
TCONS_00003041	XLOC_001504	Chr1	11809704	11810101	.	398	1	-1.12888	Achn178561	12831	Y	0	0	1.75677	0	0	0	0	0
TCONS_00003043	XLOC_001506	Chr1	11810740	11811440	.	701	1	-1.48461	Achn178561	13867	Y	0	0	2.63463	0	0.533461	0.240946	0.587046	0.760699
TCONS_00003044	XLOC_001507	Chr1	11812806	11813139	.	334	1	-1.39789	Achn178561	15933	Y	0	0	2.18812	0	0	0	0	0
TCONS_00003045	XLOC_001508	Chr1	11816385	11816981	.	597	1	-1.32549	Achn178561	19512	Y	0	0	1.01929	0	0	0	0	0
TCONS_00003046	XLOC_001509	Chr1	11817124	11817438	.	315	1	-1.50249	Achn178561	20251	Y	0	0	2.10682	0	0	0	0	0
TCONS_00003048	XLOC_001511	Chr1	11834363	11834788	.	426	1	-0.94969	Achn178571	-7791	N	0.334231	1.81884	0.441678	0	1.19421	1.33251	1.31416	0
TCONS_00003050	XLOC_001513	Chr1	11886654	11887266	.	613	1	-1.09194	Achn178491	0	Y	0.566093	0	1.96094	0	5.18589	0.876715	0.71335	4.62183
TCONS_00002386	XLOC_001093	Chr1	11908489	11908964	-	476	1	-0.889459	Achn178481	-999	Y	0.281824	5.9947	2.99155	9.1289	2.96743	1.09211	1.92051	0
TCONS_00003051	XLOC_001514	Chr1	11938883	11939218	.	336	1	-1.43072	Achn178621	-518	N	0.531531	0	1.79797	0	0	0	0	0
TCONS_00003055	XLOC_001518	Chr1	11956126	11956711	.	586	1	-1.41519	Achn178471	-7083	Y	0.402713	0	0	0	0	1.09431	0	1.9794
TCONS_00003058	XLOC_001521	Chr1	11963878	11964484	.	607	1	-0.0533991	Achn178471	-14835	N	7.65485	11.0219	4.72471	4.18042	7.23675	10.5273	11.5835	13.1338
TCONS_00003059	XLOC_001522	Chr1	12119379	12119656	.	278	1	-1.15645	Achn178671	-939	N	0	0	3.02116	0	0	0	0	0
TCONS_00003060	XLOC_001523	Chr1	12119804	12120081	.	278	1	-1.29574	Achn178671	-514	N	0	0	3.62539	0	0	0	0	0
TCONS_00003061	XLOC_001524	Chr1	12228454	12228747	.	294	1	-1.08311	Achn178681	4478	N	0	0	3.05253	2.54611	0	0	0	0
TCONS_00003062	XLOC_001525	Chr1	12229343	12229626	.	284	1	-1.01205	Achn178681	5367	N	0	0	2.82253	5.60638	12.3521	0	0	0
TCONS_00000945	XLOC_000449	Chr1	12232079	12233622	+	603	2	-1.24174	Achn178681	8103	Y	2.31835	3.03612	2.3854	1.20638	1.99345	2.99483	2.19368	0.947532
TCONS_00003063	XLOC_001526	Chr1	12249542	12250049	.	508	1	-1.26223	Achn178421	-5671	N	0	0	0	0	0	1.56654	0	0
TCONS_00003067	XLOC_001530	Chr1	12280420	12280641	.	222	1	-1.1702	Achn178411	-9425	Y	2.10371	0	8.79543	0	0	2.58976	0	9.43442
TCONS_00003068	XLOC_001531	Chr1	12280866	12281365	.	500	1	-1.20637	Achn178411	-9871	N	0.512153	0	0.502944	0	0.895693	1.0051	0	3.8317
TCONS_00003069	XLOC_001532	Chr1	12285761	12285961	.	201	1	-1.21372	Achn044161	14608	N	0	0	0	0	0	45.0507	0	0
TCONS_00003071	XLOC_001534	Chr1	12288724	12289069	.	346	1	-1.38725	Achn044161	11500	N	0	0	1.68065	1.68397	1.85508	0	0	0
TCONS_00003072	XLOC_001535	Chr1	12290938	12291384	.	447	1	-1.13114	Achn044161	9185	N	0	0	1.01299	0	0	0.243951	0	0
TCONS_00003073	XLOC_001536	Chr1	12291744	12292106	.	363	1	-1.43748	Achn044161	8463	N	10.8375	15.1916	10.5898	6.03628	21.6113	15.1195	18.294	30.8171
TCONS_00000949	XLOC_000452	Chr1	12378109	12378453	+	238	2	-1.08683	Achn270471	3738	Y	1.48768	16.0453	4.55286	19.1261	0	0	17.3859	22.5337
TCONS_00003076	XLOC_001539	Chr1	12401932	12402573	.	642	1	-1.2304	Achn270481	-5331	N	0	0	0.802512	0	0.605317	0.13654	0	0
TCONS_00000953	XLOC_000454	Chr1	12403563	12403922	+	267	2	-1.09375	Achn270481	-3982	N	0	0	0	0	0	1.7758	8.12578	0
TCONS_00003078	XLOC_001541	Chr1	12658415	12658669	.	255	1	-1.19154	Achn270591	2495	N	1.1339	0	4.96466	3.85028	4.24152	1.07748	0	0
TCONS_00001009	XLOC_000474	Chr1	12919406	12922318	+	317	2	-1.28754	Achn209101	-8615	Y	0	0	0	2.08612	0	0.512299	7.58681	6.55404
TCONS_00001011	XLOC_000476	Chr1	12927750	12929383	+	593	2	-0.983931	Achn209101	-16959	Y	0	0	0	0	0	0.395364	1.56444	0
TCONS_00001014	XLOC_000478	Chr1	13055887	13056752	+	236	4	-1.07014	Achn209001	0	N	1.02737	2.70015	29.7307	19.4193	0	58.8879	50.6482	0
TCONS_00003082	XLOC_001545	Chr1	13112613	13112959	.	347	1	-1.30667	Achn209041	-241	Y	0.991525	5.61274	0.33395	11.7085	11.0556	0.408587	6.08306	15.765
TCONS_00003083	XLOC_001546	Chr1	13120320	13120688	.	369	1	-1.0913	Achn209011	2391	Y	0	0	1.16906	2.91057	1.60316	0	0	0
TCONS_00003085	XLOC_001548	Chr1	13121560	13121781	.	222	1	-1.39213	Achn209011	3631	N	0	0	8.79543	0	6.61614	0	0	0
TCONS_00003086	XLOC_001549	Chr1	13122204	13122622	.	419	1	-1.2745	Achn209011	4275	Y	0	0	0.683017	2.23859	0	0	0	0
TCONS_00003090	XLOC_001553	Chr1	13542778	13544139	.	1362	1	-1.17304	Achn327691	6588	Y	4.26351	6.27687	2.6864	3.53327	3.20542	7.63887	11.3381	8.81518
TCONS_00003093	XLOC_001556	Chr1	13578419	13579454	.	1036	1	-1.303	Achn084001	-13791	N	0.285192	0	0.916021	1.44638	1.27468	0.794416	0	1.36324
TCONS_00003095	XLOC_001558	Chr1	13581309	13581563	.	255	1	-1.23759	Achn084001	-11682	N	0	0	2.48233	7.70056	4.24152	0	4.66757	0
TCONS_00001062	XLOC_000499	Chr1	13659488	13659882	+	280	2	-0.883165	Achn327941	2116	Y	0	0	0	0.00177423	0	3.75145	0	0.0108083
TCONS_00001063	XLOC_000499	Chr1	13659489	13659882	+	267	2	-0.910393	Achn327941	2116	Y	0	0	2.08121	3.34944	0	3.52458	0	5.25232
TCONS_00003099	XLOC_001562	Chr1	13667295	13667835	.	541	1	-0.89345	Achn327941	-2730	N	0.680115	2.39645	1.62699	2.14248	1.57345	1.06157	1.7315	3.36555
TCONS_00003100	XLOC_001563	Chr1	13707358	13707762	.	405	1	-1.03132	Achn327921	-1734	Y	0	0	1.45614	0	0	0	0	0
TCONS_00003101	XLOC_001564	Chr1	13762991	13763231	.	241	1	-0.972278	Achn327891	-3223	Y	2.82016	15.4154	1.06747	0	0	0	0	0
TCONS_00003103	XLOC_001566	Chr1	13765638	13765960	.	323	1	-1.09864	Achn327881	5402	N	2.90538	0	0	0	0	0.487549	0	0
TCONS_00003105	XLOC_001568	Chr1	13804405	13804771	.	367	1	-1.17866	Achn327861	-2159	Y	2.20859	0	0	0	0	0	0	0
TCONS_00003106	XLOC_001569	Chr1	13805195	13805636	.	442	1	-1.18336	Achn327861	-2949	Y	1.5677	0	0	0	0	0.248967	0	0
TCONS_00002516	XLOC_001158	Chr1	13813310	13815061	-	375	3	-1.35034	Achn327861	-11064	N	0.0181831	0.0130929	0.0195804	0.0128133	0.0129059	0	0	0
TCONS_00002517	XLOC_001158	Chr1	13813310	13818342	-	370	3	-1.34897	Achn327861	-11064	N	1.71977	2.41377	0.561097	4.32684	3.17407	0	0	0
TCONS_00003108	XLOC_001571	Chr1	13817178	13817818	.	641	1	-1.14298	Achn327851	14902	Y	0.708592	0	0	0	0	0	0	0
TCONS_00003109	XLOC_001572	Chr1	13822375	13822585	.	211	1	-1.23382	Achn327851	10135	N	0	0	8.28451	7.13201	0	0	0	0
TCONS_00002558	XLOC_001174	Chr1	14227812	14230444	-	375	3	-0.512701	Achn369801	0	Y	0	0	0	0	0	3.38006	0	0.246994
TCONS_00002559	XLOC_001175	Chr1	14272457	14272817	-	278	2	-0.160464	Achn369751	4565	N	48.0401	14.994	27.7947	8.93664	22.971	4.58749	3.6112	4.67942
TCONS_00003111	XLOC_001574	Chr1	14276879	14277172	.	294	1	-1.25131	Achn369791	2581	N	0	0	2.54378	0	0	0	0	0
TCONS_00003115	XLOC_001578	Chr1	14563838	14564038	.	201	1	-1.31111	Achn217161	-202	N	0	0	24.5784	0	0	9.01015	0	0
TCONS_00003116	XLOC_001579	Chr1	14656116	14656497	.	382	1	-1.4782	Achn217101	-7589	N	0	0	1.63312	2.70099	0	0	0	0
TCONS_00003117	XLOC_001580	Chr1	14656744	14656997	.	254	1	-1.14268	Achn217101	-8217	N	0	0	4.20475	3.89704	8.58605	0	0	0
TCONS_00003118	XLOC_001581	Chr1	14657233	14657460	.	228	1	-1.44868	Achn217101	-8706	N	0	0	8.76508	5.4977	0	0	0	0
TCONS_00003119	XLOC_001582	Chr1	14657551	14657851	.	301	1	-1.32808	Achn217101	-9024	N	0	0	2.37929	4.77775	2.63161	0	0	0
TCONS_00003120	XLOC_001583	Chr1	14658126	14658562	.	437	1	-1.19133	Achn217101	-9599	N	0	0	1.89804	2.06581	1.13786	0	0	0
TCONS_00003121	XLOC_001584	Chr1	14658671	14659116	.	446	1	-1.31704	Achn217101	-10144	N	0	0	1.22039	1.98899	0	0.489876	0	0
TCONS_00003122	XLOC_001585	Chr1	14666595	14666805	.	211	1	-1.52726	Achn217291	-13588	N	0	0	2.7615	14.264	0	0	0	0
TCONS_00003123	XLOC_001586	Chr1	14668305	14669014	.	710	1	-1.13569	Achn217291	-11379	Y	1.38537	0	0.0995683	0.475641	0.523972	0	0	0
TCONS_00003124	XLOC_001587	Chr1	14782228	14782534	.	307	1	-1.36366	Achn217331	-3110	Y	3.28187	3.80338	0	0	0	0	0	0
TCONS_00003126	XLOC_001589	Chr1	15112767	15113228	.	462	1	-1.12731	Achn288851	5416	N	1.74613	0	1.9131	0.932824	2.05522	3.4507	2.26166	2.93069
TCONS_00003127	XLOC_001590	Chr1	15124536	15125280	.	745	1	-1.18707	Achn379171	-308	N	0.433004	0.746408	0.746049	1.77948	0	0.221508	0	0
TCONS_00003128	XLOC_001591	Chr1	15125597	15125806	.	210	1	-1.31912	Achn379171	-1369	N	0	0	11.6129	7.24908	0	0	0	0
TCONS_00002603	XLOC_001202	Chr1	15135796	15136334	-	447	2	-1.21256	Achn379161	1444	N	0.922771	0	3.03896	0.990403	2.18208	0.487902	1.20063	3.11158
TCONS_00003130	XLOC_001593	Chr1	15268720	15269565	.	846	1	-1.38944	Achn379241	5650	Y	0.244658	0	0.867176	0	0	0	0	0
TCONS_00003131	XLOC_001594	Chr1	15274266	15274586	.	321	1	-1.16246	Achn379241	11196	N	5.89529	6.781	7.22974	8.08316	6.67838	5.45082	4.89947	6.34879
TCONS_00003132	XLOC_001595	Chr1	15292960	15293339	.	380	1	-1.1042	Achn136161	17637	Y	0.825075	0	2.20075	1.36566	3.00885	4.34418	0	2.14527
TCONS_00003133	XLOC_001596	Chr1	15308545	15308859	.	315	1	-1.22214	Achn136161	2117	N	0	3.5573	0	0	0	10.9435	17.9918	0
TCONS_00003135	XLOC_001598	Chr1	15410668	15410904	.	237	1	-1.47261	Achn136171	2324	N	0	0	5.81964	0	0	0	0	0
TCONS_00003136	XLOC_001599	Chr1	15411724	15412090	.	367	1	-0.77142	Achn136171	3380	N	0	0	1.47809	1.4728	0	0	0	0
TCONS_00003137	XLOC_001600	Chr1	15414050	15414318	.	269	1	-1.50116	Achn136171	5706	N	0	0	5.40434	6.55665	0	0	0	0
TCONS_00003140	XLOC_001603	Chr1	15418301	15418986	.	686	1	-1.13348	Achn136171	9957	N	0	0	1.25297	0.499324	1.10012	0.124189	0	0
TCONS_00003141	XLOC_001604	Chr1	15419109	15419630	.	522	1	-1.46711	Achn136171	10765	Y	0	0	1.40801	0	0.83373	0	0	0
TCONS_00003142	XLOC_001605	Chr1	15421340	15421843	.	504	1	-1.15345	Achn136171	12996	Y	0	0	0.827466	2.4067	0	0	0	0
TCONS_00003143	XLOC_001606	Chr1	15423979	15424226	.	248	1	-1.06012	Achn136181	-13284	Y	0	0	3.72902	8.39393	0	0	0	0
TCONS_00002629	XLOC_001216	Chr1	15427612	15428496	-	758	2	-1.23892	Achn136181	-9014	N	2.03878e-05	2.08636	0	0	0	0	8.31875e-05	0
TCONS_00002630	XLOC_001216	Chr1	15427612	15428514	-	903	1	-1.25702	Achn136181	-8996	N	0.506787	2.39029	1.1601	3.44277	1.51721	1.16317	5.00876	8.1131
TCONS_00002631	XLOC_001216	Chr1	15427612	15428514	-	810	2	-1.24612	Achn136181	-8996	N	0.71155	0	0	0.000437314	0	1.82631	0	0
TCONS_00003145	XLOC_001608	Chr1	15478875	15479076	.	202	1	-0.7865	Achn136041	-1399	N	0	0	0	0	9.13462	16.657	20.1043	0
TCONS_00002671	XLOC_001225	Chr1	15566176	15566452	-	277	1	-0.998094	Achn135981	0	N	0	0	0.611404	9.02975	3.31576	0	0	0
TCONS_00003148	XLOC_001611	Chr1	15856205	15856826	.	622	1	-0.932628	Achn136291	-351	N	0	0	0	0	0	0.858034	0.697991	0.904463
TCONS_00003149	XLOC_001612	Chr1	15885077	15885295	.	219	1	-1.13253	Achn135871	5709	Y	11.3934	0	3.91471	18.8579	0	5.89596	0	9.87445
TCONS_00003152	XLOC_001615	Chr1	15926236	15926504	.	269	1	-0.632645	Achn353371	-712	N	505.383	44.0033	196.583	78.6798	61.3946	240.667	39.7421	46.3484
TCONS_00001232	XLOC_000575	Chr1	15956169	15958774	+	875	2	-1.24257	Achn353351	0	Y	0.00372208	3.00893	2.1665	0.13547	0.777363	1.17912	1.66971	2.07275
TCONS_00001233	XLOC_000575	Chr1	15957871	15958772	+	902	1	-1.32394	Achn353351	-1187	Y	1.46398	0	0.874761	1.27982	0.753384	0.383288	0	0
TCONS_00003154	XLOC_001617	Chr1	15960029	15961696	.	1668	1	-1.17918	Achn353351	-3345	Y	0.600502	0.275829	1.9197	4.43874	3.80316	0.329088	1.19576	1.54948
TCONS_00003155	XLOC_001618	Chr1	16100836	16101120	.	285	1	-0.937787	Achn190861	-595	N	0	4.65688	2.79193	0	0	0.702492	0	8.72011
TCONS_00001270	XLOC_000591	Chr1	16301172	16303453	+	326	2	-1.15381	Achn191061	10430	Y	1.13768	0	0.386581	0	4.28329	1.9042	4.71353	15.2696
TCONS_00003160	XLOC_001623	Chr1	16424440	16424703	.	264	1	-1.26542	Achn191021	-14636	Y	0	0	4.33765	0	0	0	4.20196	0
TCONS_00001287	XLOC_000598	Chr1	16586266	16586614	+	233	2	-0.698597	Achn365511	-1579	N	0	8.59225	3.83863	20.4844	16.9244	0	0	8.04458
TCONS_00003161	XLOC_001624	Chr1	16595576	16595999	.	424	1	-1.38266	Achn365541	-5127	N	0	0	1.55924	1.0939	3.61515	0.80661	0	10.3102
TCONS_00003163	XLOC_001626	Chr1	16889098	16889418	.	321	1	-1.16266	Achn362241	9415	N	25.3498	84.7626	37.3536	92.9563	57.8793	19.3256	107.788	63.4879
TCONS_00003165	XLOC_001628	Chr1	17110483	17110687	.	205	1	-1.3629	Achn254871	-549	N	3.63844	13.2169	19.1269	7.87745	0	159.624	66.847	136.119
TCONS_00001363	XLOC_000627	Chr1	17187101	17187791	+	484	2	-0.76353	Achn254901	0	N	1.88799	1.84237	0	0	0.636393	0	0	0
TCONS_00001369	XLOC_000629	Chr1	17214245	17214743	+	391	2	-0.873249	Achn254921	0	N	0	1.56259	2.13544	0.798309	0	1.8197	1.83227	3.48329
TCONS_00003168	XLOC_001631	Chr1	17354701	17354937	.	237	1	-1.37246	Achn255051	-29	N	4.5466	8.13197	1.16393	0	0	0	0	0
TCONS_00003171	XLOC_001634	Chr1	17610398	17611035	.	638	1	-1.42849	Achn333981	4939	N	1.24822	0	0.115675	0	0	0	0.672259	0.87112
TCONS_00003173	XLOC_001636	Chr1	17639635	17639857	.	223	1	-0.952321	Achn333981	34176	Y	4.10198	119.122	11.9096	59.1652	71.6949	0	57.3792	55.7644
TCONS_00002830	XLOC_001302	Chr1	17838039	17838503	-	465	1	-1.07567	Achn296131	0	Y	1.72752	3.09432	0.189202	0	0	1.36472	0	0
TCONS_00029759	XLOC_014864	Chr2	700	2940	+	212	2	-0.956867	Achn047021	9027	Y	0	0	0	14.0352	0	12.6664	17.0145	22.0475
TCONS_00029764	XLOC_014868	Chr2	117514	117824	+	311	1	-1.09174	Achn047051	2974	N	6.53213	0	0.615272	3.91381	0	17.0942	5.16166	19.7165
TCONS_00032578	XLOC_016172	Chr2	154424	154711	.	288	1	-1.27953	Achn046951	-7352	Y	0	0	0	0	2.96925	0.678865	9.8025	21.1703
TCONS_00032579	XLOC_016173	Chr2	232029	232278	.	250	1	-1.0267	Achn047071	7167	N	0	0	6.29786	0	0	0	0	0
TCONS_00031175	XLOC_015512	Chr2	311940	314581	-	332	2	-1.32731	Achn046861	2059	N	73.7533	68.6091	67.2383	36.5209	34.6583	74.3585	64.9681	96.4713
TCONS_00032582	XLOC_016176	Chr2	372878	373297	.	420	1	-0.912398	Achn046821	-6088	Y	0	3.73858	1.13335	0	1.22733	1.09493	1.35062	0
TCONS_00032583	XLOC_016177	Chr2	602804	603097	.	294	1	-1.34447	Achn046641	2484	N	2.93446	4.27189	0	0	0	0	0	7.9992
TCONS_00029800	XLOC_014887	Chr2	612952	613675	+	724	1	-1.27328	Achn046631	-2681	Y	0.599771	0.776551	0.560751	0.458839	1.01973	0.230378	0.557148	1.45411
TCONS_00032584	XLOC_016178	Chr2	709684	709894	.	211	1	-0.842157	Achn046591	-960	N	0	0	0	0	0	22.3884	0	11.2034
TCONS_00032585	XLOC_016179	Chr2	833130	833508	.	379	1	-1.1519	Achn046511	2056	Y	0.414599	0	1.10629	1.37337	1.51292	0	0	0
TCONS_00029844	XLOC_014907	Chr2	1074046	1080283	+	716	4	-1.09231	Achn250501	0	N	0.913174	0	0.590557	2.35034	1.03531	0.350912	0.569492	0.738074
TCONS_00032589	XLOC_016183	Chr2	1130136	1130354	.	219	1	-1.11348	Achn250221	-135	N	0	0	5.87206	6.28598	13.8494	0	0	0
TCONS_00032592	XLOC_016186	Chr2	1439260	1440017	.	758	1	-1.44828	Achn250671	-4954	Y	0.564274	0.728894	0.273332	1.30329	0	0	0	2.0473
TCONS_00032594	XLOC_016188	Chr2	1441451	1441865	.	415	1	-0.10212	Achn250671	-3106	Y	2.10069	0	0.23177	0	0	0.280064	0	0
TCONS_00032599	XLOC_016193	Chr2	1648938	1649455	.	518	1	-1.19812	Achn249971	-17807	Y	0.48459	0	0	0.766467	0	0.379365	2.78749	0
TCONS_00032603	XLOC_016197	Chr2	2025261	2025784	.	524	1	-1.38904	Achn250951	11486	N	0	0	0	0	0	1.30327	2.73523	0
TCONS_00032604	XLOC_016198	Chr2	2042835	2043258	.	424	1	-1.32811	Achn250961	2352	N	0	0	0	2.1878	0	2.6887	3.97829	0
TCONS_00032605	XLOC_016199	Chr2	2135009	2135226	.	218	1	-1.34739	Achn249671	-609	N	0	0	14.2329	0	0	0	0	0
TCONS_00032608	XLOC_016202	Chr2	2144967	2145356	.	390	1	-1.04703	Achn249661	3418	Y	1.57004	2.16934	1.04459	5.17183	0	0	1.56741	0
TCONS_00032611	XLOC_016205	Chr2	2203294	2203508	.	215	1	-1.27	Achn249641	3559	N	0	0	0	0	0	17.9054	0	0
TCONS_00031458	XLOC_015643	Chr2	2391223	2391631	-	229	2	-1.09611	Achn037021	-9279	N	0	0	8.52364	0	0	0	0	0
TCONS_00029996	XLOC_014979	Chr2	2461024	2461781	+	521	3	-0.569627	Achn037071	0	N	7.97038	9.87136	3.22715	2.66131	2.47776	0	3.15942	0
TCONS_00029997	XLOC_014979	Chr2	2461324	2461781	+	327	2	-0.772747	Achn037071	0	N	40.1955	73.8642	9.75931	16.3894	10.7057	4.48825	10.6141	27.2766
TCONS_00032616	XLOC_016210	Chr2	2907395	2907792	.	398	1	-1.26909	Achn292241	-269	N	0	0	0	0	1.366	1.51984	0	1.94788
TCONS_00030063	XLOC_015009	Chr2	2908061	2908468	+	292	2	-0.745995	Achn292241	0	N	0	0	2.59504	0	0	0	0	8.15056
TCONS_00031509	XLOC_015667	Chr2	3006874	3007788	-	407	2	-1.22683	Achn211781	578	N	2.44067	2.13949	2.96105	1.38637	3.37508	5.11668	10.1909	0.197758
TCONS_00032617	XLOC_016211	Chr2	3154756	3154963	.	208	1	-1.48164	Achn211891	-24823	N	16.1985	0	0	0	0	0	0	0
TCONS_00032619	XLOC_016213	Chr2	3176653	3177139	.	487	1	-1.22372	Achn211891	-2647	Y	7.4773	0	0.175055	0	0	0.420177	0	0
TCONS_00032621	XLOC_016215	Chr2	3388524	3389033	.	510	1	-1.41016	Achn212091	-1175	Y	2.48232	3.95882	0.162363	0	0	0.389118	0.953454	2.47099
TCONS_00032622	XLOC_016216	Chr2	3389144	3389543	.	400	1	-1.05483	Achn212091	-1795	Y	2.24626	2.05937	0	0	0	0	0	0
TCONS_00032624	XLOC_016218	Chr2	3813487	3813893	.	407	1	-1.11419	Achn223421	-14059	N	1.81325	1.98867	0	0	0	0	0	0
TCONS_00031602	XLOC_015707	Chr2	3865774	3865997	-	224	1	-1.03692	Achn223391	0	Y	2.00076	0	0	0	0	28.703	0	18.3135
TCONS_00031625	XLOC_015719	Chr2	4131061	4131940	-	284	2	-1.02534	Achn223271	-13267	N	0	0	3.95154	11.4495	3.08803	0	5.61751	0
TCONS_00032628	XLOC_016222	Chr2	4184832	4185213	.	382	1	-1.32997	Achn013291	-153	Y	0	0	1.36093	0	0	0	0	0
TCONS_00032631	XLOC_016225	Chr2	4522630	4522838	.	209	1	-0.939947	Achn036171	2870	N	0	0	15.2865	0	0	0	0	0
TCONS_00032632	XLOC_016226	Chr2	4559562	4559849	.	288	1	-1.01705	Achn036201	-498	N	4.65448	22.6116	3.24481	8.08609	2.96925	0.678865	0	0
TCONS_00032633	XLOC_016227	Chr2	4577302	4577584	.	283	1	-1.16553	Achn036211	-2220	Y	0	0	0	0	0	5.75343	37.7548	0
TCONS_00031670	XLOC_015741	Chr2	4614551	4615196	-	646	1	-0.72331	Achn036241	0	N	0.876163	0	0.72628	0	0.323454	0	0	2.32535
TCONS_00031682	XLOC_015747	Chr2	4752308	4753179	-	872	1	-0.233536	Achn036251	-46937	N	0	0	0.415076	1.10425	1.5642	0.609036	0	4.08237
TCONS_00032641	XLOC_016235	Chr2	4775836	4776064	.	229	1	-0.942624	Achn036251	-24052	Y	16.0364	0	0	0	0	0	0	0
TCONS_00032643	XLOC_016237	Chr2	4781117	4781796	.	680	1	-1.20114	Achn036251	-18320	Y	0.979391	0	0.317102	0.505618	0	0.12574	0	0
TCONS_00032650	XLOC_016244	Chr2	4955277	4955507	.	231	1	-1.34227	Achn036621	4369	N	5.12072	8.83706	0	0	0	0	0	0
TCONS_00032651	XLOC_016245	Chr2	4957343	4957704	.	362	1	-1.09793	Achn036621	2172	N	1.81637	2.54759	1.21741	0	0	0	0	0
TCONS_00031712	XLOC_015757	Chr2	4990187	4990552	-	285	2	-0.96075	Achn036601	0	N	0	13.9707	2.25474	2.77558	3.0576	0.429105	0	7.8393
TCONS_00030288	XLOC_015111	Chr2	5169764	5172114	+	346	2	-1.19155	Achn036531	-1148	N	0.498814	0	1.34452	1.68397	0	0	2.04142	0
TCONS_00032653	XLOC_016247	Chr2	5202392	5202811	.	420	1	-0.898686	Achn036371	-2930	N	1.71356	0	0	0	0	0	0	0
TCONS_00032656	XLOC_016250	Chr2	5275043	5275709	.	667	1	-1.3234	Achn036401	3455	Y	0	0	0.542995	0	0	0	0	0
TCONS_00031741	XLOC_015768	Chr2	5287387	5287973	-	452	2	-1.31742	Achn036421	-2756	N	7.8484	68.3847	4.37118	40.7583	32.0713	4.54353	34.1164	33.5374
TCONS_00031783	XLOC_015788	Chr2	5652963	5655515	-	1679	2	-1.14773	Achn175241	0	Y	0.234199	0.000572192	3.07696	2.36164	3.11905	0.119149	2.13827	0
TCONS_00032662	XLOC_016256	Chr2	5688798	5689136	.	339	1	-1.23064	Achn175261	-2568	N	0	0	1.05665	3.53478	0	2.15952	2.14255	0
TCONS_00032663	XLOC_016257	Chr2	5691014	5691326	.	313	1	-0.971223	Achn175261	-378	N	0.625957	0	3.42698	0	0	0	0	0
TCONS_00031791	XLOC_015791	Chr2	5740801	5741146	-	262	2	-0.721691	Achn174961	-10202	N	13.4259	5.94981	0	0	0	0	0	0
TCONS_00032664	XLOC_016258	Chr2	5751428	5751654	.	227	1	-1.12528	Achn174951	5788	N	16.7716	37.4347	0	0	0	0	0	0
TCONS_00030342	XLOC_015140	Chr2	5753847	5755415	+	364	2	-1.1491	Achn174951	2027	N	87.9734	15.8616	9.8114	0.50569	0	4.14723	1.81821	2.35606
TCONS_00030341	XLOC_015140	Chr2	5753847	5754457	+	611	1	-1.29431	Achn174951	2985	N	11.0136	8.62854	0.416482	0.983293	0	0.247461	0	0
TCONS_00030383	XLOC_015158	Chr2	6097430	6101559	+	417	2	-1.18752	Achn258701	0	N	0.676692	6.68589	0	1.78682	0.59119	0.0876842	1.99899	0
TCONS_00030384	XLOC_015158	Chr2	6098666	6101559	+	417	2	-1.18752	Achn258701	0	N	0.676692	6.68589	0	1.78682	0.59119	0.0876842	1.99899	0
TCONS_00030391	XLOC_015160	Chr2	6150843	6153788	+	2043	2	-1.20055	Achn258451	0	Y	0.104286	0.219594	1.13278	0.916125	0.988516	0.553703	0	0.722378
TCONS_00032666	XLOC_016260	Chr2	6230640	6230877	.	238	1	-1.02011	Achn180461	-1085	N	8.92632	0	3.41464	0	0	0	5.79661	0
TCONS_00030422	XLOC_015170	Chr2	6383503	6383955	+	204	2	-1.14531	Achn180391	9160	N	0	0	16.2514	6.40604	0	0	0	0
TCONS_00032668	XLOC_016262	Chr2	6599794	6600071	.	278	1	-0.867256	Achn180281	-124	N	0	4.99799	4.22963	0	0	0	0	4.67942
TCONS_00032674	XLOC_016268	Chr2	6717126	6717492	.	367	1	-0.994921	Achn335891	-17279	Y	1.76687	2.47109	0	0	0	2.87999	1.78543	9.25432
TCONS_00032676	XLOC_016270	Chr2	6762473	6762678	.	206	1	-1.19356	Achn335911	-6232	N	3.4964	0	3.60759	15.4915	25.5985	0	18.7799	0
TCONS_00030457	XLOC_015189	Chr2	6788367	6790228	+	418	2	-1.02114	Achn335851	4931	N	3.11072	0	0	0	0	0	0	0
TCONS_00032680	XLOC_016274	Chr2	6871857	6872162	.	306	1	-1.00294	Achn335941	5121	Y	0	0	3.18395	0	2.51898	0	0	0
TCONS_00032683	XLOC_016277	Chr2	7015018	7015234	.	217	1	-0.972626	Achn168641	2163	Y	12.0574	0	0	0	0	0	0	0
TCONS_00032685	XLOC_016279	Chr2	7030764	7031337	.	574	1	-0.817508	Achn168831	0	Y	1.03772	2.18272	0.945708	9.10652	7.16561	0.484022	5.51977	4.08718
TCONS_00032687	XLOC_016281	Chr2	7039324	7039714	.	391	1	-1.20173	Achn168831	-2552	Y	0.781236	4.31566	0	0	0	0	3.11819	4.04058
TCONS_00032690	XLOC_016284	Chr2	7085954	7086438	.	485	1	-1.08942	Achn168671	-8377	N	0	0	1.05752	0.856475	3.77402	1.26934	0	0
TCONS_00032691	XLOC_016285	Chr2	7086564	7086764	.	201	1	-1.35133	Achn168671	-8051	N	0	0	14.747	8.43708	9.29439	0	0	26.5071
TCONS_00031908	XLOC_015849	Chr2	7087282	7087723	-	442	1	-1.15167	Achn168671	-7092	Y	0.940631	0	0	0	1.39794	0	0	1.82767
TCONS_00032693	XLOC_016287	Chr2	7091499	7092076	.	578	1	-1.123	Achn168671	-2739	N	4.10881	5.39843	1.47068	4.50456	0.708897	6.22576	7.80105	5.05434
TCONS_00032694	XLOC_016288	Chr2	7103162	7103365	.	204	1	-1.05478	Achn168801	-3653	Y	0	0	4.06285	16.0247	0	0	0	0
TCONS_00032695	XLOC_016289	Chr2	7116846	7117079	.	234	1	-1.47973	Achn168791	14728	N	1.60556	0	2.49708	10.1008	0	0	0	0
TCONS_00032696	XLOC_016290	Chr2	7171371	7171594	.	224	1	-1.142	Achn168681	-10714	N	0	0	0	0	0	2.39192	14.1329	9.15675
TCONS_00032699	XLOC_016293	Chr2	7257866	7258079	.	214	1	-1.22709	Achn168701	2358	Y	13.2007	0	0	0	0	0	0	0
TCONS_00032702	XLOC_016296	Chr2	7666684	7666914	.	231	1	-1.28406	Achn163901	-12893	N	10.2414	0	1.3464	0	0	0	0	0
TCONS_00030526	XLOC_015219	Chr2	7680434	7680972	+	539	1	-0.903968	Achn164011	-21565	Y	1.07585	1.72901	0.000523308	3.04178	0	0	2.86005	0
TCONS_00030527	XLOC_015219	Chr2	7681027	7681629	+	603	1	-1.27763	Achn164011	-20908	Y	1.01464	0.000282385	0.251095	0	0	0.768233	0	1.33344
TCONS_00032705	XLOC_016299	Chr2	7684073	7684441	.	369	1	-1.35038	Achn164011	-18096	N	0.436954	0	2.63038	0	0	0	0	0
TCONS_00032706	XLOC_016300	Chr2	7686018	7686282	.	265	1	-1.1649	Achn164011	-16255	N	0	0	1.42587	10.2818	0	0.914724	4.15477	5.38379
TCONS_00032707	XLOC_016301	Chr2	7688649	7689095	.	447	1	-1.12025	Achn164011	-13442	Y	1.23036	1.66171	1.01299	0.990403	3.27312	0.487902	0	0
TCONS_00032710	XLOC_016304	Chr2	7697270	7697592	.	323	1	-1.21525	Achn164011	-4945	N	0	0	2.76839	1.98947	2.19163	0	0	0
TCONS_00031945	XLOC_015869	Chr2	7699517	7700078	-	331	2	-1.52488	Achn164011	-2459	N	0.00273895	0	1.4904	1.87242	10.3138	0	0	0
TCONS_00031946	XLOC_015869	Chr2	7699517	7700110	-	463	2	-1.38027	Achn164011	-2427	N	2.3184	0	0	3.05718e-05	0	0	0.000654816	5.88823e-05
TCONS_00032711	XLOC_016305	Chr2	7753079	7753324	.	246	1	-1.07745	Achn164021	-40225	N	3.89172	0	8.70534	0	0	0	0	0
TCONS_00032713	XLOC_016307	Chr2	7804216	7804519	.	304	1	-1.38916	Achn164021	3162	Y	3.3636	0	0	0	0	0	0	0
TCONS_00031951	XLOC_015872	Chr2	7812891	7815036	-	476	2	-1.13318	Achn164021	11837	Y	1.55806	0	0	0	0.974729	0.822081	0	0.362931
TCONS_00032717	XLOC_016311	Chr2	8406135	8406411	.	277	1	-1.22359	Achn086481	17897	Y	2.60111	5.05007	0	3.00992	0	0	3.64882	0
TCONS_00032718	XLOC_016312	Chr2	8428832	8429441	.	610	1	-1.33333	Achn086481	-2857	N	0	0	0.987522	1.18558	0	0	0	0
TCONS_00032719	XLOC_016313	Chr2	8431510	8431919	.	410	1	-0.816715	Achn086481	-5535	Y	0	0	1.18552	0	1.28677	0	0	0
TCONS_00032720	XLOC_016314	Chr2	8498897	8499249	.	353	1	-0.95422	Achn086551	-704	Y	5.2603	0	0.321446	0	0	0	0	0
TCONS_00032721	XLOC_016315	Chr2	8509263	8509670	.	408	1	-1.33671	Achn086551	7052	Y	5.41551	1.97896	0	0	1.29934	0	0	0
TCONS_00032722	XLOC_016316	Chr2	8651296	8651528	.	233	1	-1.23895	Achn086421	9230	Y	0	8.59225	8.9568	0	0	0	0	0
TCONS_00031997	XLOC_015895	Chr2	8653029	8653231	-	203	1	-0.989652	Achn086421	7527	N	19.7706	0	0	0	0	0	19.7565	0.000142259
TCONS_00031998	XLOC_015895	Chr2	8653031	8653421	-	233	2	-1.01033	Achn086421	7337	N	0	0	0	0	0	12.3901	0.0029281	8.04449
TCONS_00032723	XLOC_016317	Chr2	8714402	8714685	.	284	1	-1.31491	Achn086411	-7267	N	2.41989	4.70323	1.69352	0	0	0.710738	0	0
TCONS_00032724	XLOC_016318	Chr2	8714879	8715345	.	467	1	-1.30594	Achn086411	-7744	Y	1.71533	0	0.375644	1.83018	2.01615	0.677271	0	4.31246
TCONS_00032725	XLOC_016319	Chr2	8715698	8716243	.	546	1	-1.16637	Achn086411	-8563	Y	0.447155	0	0.291629	2.81487	0.775225	0.523135	0	3.31634
TCONS_00032726	XLOC_016320	Chr2	8716554	8717245	.	692	1	-0.933919	Achn086411	-9419	Y	0.637518	0	1.65055	0.493185	0	0.736052	0.597872	0
TCONS_00032727	XLOC_016321	Chr2	8720112	8720732	.	621	1	-0.988573	Achn086411	-12977	Y	1.66722	0	0.240537	0.577154	0	0.430035	0	0.906632
TCONS_00032728	XLOC_016322	Chr2	8728843	8729247	.	405	1	-0.941461	Achn086401	9880	Y	0.731849	0	1.21345	2.39405	1.31866	0	1.45111	0
TCONS_00032731	XLOC_016325	Chr2	9098217	9099028	.	812	1	-1.10566	Achn086751	3330	N	0.386842	1.32832	1.41378	0.791696	0	0	0	0
TCONS_00030648	XLOC_015272	Chr2	9209362	9209967	+	398	2	-1.11111	Achn366391	0	N	0	0	2.00774	1.24	2.732	2.43175	3.00642	5.84363
TCONS_00032733	XLOC_016327	Chr2	9228848	9229085	.	238	1	-1.16092	Achn366381	-11947	N	0	0	13.6586	4.78163	15.8025	15.4463	0	0
TCONS_00030656	XLOC_015277	Chr2	9487355	9487802	+	337	2	-1.06282	Achn257701	5635	N	0	0	2.14261	3.58528	3.94959	0.438155	0	0
TCONS_00032736	XLOC_016330	Chr2	9574672	9575125	.	454	1	-1.15552	Achn257661	-24045	N	0	0	0.591507	0.962673	0	1.42355	1.16702	1.51223
TCONS_00030680	XLOC_015286	Chr2	9666320	9666671	+	217	2	-1.26295	Achn257651	-6787	N	0	32.6336	6.89193	41.4339	44.5204	0	15.5263	0
TCONS_00032740	XLOC_016334	Chr2	9700930	9701225	.	296	1	-1.20424	Achn257631	7292	N	12.9703	4.19356	4.98901	0	8.2602	0.622989	0	7.85254
TCONS_00032072	XLOC_015939	Chr2	9841632	9845926	-	362	4	-0.958476	Achn257581	2955	N	0	0.000253154	2.04688	0	0.150082	0	0	0
TCONS_00032093	XLOC_015946	Chr2	9980723	9981544	-	822	1	-0.794971	Achn252491	-2891	Y	0	0	1.00647	6.25618	4.43512	2.15606	10.073	6.22253
TCONS_00032094	XLOC_015947	Chr2	9987335	9987811	-	279	2	-1.08987	Achn252241	-4312	Y	0	0	0	0	0	3.77524	3.5742	0
TCONS_00032742	XLOC_016336	Chr2	10264982	10265216	.	235	1	-1.3373	Achn075061	-2276	N	0	0	2.438	9.96225	0	0	6.03845	0
TCONS_00032743	XLOC_016337	Chr2	10266861	10267099	.	239	1	-1.16732	Achn075061	-4155	N	2.92182	23.7467	1.11361	0	0	0	0	0
TCONS_00032747	XLOC_016341	Chr2	10815287	10815729	.	443	1	-1.36572	Achn292631	-1614	N	0	0	2.2642	1.00698	0	0	0	0
TCONS_00032751	XLOC_016345	Chr2	10860893	10861153	.	261	1	-1.03183	Achn292641	-24977	Y	0	0	3.77357	0	3.95178	0	0	0
TCONS_00032755	XLOC_016349	Chr2	10981763	10982054	.	292	1	-0.971213	Achn293991	-10410	Y	0	0	1.55702	2.59428	0	0	0	0
TCONS_00032756	XLOC_016350	Chr2	10985831	10986079	.	249	1	-0.873829	Achn293981	9412	N	0	0	0	0	0	6.03125	0	0
TCONS_00032194	XLOC_015991	Chr2	11334714	11335392	-	421	2	-1.2421	Achn293841	0	Y	11.8683	11.1642	10.1554	7.76251	5.96732	4.90491	5.3743	17.4209
TCONS_00032195	XLOC_015991	Chr2	11334714	11335505	-	374	3	-1.22833	Achn293841	0	Y	6.47714	0	0	0.000619345	6.40698	0.000122578	0.00421893	0
TCONS_00032760	XLOC_016354	Chr2	11384130	11384398	.	269	1	-0.880385	Achn292821	-12315	N	1.89637	11.0008	0	0	0	0	0	0
TCONS_00032208	XLOC_015998	Chr2	11502247	11502636	-	390	1	-0.931048	Achn292871	0	N	0	0	0	3.15813	2.84867	0.950125	4.70237	0
TCONS_00032761	XLOC_016355	Chr2	11549303	11549538	.	236	1	-1.06775	Achn292901	-5839	N	0	0	2.38166	0	0	8.13794	5.95619	7.71809
TCONS_00032762	XLOC_016356	Chr2	11553732	11554410	.	679	1	-1.26676	Achn292901	-967	Y	0.490684	1.70023	0.741427	0.506682	0	0.756012	0.614234	1.59186
TCONS_00030826	XLOC_015354	Chr2	11555171	11555388	+	218	1	-1.24389	Achn292901	0	N	7.02992	0	8.13288	6.38357	0	9.2617	0	0
TCONS_00032763	XLOC_016357	Chr2	11656407	11656877	.	471	1	-0.950286	Achn292921	-18751	Y	19.1699	24.1976	26.1022	17.1263	16.8806	13.5688	15.298	25.4871
TCONS_00030862	XLOC_015367	Chr2	11992925	11995881	+	796	2	-1.24941	Achn293021	-266	N	0	1.57303	0	1.70718	0.00262289	0.366696	0.617296	0.155924
TCONS_00032766	XLOC_016360	Chr2	11994747	11995108	.	362	1	-1.13991	Achn293021	-1039	N	1.3623	2.54759	0	1.5184	1.67269	2.22617	0	0
TCONS_00030863	XLOC_015367	Chr2	11995468	11995876	+	409	1	-1.15139	Achn293021	-271	N	3.48727	4.27704	1.59585	0	0	0.794014	0.793983	1.68477
TCONS_00032770	XLOC_016364	Chr2	12593832	12594195	.	364	1	-1.27801	Achn293321	-9418	Y	0	0	1.20319	0	1.65225	1.09961	1.81821	2.35606
TCONS_00032771	XLOC_016365	Chr2	12595775	12596025	.	251	1	-1.15722	Achn293321	-11361	Y	0	0	2.65276	4.04272	0	0	0	0
TCONS_00032772	XLOC_016366	Chr2	12598918	12599587	.	670	1	-1.33959	Achn293321	-14504	Y	0	0	1.40291	0.516468	0	0.128413	0	0
TCONS_00032321	XLOC_016054	Chr2	12605454	12606544	-	288	3	-0.924498	Achn293261	-14810	Y	0	0	0	7.65127	5.22226	4.75206	0	0
TCONS_00032322	XLOC_016055	Chr2	12609158	12611376	-	247	5	-1.26612	Achn293261	-9978	Y	0	0	5.69661	0	0	1.2563	0	0
TCONS_00032774	XLOC_016368	Chr2	12612078	12612348	.	271	1	-0.961254	Achn293261	-9006	Y	0.926507	0	1.97484	0	0	0.83871	7.77718	0
TCONS_00032775	XLOC_016369	Chr2	12634448	12634662	.	215	1	-1.32969	Achn293261	11061	N	0	0	2.29755	13.3796	7.36958	0	0	10.5088
TCONS_00032776	XLOC_016370	Chr2	12637716	12637994	.	279	1	-1.22009	Achn293261	14329	Y	0.848874	0	1.79168	5.89672	3.24795	0	0	0
TCONS_00032777	XLOC_016371	Chr2	12701006	12701436	.	431	1	-1.47998	Achn293291	-120	N	0	0	1.29723	4.24078	1.16793	0.78229	1.28524	3.33086
TCONS_00032778	XLOC_016372	Chr2	12701611	12701949	.	339	1	-1.17393	Achn293291	-725	N	0	0	2.46553	0	1.94698	0.431904	0	2.77634
TCONS_00032780	XLOC_016374	Chr2	12706484	12706698	.	215	1	-1.44167	Achn293291	-5598	Y	0	0	9.1902	6.68981	7.36958	0	8.10983	0
TCONS_00032781	XLOC_016375	Chr2	12707152	12707524	.	373	1	-1.26389	Achn293291	-6266	N	0	7.15463	0.285778	27.007	29.7513	1.39039	22.4008	42.4244
TCONS_00032783	XLOC_016377	Chr2	12764790	12765068	.	279	1	-1.24241	Achn158601	-5859	Y	0	0	2.38891	2.94836	0	0	0	0
TCONS_00032785	XLOC_016379	Chr2	13031328	13031893	.	566	1	-0.857154	Achn158511	-714	N	56.5736	42.3881	65.273	75.1269	83.4931	51.1077	76.5665	97.1269
TCONS_00032786	XLOC_016380	Chr2	13140145	13140680	.	536	1	-1.09182	Achn158461	-6128	N	6.20787	7.2976	0	0	0	2.15465	1.75758	0
TCONS_00030962	XLOC_015417	Chr2	13145815	13146107	+	218	2	-1.03678	Achn158791	-3949	Y	11.7165	0	0	0	0	0	0	0
TCONS_00032788	XLOC_016382	Chr2	13166690	13167275	.	586	1	-1.16769	Achn158791	4155	N	0.201357	0	0.523907	0	0.694052	0	0	0
TCONS_00030970	XLOC_015422	Chr2	13230927	13231618	+	483	2	-1.13685	Achn158441	6386	Y	0	0	0	0	0	0.997222	0	1.35505
TCONS_00030971	XLOC_015422	Chr2	13231083	13232247	+	1165	1	-1.23287	Achn158441	5757	Y	1.15597	0	0	0	0	0.457958	0	0.786831
TCONS_00032790	XLOC_016384	Chr2	13287140	13287369	.	230	1	-1.0985	Achn158831	11702	Y	1.74357	0	5.53005	0	0	0	0	0
TCONS_00032363	XLOC_016082	Chr2	13341503	13342148	-	201	4	-1.18157	Achn118231	-21741	Y	0	0	9.83134	0	0	0	0	13.2535
TCONS_00032791	XLOC_016385	Chr2	13549408	13549775	.	368	1	-0.991639	Achn118581	3562	N	4.83255	12.2815	0	0	0	0.715741	0	0
TCONS_00032394	XLOC_016094	Chr2	13587748	13588165	-	269	2	-1.36831	Achn118561	207	N	0	29.7823	0	16.0234	5.50757	5.32795	3.60997	33.6002
TCONS_00032792	XLOC_016386	Chr2	13627855	13628256	.	402	1	-1.21068	Achn118551	-933	N	0	0	1.23093	0	0	0	0	0
TCONS_00032448	XLOC_016113	Chr2	13988147	13988910	-	203	2	-0.0929648	Achn039161	8604	N	0	0	12.967	8.1505	0	0	0	12.8034
TCONS_00032795	XLOC_016389	Chr2	14149599	14149849	.	251	1	-1.37406	Achn039231	2332	N	0	0	0.884252	8.08543	0	0	0	0
TCONS_00032472	XLOC_016126	Chr2	14151147	14151543	-	397	1	-1.28015	Achn039231	3880	Y	0	0	0.000336439	0.675392	0.604764	1.83301	1.51095	0
TCONS_00032796	XLOC_016390	Chr2	14152112	14153256	.	1145	1	-1.30376	Achn039231	4845	N	0	0	1.51415	1.79037	1.40878	0.63893	0.930176	0.803554
TCONS_00032797	XLOC_016391	Chr2	14153365	14154562	.	1198	1	-1.24728	Achn039231	6098	N	0.0798832	0	0.819603	0.726391	1.06694	0.242005	0	0
TCONS_00032799	XLOC_016393	Chr2	14156289	14156845	.	557	1	-0.832402	Achn039231	9022	N	0	0	1.27268	0	0	0.169014	0.826511	2.142
TCONS_00032801	XLOC_016395	Chr2	14162276	14162547	.	272	1	-1.04195	Achn039231	15009	Y	0	0	1.94992	6.3466	0	0	0	0
TCONS_00032473	XLOC_016127	Chr2	14162844	14163667	-	285	2	-1.153	Achn039231	15577	N	0	0	4.46709	0	3.0576	0	0	0
TCONS_00032802	XLOC_016396	Chr2	14164818	14165141	.	324	1	-1.20522	Achn039231	17551	N	0	0	1.17741	1.97414	0	0	0	0
TCONS_00032803	XLOC_016397	Chr2	14165284	14165585	.	302	1	-1.21372	Achn039061	17718	Y	0	0	0.943005	4.73553	0	0.586767	0	3.71944
TCONS_00032474	XLOC_016128	Chr2	14165697	14166737	-	273	2	-0.968292	Achn039061	16566	N	0	0	2.5675	3.13949	3.4585	0	3.8059	4.93172
TCONS_00032805	XLOC_016399	Chr2	14169371	14170091	.	721	1	-1.4045	Achn039061	13212	N	0.753899	0	0.584966	0.465521	0.512824	0	1.12867	0
TCONS_00032806	XLOC_016400	Chr2	14251155	14251804	.	650	1	-0.394313	Achn039261	2894	Y	0	0	1.12638	0	0.59446	0.402346	0.654172	0.847683
TCONS_00032808	XLOC_016402	Chr2	14279885	14280126	.	242	1	-1.35369	Achn039041	-3196	N	4.1579	22.8205	1.0458	0	0	0	0	7.12197
TCONS_00032809	XLOC_016403	Chr2	14307367	14307572	.	206	1	-1.11989	Achn039021	-350	N	0	0	18.038	0	0	0	0	0
TCONS_00032810	XLOC_016404	Chr2	14365858	14366192	.	335	1	-1.15451	Achn039311	2344	N	0.53504	0	2.53486	1.81855	0	0	2.20457	0
TCONS_00032811	XLOC_016405	Chr2	14411097	14411374	.	278	1	-1.07787	Achn039331	-9865	Y	0.857859	14.994	0	0	0	0	0	0
TCONS_00032812	XLOC_016406	Chr2	14411437	14411786	.	350	1	-1.20299	Achn039331	-9453	Y	0.973656	5.50153	0	0	0	0	0	0
TCONS_00032813	XLOC_016407	Chr2	14470004	14470218	.	215	1	-1.05694	Achn038941	2305	N	0	0	0	0	0	10.7432	8.10983	0
TCONS_00032503	XLOC_016143	Chr2	14542201	14545925	-	384	2	-1.45482	Achn039391	0	N	0.404258	0	1.07736	1.33566	0	1.63475	2.09309	0
TCONS_00032817	XLOC_016411	Chr2	14674255	14674676	.	422	1	-1.10477	Achn038881	-9489	Y	0	0	1.12346	0	0	0	0	0
TCONS_00032821	XLOC_016415	Chr2	14681409	14681688	.	280	1	-0.898983	Achn038881	-16643	Y	0	0	3.5423	2.91835	0	0.74575	0	0
TCONS_00032822	XLOC_016416	Chr2	14682027	14682869	.	843	1	-1.32355	Achn038881	-17261	Y	0.245771	0	1.66316	0.753289	1.24475	0.187768	0.913187	1.18332
TCONS_00032823	XLOC_016417	Chr2	14683049	14683400	.	352	1	-1.25219	Achn038881	-18283	N	1.44314	0	1.29386	6.4723	3.56498	0.39525	1.96154	0
TCONS_00032825	XLOC_016419	Chr2	14687639	14688956	.	1318	1	-1.12457	Achn038871	13965	N	0	0	1.32709	0.648145	1.19001	0.0540095	0.261908	0.678767
TCONS_00032827	XLOC_016421	Chr2	14734906	14735304	.	399	1	-1.19766	Achn039431	-2733	N	0	0	0.999004	1.23368	0	0	0	0
TCONS_00031108	XLOC_015482	Chr2	14780338	14780978	+	370	2	-1.08812	Achn038841	-732	N	0	0	1.74369	0	0	0	0	0
TCONS_00032828	XLOC_016422	Chr2	14815921	14816217	.	297	1	-1.33461	Achn039491	4522	Y	0	0	0	2.47663	5.45657	3.08322	3.00233	7.78091
TCONS_00063573	XLOC_031550	Chr3	476024	476873	-	479	2	-1.11827	Achn158131	0	N	0	2.93671	1.07969	0	1.92818	0	0	0
TCONS_00063587	XLOC_031556	Chr3	568413	569145	-	236	2	-0.905017	Achn158071	63	N	10.8108	0	0	0	0	0	0	0
TCONS_00061394	XLOC_030664	Chr3	965088	967509	+	383	2	-1.09787	Achn267671	0	Y	0	0	0	0	0	7.71231	15.7185	2.11
TCONS_00065670	XLOC_032463	Chr3	997489	998027	.	539	1	-1.33621	Achn267381	-323	N	0	1.20538	0	0	0.791423	1.7797	0.870919	0
TCONS_00065671	XLOC_032464	Chr3	1007349	1007802	.	454	1	-1.34689	Achn267361	2596	N	0	1.61518	1.18301	0	0	0	0	0
TCONS_00065672	XLOC_032465	Chr3	1065397	1065612	.	216	1	-1.16211	Achn358851	-5930	Y	0	0	6.60815	6.58542	7.25458	0	0	0
TCONS_00065673	XLOC_032466	Chr3	1118349	1118588	.	240	1	-1.39152	Achn358841	2515	N	0	0	6.54047	0	5.12825	0	0	0
TCONS_00063655	XLOC_031590	Chr3	1132525	1136117	-	819	2	-1.19238	Achn358741	0	N	0.892688	0	0.657883	0.782685	0.862215	0.29257	0.474412	0
TCONS_00065675	XLOC_032468	Chr3	1140399	1140802	.	404	1	-0.976449	Achn358741	5596	N	1.10275	0	0.487679	0	1.32522	1.18032	1.45834	1.88973
TCONS_00065676	XLOC_032469	Chr3	1262425	1262686	.	262	1	-1.08094	Achn305451	-410	N	0	0	2.23145	17.7309	7.81302	13.414	42.9891	72.4175
TCONS_00065678	XLOC_032471	Chr3	1432613	1432818	.	206	1	-1.18682	Achn305351	-3765	N	0	0	0	0	0	6.19435	18.7799	0
TCONS_00065683	XLOC_032476	Chr3	1741520	1742056	.	537	1	-0.0311578	Achn054971	-74	N	1.14635	1.21262	1.34665	0.722737	0	0	0	0
TCONS_00065685	XLOC_032478	Chr3	1828355	1828562	.	208	1	-1.19889	Achn055551	-106	N	0	0	0	0	0	27.0326	0	0
TCONS_00065687	XLOC_032480	Chr3	2050256	2050526	.	271	1	-0.881448	Achn055391	-488	Y	1.85301	26.9096	0	9.6231	3.53364	0	0	0
TCONS_00065689	XLOC_032482	Chr3	2121873	2122365	.	493	1	-1.2412	Achn055351	-215	N	0.523737	0	0.51467	0.832768	0	1.64643	1.00954	0
TCONS_00065690	XLOC_032483	Chr3	2122579	2122897	.	319	1	-1.23691	Achn055351	-921	N	2.39293	0	1.22404	2.05299	0	0	0	3.22498
TCONS_00065692	XLOC_032485	Chr3	2123321	2123895	.	575	1	-1.11765	Achn055351	-1663	N	0	0	2.29071	1.29742	1.42926	0.482736	0.786413	1.01904
TCONS_00065693	XLOC_032486	Chr3	2123968	2124748	.	781	1	-1.04863	Achn055351	-2310	N	0.135638	0.69984	0.525285	1.66846	0.459499	0.103898	0.505655	1.31046
TCONS_00061585	XLOC_030732	Chr3	2177464	2178548	+	500	2	-0.872287	Achn055151	-4201	Y	4.74734	3.45388	0.502944	0	0	0	0	0
TCONS_00061586	XLOC_030732	Chr3	2178149	2178548	+	247	2	-1.11339	Achn055151	-4201	Y	1.8657	31.8642	0	0	0	0	0	0
TCONS_00065697	XLOC_032490	Chr3	2387721	2388053	.	333	1	-0.1574	Achn140191	-50735	N	25.4834	12.3833	9.54944	0	2.03265	3.15851	0	0
TCONS_00063783	XLOC_031647	Chr3	2414276	2417806	-	290	2	-0.975847	Achn140191	-20982	N	2.28353	4.43616	0	0	0	0	0	0
TCONS_00065698	XLOC_032491	Chr3	2416913	2417276	.	364	1	-0.940359	Achn140191	-21512	Y	2.69436	0	0	0	0	0	0	0
TCONS_00063785	XLOC_031648	Chr3	2423523	2424210	-	688	1	-1.18138	Achn140191	-14578	Y	0	0	0.657758	0	0	0.447807	1.00746	0
TCONS_00065699	XLOC_032492	Chr3	2499161	2499376	.	216	1	-1.17447	Achn140771	-950	N	0	0	15.4192	0	0	6.80484	15.9667	10.3449
TCONS_00065700	XLOC_032493	Chr3	2514993	2515622	.	630	1	-0.87287	Achn140761	-5868	N	0.72605	0	0.353376	0	0	0.701738	0	0
TCONS_00065701	XLOC_032494	Chr3	2515778	2516535	.	758	1	-0.826072	Achn140211	-6635	Y	0.84641	2.91557	0.455554	0.434431	0	0.216351	0.526647	0
TCONS_00065702	XLOC_032495	Chr3	2559401	2559681	.	281	1	-1.29407	Achn140221	4527	Y	21.6179	67.857	7.58802	34.6661	41.371	9.57681	31.5184	58.9938
TCONS_00065703	XLOC_032496	Chr3	2636675	2637092	.	418	1	-1.33991	Achn140691	2253	Y	1.03691	9.43364	0.914732	2.24904	1.23878	0.27623	2.72643	1.76647
TCONS_00065704	XLOC_032497	Chr3	2732367	2732632	.	266	1	-0.941281	Achn140641	-4	N	0	0	3.5161	0	0	0	4.10842	0
TCONS_00065707	XLOC_032500	Chr3	2780788	2781158	.	371	1	-1.03638	Achn140631	-1196	N	0	0	1.44492	0	0	0	0	0
TCONS_00065708	XLOC_032501	Chr3	3204176	3204544	.	369	1	-1.43615	Achn008051	-293	N	0	0	1.16906	1.45529	0	0	0	0
TCONS_00065709	XLOC_032502	Chr3	3205007	3205355	.	349	1	-1.40291	Achn007371	-276	N	0	0	1.97805	1.65041	0	0.806291	0	0
TCONS_00061749	XLOC_030785	Chr3	3266377	3266804	+	206	2	-1.25485	Achn007411	0	N	47.225	25.2785	41.2461	13.9146	0.516504	0	1.64779	0
TCONS_00061750	XLOC_030785	Chr3	3266377	3266804	+	211	2	-1.2849	Achn007411	0	N	24.7346	0.656787	48.511	8.58395	15.2378	13.433	7.12868	0
TCONS_00065712	XLOC_032505	Chr3	3459403	3459652	.	250	1	-1.28487	Achn007491	-4596	N	10.9727	6.86753	0	0	0	3.54851	0	0
TCONS_00065713	XLOC_032506	Chr3	3589281	3589527	.	247	1	-1.14774	Achn007831	-872	N	1.2768	0	3.79774	4.2504	0	0	0	0
TCONS_00065715	XLOC_032508	Chr3	3610408	3610948	.	541	1	-1.16696	Achn007811	6571	Y	0.226705	0	1.33118	2.85663	1.57345	6.72329	22.5095	4.48739
TCONS_00065718	XLOC_032511	Chr3	3884720	3884969	.	250	1	-1.28497	Achn007691	4887	Y	7.31511	0	0	0	0	0	0	0
TCONS_00065719	XLOC_032512	Chr3	4060033	4060303	.	271	1	-1.36008	Achn154451	4217	N	3.70603	5.38191	0	0	0	0	0	0
TCONS_00065721	XLOC_032514	Chr3	4122764	4123032	.	269	1	-1.33833	Achn154421	-9488	N	0	0	1.35109	9.83498	0	0	3.97421	15.4495
TCONS_00065722	XLOC_032515	Chr3	4123143	4123407	.	265	1	-1.25591	Achn154421	-9867	N	0	0	2.13881	3.42727	0	0	0	0
TCONS_00065725	XLOC_032518	Chr3	4332777	4333196	.	420	1	-1.22119	Achn154621	-2612	Y	1.02814	3.73858	2.94671	2.22825	6.13667	1.09493	1.35062	3.50029
TCONS_00063991	XLOC_031748	Chr3	4349306	4349742	-	313	2	-1.22642	Achn154351	3824	N	0	0	0.856745	4.31057	0	0	0	0
TCONS_00064008	XLOC_031754	Chr3	4422975	4423892	-	794	2	-0.38591	Achn154301	0	Y	0.132753	1.36863	0.777829	2.85547	2.24687	0.84729	3.95611	7.68954
TCONS_00064045	XLOC_031766	Chr3	4623447	4623925	-	359	2	-1.23586	Achn287961	-2442	Y	14.3176	41.5309	12.0839	38.6766	35.7896	4.91371	16.8791	12.1512
TCONS_00065728	XLOC_032521	Chr3	4641259	4641535	.	277	1	-0.689613	Achn286931	3940	Y	4.33518	5.05007	0	0	0	0	0	0
TCONS_00065729	XLOC_032522	Chr3	4930036	4930459	.	424	1	-1.13896	Achn287801	2309	N	39.4303	22.0242	26.7299	12.0329	16.8707	3.76418	1.3261	5.15511
TCONS_00065730	XLOC_032523	Chr3	4978155	4978699	.	545	1	-1.34931	Achn287111	-2668	Y	0	0	0	0	0	3.32277	1.71119	0
TCONS_00065732	XLOC_032525	Chr3	5270165	5270473	.	309	1	-1.26118	Achn287651	-809	Y	3.22956	7.47825	7.97602	17.8286	17.1852	7.14341	10.8065	24.5056
TCONS_00061968	XLOC_030872	Chr3	5377102	5377807	+	280	2	-1.16016	Achn287581	0	N	1.69921	9.79288	2.82912	9.91346	9.64468	0	0	0
TCONS_00061969	XLOC_030872	Chr3	5377473	5378402	+	930	1	-0.839928	Achn287251	0	N	0.75748	0	0.293929	0.862941	0	0	0	1.04152
TCONS_00062008	XLOC_030883	Chr3	5619296	5619764	+	469	1	-1.1939	Achn287431	-610	Y	2.39297	0	2.31221	0	0.0617292	4.49638	0.756901	2.95184
TCONS_00062040	XLOC_030898	Chr3	5890233	5890664	+	301	2	-0.859826	Achn381481	3044	N	23.4566	0	53.2961	33.4442	28.9477	41.4756	11.5838	30.0208
TCONS_00065737	XLOC_032530	Chr3	5893310	5893587	.	278	1	-1.26549	Achn381481	6121	Y	0	0	6.04857	0	3.28157	0.764582	0	4.67942
TCONS_00065738	XLOC_032531	Chr3	5899173	5899421	.	249	1	-1.04966	Achn355661	5561	Y	1.2378	13.9076	0	0	4.5657	0	5.02431	0
TCONS_00065742	XLOC_032535	Chr3	6056442	6056918	.	477	1	-1.18916	Achn318611	-18327	N	1.10458	1.47911	4.89278	7.05258	4.85593	5.22339	5.34351	0
TCONS_00065743	XLOC_032536	Chr3	6058785	6059065	.	281	1	-1.15815	Achn318611	-16180	N	0.831457	0	1.16739	0	3.18238	4.42006	3.50205	0
TCONS_00065747	XLOC_032540	Chr3	6146376	6146666	.	291	1	-1.13577	Achn318521	4048	N	0	0	3.14574	5.2379	0	0	3.17487	0
TCONS_00065748	XLOC_032541	Chr3	6146781	6147178	.	398	1	-1.11113	Achn318521	3536	Y	0.377868	0	2.50968	1.24	4.098	0.303968	0	0
TCONS_00065750	XLOC_032543	Chr3	6321780	6322037	.	258	1	-1.10018	Achn318441	-321	N	1.08823	6.23329	0	0	0	1.02288	9.00747	0
TCONS_00065753	XLOC_032546	Chr3	6659772	6660755	.	984	1	-1.35701	Achn045731	8575	Y	2.12603	3.62393	0.390493	0.61712	0	14.5544	25.0618	1.45412
TCONS_00065755	XLOC_032548	Chr3	6663631	6664105	.	475	1	-0.975532	Achn045721	10308	Y	0	0	0	0	0	1.75374	0	0
TCONS_00065760	XLOC_032553	Chr3	6785460	6786010	.	551	1	-0.797525	Achn045661	11038	N	0.441208	0	1.43788	0.693578	1.52811	0.515697	0.840802	0
TCONS_00065761	XLOC_032554	Chr3	6786217	6786758	.	542	1	-1.18671	Achn045661	10290	Y	0	0	1.03249	2.13614	2.3532	0.882063	2.58957	0
TCONS_00065764	XLOC_032557	Chr3	6854130	6854804	.	675	1	-0.854076	Achn045641	4976	N	2.63828	1.71467	0.747579	2.55493	1.12582	0	0	0.80269
TCONS_00064393	XLOC_031891	Chr3	6955756	6957180	-	336	2	-0.99913	Achn045861	435	N	6.72205	6.68824	3.42083	11.2728	10.9008	0.00789786	6.77256	4.80621
TCONS_00064406	XLOC_031895	Chr3	7039601	7043911	-	863	2	-1.1787	Achn045541	0	Y	0	0	1.49635	0.7665	0.310008	0	8.55593	11.0266
TCONS_00064407	XLOC_031895	Chr3	7039601	7045466	-	930	3	-1.18568	Achn045541	0	Y	0	0	0.052249	0	0	13.8955	1.95011	9.31631
TCONS_00065765	XLOC_032558	Chr3	7040211	7040516	.	306	1	-1.17391	Achn045541	2732	Y	0.661847	0	3.18395	0	0	1.12983	0	0
TCONS_00064409	XLOC_031895	Chr3	7043514	7045480	-	479	2	-1.06282	Achn045541	0	N	0	5.32057	2.24176	6.31209	2.75333	1.61121	11.5122	21.9506
TCONS_00065766	XLOC_032559	Chr3	7070183	7070416	.	234	1	-1.1973	Achn045521	-560	Y	8.02794	16.9472	1.24854	5.05053	0	1.71988	0	0
TCONS_00065768	XLOC_032560	Chr3	7071636	7072250	.	615	1	-1.2075	Achn045521	-2013	Y	0	0	0.480378	0	1.37163	0.415855	0.84044	0.802703
TCONS_00065771	XLOC_032563	Chr3	7080890	7081348	.	459	1	-1.15212	Achn045511	-2070	Y	0.294191	0	1.1608	0.943798	1.0397	0	0	0
TCONS_00065772	XLOC_032564	Chr3	7082670	7083164	.	495	1	-1.19532	Achn045511	-3850	N	0.260187	0	2.04506	2.48113	1.82217	0	0	0
TCONS_00065773	XLOC_032565	Chr3	7083281	7083772	.	492	1	-1.37919	Achn045511	-4461	Y	1.05087	0	2.06556	1.67132	1.84115	0	0	0
TCONS_00065774	XLOC_032566	Chr3	7084044	7084541	.	498	1	-0.931363	Achn045511	-5224	Y	0	0	1.34997	0.818606	0	0	0	0
TCONS_00062215	XLOC_030977	Chr3	7279563	7279890	+	328	1	-0.975954	Achn045451	-3581	N	1.12191	3.1861	2.24722	0	0.287548	0.0079327	0	0
TCONS_00064440	XLOC_031907	Chr3	7398261	7398710	-	418	2	-1.49627	Achn045421#Achn046051	0	N	35.1488	47.7719	13.9336	28.3297	14.5888	31.3525	57.7428	55.4406
TCONS_00062263	XLOC_030991	Chr3	7484493	7485774	+	670	2	-0.686815	Achn046111	0	N	73.9648	74.522	9.71246	8.26348	11.3789	12.8413	13.7741	9.73563
TCONS_00065777	XLOC_032569	Chr3	7549974	7550366	.	393	1	-1.21119	Achn188361	-616	N	1.93444	4.27033	0.514469	0	2.8038	0	1.54272	0
TCONS_00065779	XLOC_032571	Chr3	7664621	7665063	.	443	1	-1.30426	Achn187941	-398	N	0	0	1.02918	1.007	0	0	0	0
TCONS_00065780	XLOC_032572	Chr3	7867743	7868226	.	484	1	-0.898816	Achn188021	-2394	Y	89.5446	33.1691	343.99	84.2343	76.6968	194.678	52.0992	120.169
TCONS_00062326	XLOC_031013	Chr3	7932451	7934219	+	209	2	-1.44108	Achn188101	0	N	0	0	21.4011	4.50025	0	0	3.34156	18.8329
TCONS_00065781	XLOC_032573	Chr3	8018281	8018741	.	461	1	-1.31008	Achn081351	-4255	Y	0.29207	0	1.15214	0	0	0	0	0
TCONS_00064544	XLOC_031954	Chr3	8148404	8150292	-	285	2	-0.142053	Achn081251	0	N	0	4.65688	2.23355	8.32671	0	0	3.36473	0
TCONS_00065784	XLOC_032576	Chr3	8572532	8572786	.	255	1	-1.05936	Achn081621	2182	N	2.2678	6.46004	4.1376	19.2514	8.48304	0	9.3355	18.1448
TCONS_00065786	XLOC_032578	Chr3	8768795	8769177	.	383	1	-0.913383	Achn377901	-1439	N	0	0	0.812268	1.34303	0	0	0	0
TCONS_00065787	XLOC_032579	Chr3	8968035	8968244	.	210	1	-1.04987	Achn353951	-2995	N	9.04372	12.1626	0	0	0	0	0	0
TCONS_00065788	XLOC_032580	Chr3	9353693	9353921	.	229	1	-1.09778	Achn354101	7969	N	0	0	8.52364	5.41917	0	0	0	0
TCONS_00065789	XLOC_032581	Chr3	9383318	9383784	.	467	1	-1.37873	Achn354431	-579	Y	0	3.0707	0.93911	0	0	0.677271	1.10933	1.43749
TCONS_00065790	XLOC_032582	Chr3	9385931	9386171	.	241	1	-1.37388	Achn354111	-3131	Y	0	0	3.2024	4.59389	0	1.43488	0	0
TCONS_00065791	XLOC_032583	Chr3	9388201	9388627	.	427	1	-1.43461	Achn354111	-675	Y	0	0	0.659689	1.0792	1.18886	0	0	0
TCONS_00065792	XLOC_032584	Chr3	9416693	9416985	.	293	1	-1.27341	Achn354421	9220	Y	0	0	0	0	2.83115	4.49981	0	0
TCONS_00064697	XLOC_032014	Chr3	9519701	9519966	-	266	1	-0.942888	Achn354351	-3539	N	5.89605	5.68589	0	0	0	0.000100697	0	0
TCONS_00065794	XLOC_032586	Chr3	9594035	9594367	.	333	1	-0.308361	Achn354151	3078	N	107.355	40.2458	29.3829	27.6774	28.4571	11.7316	11.1841	26.0865
TCONS_00065795	XLOC_032587	Chr3	9595089	9595376	.	288	1	-0.204257	Achn354321	3518	N	16.2907	9.04462	4.86721	2.69536	2.96925	2.71546	6.535	0
TCONS_00065796	XLOC_032588	Chr3	9696825	9697059	.	235	1	-1.05998	Achn354291	-267	N	12.5951	16.7148	23.161	14.9434	43.8982	16.7247	18.1154	31.2987
TCONS_00065802	XLOC_032594	Chr3	10136668	10136912	.	245	1	-1.35856	Achn019021	2830	Y	0	0	1.97154	8.72085	0	1.31067	0	0
TCONS_00065803	XLOC_032595	Chr3	10138139	10138567	.	429	1	-1.40209	Achn019031	-3308	N	0	0	0.654104	1.06961	0	0	0	0
TCONS_00062572	XLOC_031103	Chr3	10139358	10140659	+	377	2	-0.988377	Achn019031	-1216	Y	8.3777	11.6527	5.59147	6.94517	4.59053	9.17444	8.4194	2.18199
TCONS_00062575	XLOC_031105	Chr3	10147482	10151634	+	540	3	-0.103069	Achn019041	0	N	1.79256	2.40336	1.18668	0	0.789025	3.3715	0.868194	0
TCONS_00064768	XLOC_032047	Chr3	10181412	10183803	-	215	3	-0.949584	Achn019051	0	Y	0	0	0	0	0	3.58108	1.35014	10.5088
TCONS_00064781	XLOC_032053	Chr3	10388582	10390458	-	247	3	-0.120638	Achn063111	0	Y	0	0	0.949435	21.2519	4.68229	0	0	0
TCONS_00065805	XLOC_032597	Chr3	10549051	10549310	.	260	1	-1.21001	Achn062481	-18760	N	1.05977	18.2669	3.06374	7.25822	0	4.94727	4.39945	5.70085
TCONS_00065807	XLOC_032599	Chr3	10759839	10760046	.	208	1	-1.13053	Achn062961	-718	N	25.9175	50.2778	12.9007	0	0	0	0	0
TCONS_00065809	XLOC_032601	Chr3	11046882	11047109	.	228	1	-1.31164	Achn062831	-3655	N	0	0	11.6868	16.4931	0	2.0707	0	0
TCONS_00065811	XLOC_032603	Chr3	11067643	11068064	.	422	1	-1.30908	Achn062671	-59	N	2.03903	0	0	0	0	0	0	0
TCONS_00064854	XLOC_032092	Chr3	11167979	11168222	-	244	1	-0.647371	Achn062761	0	N	13.4014	21.0734	5.02499	13.2512	4.86591	0	5.35467	0
TCONS_00065813	XLOC_032605	Chr3	11273449	11273676	.	228	1	-1.20331	Achn138941	2867	N	0	0	0	0	0	10.354	6.66469	25.9088
TCONS_00065814	XLOC_032606	Chr3	11352246	11352451	.	206	1	-1.24083	Achn138961	-552	Y	0	12.9959	14.4304	7.74576	0	0	9.38993	0
TCONS_00065817	XLOC_032609	Chr3	11398653	11398967	.	315	1	-1.11634	Achn138971	21200	Y	3.08217	0	0	0	0	0	0	0
TCONS_00065819	XLOC_032611	Chr3	11462163	11462672	.	510	1	-1.31488	Achn139011	4083	Y	0	0	0.324726	2.35951	0.866424	0	0	0
TCONS_00065823	XLOC_032615	Chr3	11488491	11488749	.	259	1	-1.38293	Achn139031	4449	N	1.07381	0	5.44246	3.67173	0	0	4.45111	0
TCONS_00065824	XLOC_032616	Chr3	11642037	11642324	.	288	1	-0.945807	Achn138831	-219	N	0	0	4.32641	2.69536	2.96933	0	0	0
TCONS_00065825	XLOC_032617	Chr3	11642643	11642964	.	322	1	-1.32989	Achn138831	-825	Y	0	0	1.59418	10.0251	4.41758	0	2.43078	3.14963
TCONS_00065826	XLOC_032618	Chr3	11643130	11643527	.	398	1	-1.3798	Achn139071	-962	Y	0	0	1.00387	1.24	0	1.21587	0	1.94788
TCONS_00062749	XLOC_031182	Chr3	11885628	11885918	+	291	1	-1.53656	Achn153291	2673	N	0	0	2.62145	4.37741	2.88507	0.656776	0	9.34325
TCONS_00065827	XLOC_032619	Chr3	11886885	11887730	.	846	1	-1.28298	Achn153291	3930	N	0.122329	0.628985	0.0788342	0	0.825955	1.40172	1.36338	2.35558
TCONS_00062753	XLOC_031182	Chr3	11887829	11888499	+	671	1	-0.975974	Achn153291	4874	Y	0	0.864679	1.0769	0.515362	2.27092	1.92211	1.24951	2.4287
TCONS_00065828	XLOC_032620	Chr3	11891770	11892160	.	391	1	-1.25153	Achn153301	-6449	N	0	2.15783	0.779489	1.2861	2.83356	0	0	0
TCONS_00065831	XLOC_032623	Chr3	11996741	11997286	.	546	1	-0.890844	Achn153651	-9302	Y	0	1.18071	1.45814	0	0	0	0	0
TCONS_00065835	XLOC_032627	Chr3	12312648	12313541	.	894	1	-0.882276	Achn153501	-1335	Y	0	0	0.660932	1.04642	0.384249	0.260965	0	0
TCONS_00065836	XLOC_032628	Chr3	12313999	12314231	.	233	1	-1.04406	Achn153501	-2686	Y	0	0	3.83863	5.12111	5.64148	0	0	0
TCONS_00064968	XLOC_032144	Chr3	12451773	12452239	-	350	2	-0.0882724	Achn328631	0	N	0	0	0.982746	1.63955	0	0	0	0
TCONS_00062816	XLOC_031212	Chr3	12671628	12671832	+	205	1	-1.20429	Achn328061	-600	N	3.63844	0	19.1269	10.731	34.2112	26.604	35.7408	35.5061
TCONS_00065840	XLOC_032632	Chr3	12740223	12740602	.	380	1	-1.13068	Achn328471	3087	Y	0.4125	0	0.55024	2.73132	0	0.334168	0	0
TCONS_00065841	XLOC_032633	Chr3	12792890	12793092	.	203	1	-1.41819	Achn328441	-925	N	7.90826	27.35	0	0	0	0	0	0
TCONS_00065843	XLOC_032635	Chr3	12961594	12961865	.	272	1	-1.39913	Achn328361	-6700	N	0	0	3.24987	3.1733	0	0	0	0
TCONS_00065845	XLOC_032637	Chr3	12988883	12989442	.	560	1	-1.11579	Achn328341	3667	N	0	0	1.12203	1.35209	0	0	0	0
TCONS_00065846	XLOC_032638	Chr3	12990166	12990465	.	300	1	-1.07196	Achn328341	2644	Y	0	0	1.92118	2.41031	0	0	0	0
TCONS_00065848	XLOC_032640	Chr3	13021788	13022364	.	577	1	-1.31402	Achn328101	-1420	N	0.205963	0	0	0	0	0.80029	0	0
TCONS_00062840	XLOC_031218	Chr3	13023784	13024521	+	221	2	-1.2641	Achn328101	0	N	0	0	0	0	0	2.70016	14.7828	0
TCONS_00065849	XLOC_032641	Chr3	13036426	13037108	.	683	1	-0.91031	Achn328101	3835	N	18.8212	80.9297	89.9259	261.275	239.668	74.7257	330.135	266.778
TCONS_00065850	XLOC_032642	Chr3	13488150	13488360	.	211	1	-0.47223	Achn198281	3489	N	11.6491	0	30.3765	14.264	7.85671	8.95536	0	0
TCONS_00065074	XLOC_032198	Chr3	13592169	13597866	-	792	7	-1.22344	Achn198201	0	Y	0.206894	0.686748	2.23438	0	0	0.190479	0.909014	3.16903
TCONS_00065073	XLOC_032198	Chr3	13592169	13592993	-	469	5	-1.33466	Achn198201	1078	Y	3.24951	0	0.000136659	0.908184	2.00094	3.39086	1.28596	4.38164
TCONS_00065852	XLOC_032644	Chr3	13707231	13707642	.	412	1	-1.11406	Achn198191	-30145	N	0	0	0	0	0	2.55605	0	0
TCONS_00065853	XLOC_032645	Chr3	13719232	13719522	.	291	1	-1.09588	Achn198311	-35991	N	0	0	3.67002	0	0	0	0	0
TCONS_00065854	XLOC_032646	Chr3	13788476	13788735	.	260	1	-1.2767	Achn198331	-7138	Y	3.17931	18.2669	2.2978	3.62911	3.99787	0.989454	0	0
TCONS_00065856	XLOC_032648	Chr3	13943647	13944022	.	376	1	-1.35161	Achn198161	-750	Y	0.842123	0	0.562199	2.79399	0	2.05027	0	0
TCONS_00065857	XLOC_032649	Chr3	13945146	13945649	.	504	1	-1.39259	Achn198161	-2249	N	0	0	0.330986	0	0.883751	0.991923	0	5.04082
TCONS_00065088	XLOC_032207	Chr3	13982222	13985572	-	1229	2	-1.04878	Achn010361	4517	Y	0.653431	0.393962	1.68956	1.59252	0.776	0.70415	1.1386	3.10745
TCONS_00065858	XLOC_032650	Chr3	14081718	14082732	.	1015	1	-1.24532	Achn327341	2811	N	0.19493	0	0.125256	0.593532	0	1.1112	0.719518	5.12797
TCONS_00065866	XLOC_032658	Chr3	14718678	14718891	.	214	1	-1.12618	Achn330241	-10690	Y	0	0	9.60019	0	0	0	0	0
TCONS_00065869	XLOC_032661	Chr3	14981463	14981762	.	300	1	-1.43315	Achn057141	-14165	Y	9.0457	16.1762	4.80295	0	0	0.598364	0	0
TCONS_00065871	XLOC_032663	Chr3	14985592	14985997	.	406	1	-1.3871	Achn057141	-9930	Y	3.27852	1.99848	0	0	0	0.292231	0	0
TCONS_00065872	XLOC_032664	Chr3	15019942	15020346	.	405	1	-0.863293	Achn057151	8969	Y	1.82962	6.02514	1.21345	0	1.31866	0.293648	1.45111	0
TCONS_00065874	XLOC_032666	Chr3	15247911	15248303	.	393	1	-1.25075	Achn245321	-2024	Y	0.773776	0	1.54341	6.36295	0	0	0	0
TCONS_00065875	XLOC_032667	Chr3	15253630	15254117	.	488	1	-0.870725	Achn245321	-7743	Y	31.9403	24.171	26.3438	34.7446	35.4744	16.9583	17.4643	34.6111
TCONS_00065212	XLOC_032261	Chr3	15292673	15293649	-	240	2	-1.02875	Achn245301	0	N	7.17522	0	1.09005	0	5.12825	0	0	0
TCONS_00065221	XLOC_032265	Chr3	15374679	15376046	-	1368	1	-0.0380559	Achn245261	0	Y	25.0966	45.2702	29.8279	49.0357	47.6593	15.4377	24.8538	25.8574
TCONS_00065876	XLOC_032668	Chr3	15531975	15532511	.	537	1	-1.19149	Achn244481	6020	Y	33.4735	29.1028	0	0	0	0.716091	0	0
TCONS_00063043	XLOC_031302	Chr3	15885074	15885358	+	203	2	-0.546912	Achn244621	-547	N	19.7706	0	0	0	17.9574	0	9.88058	12.8034
TCONS_00063052	XLOC_031310	Chr3	16074084	16074457	+	231	2	-1.12293	Achn244691	-23	N	0	0	0	0	0	5.63831	6.38503	0
TCONS_00065289	XLOC_032299	Chr3	16143257	16143667	-	251	2	-1.20628	Achn244941	-411	N	0	28.8559	4.31107	9.22741	2.77924	0	0	0
TCONS_00065881	XLOC_032673	Chr3	16154104	16154321	.	218	1	-0.792731	Achn244731	-188	N	2.34331	21.4208	0	0	7.03222	0	0	0
TCONS_00065882	XLOC_032674	Chr3	16299888	16300284	.	397	1	-1.09384	Achn244821	-42	N	3.03711	2.0912	0	0	0	0	0	0
TCONS_00065883	XLOC_032675	Chr3	16379867	16380235	.	369	1	-1.08704	Achn334571	-1879	Y	0.437398	0	1.7536	1.45624	1.60316	0	0	0
TCONS_00065884	XLOC_032676	Chr3	16380391	16380781	.	391	1	-0.857691	Achn334571	-2403	Y	0	0	0.519676	5.14523	1.41678	0	1.55923	0
TCONS_00065885	XLOC_032677	Chr3	16380840	16381302	.	463	1	-1.08258	Achn334571	-2852	Y	0	0	0.571819	0.929829	3.07093	0.687536	0	0
TCONS_00065313	XLOC_032308	Chr3	16381677	16381904	-	228	1	-1.31044	Achn334561	2797	N	0	0	4.19291	5.50128	0.0344436	0	0	0
TCONS_00065887	XLOC_032679	Chr3	16571116	16571409	.	294	1	-0.953719	Achn325661	-1226	N	5.86892	29.9032	14.7539	45.83	19.6338	5.7247	12.3463	27.9972
TCONS_00065889	XLOC_032681	Chr3	16580019	16580226	.	208	1	-1.10568	Achn325661	7133	N	0	0	16.1259	0	0	21.6261	9.08179	11.7683
TCONS_00063109	XLOC_031340	Chr3	16645004	16645292	+	289	1	-1.07665	Achn325691	0	Y	11.5259	8.41193	17.661	19.2339	26.1497	26.1822	36.6369	116.803
TCONS_00063131	XLOC_031351	Chr3	16763203	16764189	+	883	2	-0.366024	Achn325811	0	N	0	0	0.246622	0	0	0.626032	0	0
TCONS_00065335	XLOC_032324	Chr3	16892435	16893963	-	925	2	-1.17671	Achn030171	0	N	0	0	0.417803	0	0	0	0	0
TCONS_00065890	XLOC_032682	Chr3	16925917	16926134	.	218	1	-1.11279	Achn030221	-1359	N	11.7165	10.7104	0	0	0	0	0	10.0278
TCONS_00065893	XLOC_032685	Chr3	17256308	17256884	.	577	1	-1.04588	Achn030031	6473	N	0.411925	1.08258	2.81496	0	1.4216	4.64168	0	1.01358
TCONS_00065373	XLOC_032342	Chr3	17350749	17350989	-	241	1	-0.20577	Achn030001	0	N	5.64032	7.70768	3.2024	4.59389	5.06069	7.1744	22.2761	56.4912
TCONS_00065895	XLOC_032687	Chr3	17483840	17484098	.	259	1	-1.30786	Achn030441	4698	Y	8.59049	24.6418	0	0	0	0	0	0
TCONS_00065896	XLOC_032688	Chr3	17484788	17485074	.	287	1	-1.27978	Achn030441	5646	Y	7.0492	0	0	0	0	0	0	0
TCONS_00065897	XLOC_032689	Chr3	17485217	17486351	.	1135	1	-0.898084	Achn030441	6075	Y	2.04414	1.73496	0	0	0	0	0	0
TCONS_00065898	XLOC_032690	Chr3	17486515	17486849	.	335	1	-1.28735	Achn030441	7373	Y	16.5862	27.4607	0	0	0	0	0	0
TCONS_00065899	XLOC_032691	Chr3	17638038	17638473	.	436	1	-0.881432	Achn029891	-2413	Y	0.962977	1.74049	0	0	0	0	0	1.62955
TCONS_00065902	XLOC_032694	Chr3	17818172	17818468	.	297	1	-1.41842	Achn067901	2391	Y	0	0	2.47058	2.47663	0	0	0	0
TCONS_00065904	XLOC_032696	Chr3	17952349	17955664	.	3316	1	-1.15858	Achn067971	-955	Y	2.48357	1.42737	2.1761	1.46944	1.36317	1.31801	0.750046	1.57937
TCONS_00065905	XLOC_032697	Chr3	17984928	17985135	.	208	1	-1.26772	Achn329401	-334	N	12.9588	12.5694	0	0	0	0	0	0
TCONS_00065910	XLOC_032702	Chr3	18350071	18350344	.	274	1	-1.0797	Achn186301	-3057	N	0	5.21174	3.16988	0	0	0.805285	0	9.75925
TCONS_00065911	XLOC_032703	Chr3	18421184	18421406	.	223	1	-1.07684	Achn186321	14862	N	0	0	3.40273	0	0	17.4107	7.17241	0
TCONS_00063268	XLOC_031426	Chr3	18560792	18561458	+	602	2	-1.21775	Achn186081	0	N	0	0.101263	1.25552	0	0	1.08531	0	0
TCONS_00065477	XLOC_032388	Chr3	18679863	18680256	-	394	1	-1.19784	Achn186051	0	N	0	0	1.53574	0	0	0	0	0
TCONS_00065914	XLOC_032706	Chr3	18689907	18690281	.	375	1	-0.00948138	Achn186051	-7717	Y	7.19543	14.1444	12.7189	28.101	29.4086	1.71826	1.70329	22.0714
TCONS_00065915	XLOC_032707	Chr3	18894953	18895381	.	429	1	-0.532023	Achn218111	-5394	N	23.4404	23.3299	2.83445	7.48729	2.3566	4.73452	3.88997	3.36044
TCONS_00065916	XLOC_032708	Chr3	18895676	18896457	.	782	1	-1.34265	Achn218111	-4318	Y	2.84363	2.09589	0.0873989	0.832786	0.917408	0.518587	1.51434	0.654099
TCONS_00063379	XLOC_031471	Chr3	19436365	19440417	+	602	3	-1.21464	Achn239831	0	N	0.580973	0	0.251709	0	0	2.00806	0	0
TCONS_00065920	XLOC_032712	Chr3	19496147	19496417	.	271	1	-0.934392	Achn239791	-1737	N	0	0	4.60795	0	0	0	0	0
TCONS_00065921	XLOC_032713	Chr3	19504843	19505310	.	468	1	-1.15509	Achn239791	-10433	N	0	0	0	0	1.00426	1.34951	2.21026	1.43204
TCONS_00065922	XLOC_032714	Chr3	19620149	19620489	.	341	1	-1.10484	Achn186011	-759	Y	0	0	0	0	0	2.12914	0	0
TCONS_00065608	XLOC_032436	Chr3	19941962	19942386	-	425	1	-1.38935	Achn185831	-241	Y	2.51288	0	0.887059	1.08897	0	0.267658	1.32004	0
TCONS_00063465	XLOC_031502	Chr3	20016443	20019457	+	1857	2	-1.02872	Achn185611	0	Y	1.83825	1.50569	3.23078	3.58505	2.55669	0.886185	0.760201	1.63617
TCONS_00065923	XLOC_032715	Chr3	20033805	20034133	.	329	1	-1.27604	Achn185801	-3300	Y	0	0	1.51228	1.90055	2.09367	0	0	0
TCONS_00065631	XLOC_032445	Chr3	20191525	20193636	-	362	2	-0.744596	Achn185691	541	Y	0	8.32434	1.7294	5.198	2.5608	0.952308	6.1611	0
TCONS_00065632	XLOC_032445	Chr3	20192499	20193636	-	488	2	-0.96486	Achn185691	1515	Y	10.5875	3.69519	3.35633	1.12399	0	0.479753	0	0
TCONS_00065633	XLOC_032445	Chr3	20193388	20193636	-	249	1	-0.825458	Achn185691	2404	Y	62.2523	28.7413	18.3866	30.0493	15.8386	3.78984	8.30452	0
TCONS_00065925	XLOC_032717	Chr3	20203912	20204340	.	429	1	-1.15073	Achn185691	12928	N	0.330146	0	0.872139	2.13923	1.1783	0	0	0
TCONS_00065926	XLOC_032718	Chr3	20209687	20209976	.	290	1	-1.45781	Achn185741	10595	N	1.52235	0	4.23744	0	0	0	0	0
TCONS_00065927	XLOC_032719	Chr3	20210162	20210566	.	405	1	-1.13289	Achn185741	10005	N	0	0	0.970761	2.39405	1.31866	0	0	3.76073
TCONS_00065635	XLOC_032447	Chr3	20220540	20221789	-	709	3	-0.983296	Achn185741	0	N	0	0	0.941455	3.05953	2.09705	0	0	0
TCONS_00063491	XLOC_031511	Chr3	20227061	20231521	+	377	5	-1.00937	Achn185701	0	N	2.36932	0.000664632	0.616886	3.07841	0.00211835	0	0	0
TCONS_00063492	XLOC_031511	Chr3	20227066	20231116	+	519	4	-0.974248	Achn185701	0	N	1.64711	0	0.910082	3.65427	3.61798	0	1.85243	0
TCONS_00063493	XLOC_031511	Chr3	20227822	20231521	+	353	5	-0.356382	Achn185701	0	N	0	12.7181	0	0.00147007	1.53331	3.06158	0	0
TCONS_00065642	XLOC_032449	Chr3	20271214	20271716	-	203	2	-0.754188	Achn185711	13727	Y	0	0	34.5787	0	0	0	9.88058	0
TCONS_00065929	XLOC_032721	Chr3	20287231	20287593	.	363	1	-1.3598	Achn185711	29744	Y	3.6125	2.53193	1.51282	0	0	0.368769	1.8294	0
TCONS_00065647	XLOC_032452	Chr3	20333190	20334282	-	958	2	-0.173462	Achn185711	75703	Y	0.169168	0	1.49091	1.21878	1.5525	0.294872	0.386955	3.20594
TCONS_00065648	XLOC_032452	Chr3	20334846	20335466	-	530	2	-0.741199	Achn185711	77359	Y	0.701708	0	1.4314	2.27404	0	0.548425	0	3.1164
TCONS_00065653	XLOC_032453	Chr3	20380344	20381331	-	457	4	-0.913215	Achn185721	65311	Y	2.07438	1.59601	1.89293	0.951226	0	0	0	0
TCONS_00065655	XLOC_032454	Chr3	20385333	20386098	-	527	2	-1.24469	Achn185721	60544	Y	2.35946	6.25078	2.77388	5.96089	0.820824	0.553439	4.51637	5.85236
TCONS_00065933	XLOC_032725	Chr3	20402727	20402986	.	260	1	-1.26155	Achn185721	43656	Y	0	0	3.06374	3.62911	7.99575	0.989454	0	5.70085
TCONS_00065659	XLOC_032456	Chr3	20404792	20406035	-	439	2	-0.977365	Achn185721	40607	Y	5.39279	0	1.25508	1.02412	1.12818	0.756232	0	1.60875
TCONS_00065935	XLOC_032727	Chr3	20416480	20416993	.	514	1	-1.23385	Achn185721	29649	N	0.24523	0	0.641365	2.32909	0	0	0	1.21955
TCONS_00065663	XLOC_032458	Chr3	20418984	20420285	-	384	2	-0.647872	Achn185721	26357	Y	0	0	1.61223	0.000227026	0	0	0	0
TCONS_00065664	XLOC_032458	Chr3	20419938	20420285	-	348	1	-0.627788	Achn185721	26357	Y	0	0	1.99549	3.32263	3.66056	0	0	0
TCONS_00063503	XLOC_031513	Chr3	20423231	20423586	+	256	2	-1.32651	Achn185721	23056	Y	0	0	3.25746	3.80439	9.48112	0	9.22388	0
TCONS_00065937	XLOC_032729	Chr3	20427401	20427843	.	443	1	-1.38234	Achn185721	18799	Y	0	0	0.617509	1.00698	0	0	1.22073	0
TCONS_00067020	XLOC_033236	Chr4	77483	77956	-	474	1	-1.29313	Achn282841	-23385	Y	0	0	1.35912	0.0104448	1.96362	0.273786	0	1.87147
TCONS_00068036	XLOC_033717	Chr4	79037	79510	.	474	1	-0.885219	Achn282841	-21831	Y	0	0	1.09888	0	0	0.660042	0	0
TCONS_00068037	XLOC_033718	Chr4	119481	119738	.	258	1	-1.03344	Achn282821	2620	N	10.8823	43.633	4.73645	26.0059	28.6485	1.02288	22.5187	29.1799
TCONS_00068039	XLOC_033720	Chr4	127276	127643	.	368	1	-1.49936	Achn282821	-4589	N	0	0	0.881795	0	0	1.43148	1.77475	0
TCONS_00068040	XLOC_033721	Chr4	428476	429033	.	558	1	-1.19212	Achn204951	-1418	N	0.216413	0	1.2692	0.679864	1.49789	0	0	5.33988
TCONS_00068041	XLOC_033722	Chr4	429446	429698	.	253	1	-0.995057	Achn204951	-2388	N	2.33309	13.2369	0	0	0	0	4.78201	0
TCONS_00068042	XLOC_033723	Chr4	429873	430344	.	472	1	-1.29513	Achn204951	-2815	N	0	1.50671	1.84459	0	1.97854	0.44325	1.08864	1.41067
TCONS_00068044	XLOC_033725	Chr4	433315	434311	.	997	1	-1.31487	Achn204941	4585	Y	0.398487	0.509218	0.12806	0.607003	0	0.303008	0.73585	0
TCONS_00068046	XLOC_033727	Chr4	452964	453240	.	277	1	-1.15747	Achn204941	-9241	N	2.60111	10.1001	4.89123	3.00992	9.94729	13.9385	7.29765	14.1845
TCONS_00068047	XLOC_033728	Chr4	504442	504689	.	248	1	-0.880364	Achn204921	-1443	N	0	0	6.52578	0	0	0	0	0
TCONS_00068048	XLOC_033729	Chr4	519255	519481	.	227	1	-1.17943	Achn204901	-2619	N	0	0	0	0	0	6.42914	6.76191	0
TCONS_00067050	XLOC_033249	Chr4	520730	522598	-	793	3	-1.20743	Achn204891	15	N	0.531802	0.685591	0.1592	0	0	1.31048	0	0.8757
TCONS_00068049	XLOC_033730	Chr4	569076	569410	.	335	1	-1.06034	Achn205041	2737	N	12.841	6.10237	13.0364	14.5484	6.01002	11.1147	8.81829	14.2835
TCONS_00068050	XLOC_033731	Chr4	571279	571612	.	334	1	-1.40659	Achn205041	4940	Y	0	0	1.82343	0	0	2.23939	0	0
TCONS_00068052	XLOC_033733	Chr4	577290	577491	.	202	1	-1.36271	Achn205041	10951	Y	0	0	0	0	0	16.657	20.1043	26.0514
TCONS_00068053	XLOC_033734	Chr4	578163	578997	.	835	1	-0.918414	Achn205041	11824	Y	0.497579	0.63995	0.400924	0	0	0.665461	0	1.19832
TCONS_00065967	XLOC_032747	Chr4	606527	609328	+	497	2	-1.25991	Achn204861	0	N	0.33846	0.378126	0.338602	0	0	1.60375	1.99151	2.58062
TCONS_00068056	XLOC_033737	Chr4	757040	758381	.	1342	1	-0.880181	Achn204821	-8224	N	0.279814	0.709687	1.38898	2.11492	2.32982	0.951747	0.256385	0.664452
TCONS_00068057	XLOC_033738	Chr4	766419	766675	.	257	1	-1.45677	Achn204821	-17603	Y	0	0	4.00846	0	0	0	0	0
TCONS_00068059	XLOC_033740	Chr4	931461	931757	.	297	1	-1.14682	Achn352981	-213	N	0	0	3.45881	2.47663	0	0	0	0
TCONS_00068062	XLOC_033743	Chr4	1216847	1217109	.	263	1	-1.07344	Achn123061	3316	Y	6.11861	0	0	0	0	0	0	0
TCONS_00068063	XLOC_033744	Chr4	1356126	1356669	.	544	1	-1.31162	Achn123301	5324	N	0	0	0.879869	0	0	0	0	0
TCONS_00068064	XLOC_033745	Chr4	1366909	1367470	.	562	1	-1.34383	Achn123301	16107	N	0.214126	0	1.11595	0	0	0.666732	0.814968	0
TCONS_00068065	XLOC_033746	Chr4	1368398	1368670	.	273	1	-1.36825	Achn123011	15466	N	0	0	3.20937	6.27898	0	0.816104	0	0
TCONS_00068066	XLOC_033747	Chr4	1375737	1376048	.	312	1	-1.42458	Achn123011	8088	N	0	0	1.72786	2.17321	7.1821	0.534929	0	0
TCONS_00066006	XLOC_032771	Chr4	1377696	1378841	+	230	2	-1.17532	Achn123011	5295	N	1.74357	0	9.67759	10.3437	17.6554	0	0	0
TCONS_00068069	XLOC_033750	Chr4	1394626	1395045	.	420	1	-1.06387	Achn123011	-9583	N	0	0	0.680011	2.22825	1.22733	1.09493	0	0
TCONS_00066012	XLOC_032775	Chr4	1451502	1451709	+	208	1	-1.12732	Achn123321	0	Y	0	0	9.67552	7.49157	8.25281	0	0	0
TCONS_00068070	XLOC_033751	Chr4	1480175	1480487	.	313	1	-1.35082	Achn123331	-3280	N	0	0	0.856745	2.15528	0	0	0	0
TCONS_00066018	XLOC_032779	Chr4	1542804	1549965	+	815	4	-0.909151	Achn123341	6837	N	4.62005	5.28717	2.56564	3.93904	3.90537	1.96311	2.8651	3.71263
TCONS_00067126	XLOC_033286	Chr4	1788780	1789090	-	311	1	-0.051887	Achn026771	-8705	Y	0	0	0.78225	6.46403	0	1.2752	0	9.22231
TCONS_00067128	XLOC_033285	Chr4	1789565	1790648	-	1084	1	-1.24395	Achn026771	-7147	Y	0	0	1.61212	3.24828	3.95371	15.6551	17.4231	29.8155
TCONS_00068072	XLOC_033753	Chr4	1873505	1874888	.	1384	1	-1.22516	Achn037841	15458	Y	0.202518	0.684427	0.864518	0.203964	0.674069	0.815997	0.247259	1.2816
TCONS_00066030	XLOC_032787	Chr4	1922027	1925764	+	375	2	-1.20799	Achn037861	0	N	2.96283	0	3.67434	1.40505	1.54782	1.37461	5.10988	0
TCONS_00068073	XLOC_033754	Chr4	2018238	2018500	.	263	1	-1.13	Achn243151	-346	N	0	0	2.19969	7.01165	0	0	0	0
TCONS_00067164	XLOC_033301	Chr4	2112255	2117314	-	216	2	-1.00943	Achn243121	0	N	14.9009	0	0	0.0339201	0	0	0	5.23744
TCONS_00068075	XLOC_033756	Chr4	2119876	2120374	.	499	1	-0.913307	Achn243121	-3671	N	15.4133	26.0074	10.5963	17.9483	15.2784	10.2862	15.8241	7.68937
TCONS_00067169	XLOC_033302	Chr4	2126079	2126537	-	237	2	-0.970973	Achn243231	0	N	83.3543	194.988	79.1471	72.4606	85.3294	44.3811	87.9123	45.5803
TCONS_00068077	XLOC_033758	Chr4	2333170	2333425	.	256	1	-0.925407	Achn243101	-14238	N	3.35477	6.38305	0	0	0	4.23457	0	0
TCONS_00068078	XLOC_033759	Chr4	2385242	2385447	.	206	1	-1.30177	Achn242971	3679	N	0	0	18.038	0	0	6.19435	0	0
TCONS_00068081	XLOC_033762	Chr4	2759956	2760662	.	707	1	-0.100148	Achn057671	14640	Y	0.309625	0	0.600896	0	0	0.357146	0	0
TCONS_00066084	XLOC_032811	Chr4	2949063	2954161	+	446	2	-0.116198	Achn057701#Achn057711	0	N	1.85256	0	3.05097	0	4.30479	1.71457	0	2.05058
TCONS_00068083	XLOC_033764	Chr4	3132990	3133212	.	223	1	-1.04524	Achn057721	2713	Y	0	0	6.80546	5.91652	0	0	0	0
TCONS_00068084	XLOC_033765	Chr4	3283100	3283391	.	292	1	-1.12886	Achn057781	-5245	N	0	0	2.07603	0	0	0.649728	0	0
TCONS_00066095	XLOC_032819	Chr4	3299587	3302566	+	638	3	-0.969855	Achn057781	8596	Y	0	0	0.000253178	0	0	1.23132	0.813232	0
TCONS_00066097	XLOC_032819	Chr4	3300575	3301045	+	471	1	-1.12103	Achn057781	9584	Y	0.56382	1.51235	1.48097	0.901382	0	2.00195	3.04666	1.41595
TCONS_00068085	XLOC_033766	Chr4	3602577	3602810	.	234	1	-1.22637	Achn057571	-31866	Y	3.21113	8.4736	0	0	0	0	0	0
TCONS_00068088	XLOC_033769	Chr4	3701846	3702087	.	242	1	-1.29837	Achn329231	-9333	N	0	0	5.22899	0	0	1.40167	0	0
TCONS_00068090	XLOC_033771	Chr4	3832899	3833513	.	615	1	-1.26033	Achn329301	21957	Y	2.4417	0.982491	0	0	0	0	0	0
TCONS_00068091	XLOC_033772	Chr4	3835300	3835517	.	218	1	-0.789174	Achn329301	24358	N	44.5228	42.8417	0	0	0	0	0	0
TCONS_00066129	XLOC_032832	Chr4	3923603	3926113	+	265	3	-1.53566	Achn390001	11254	N	6.96315	5.75031	0.712937	3.42727	3.77553	0	0	0
TCONS_00068093	XLOC_033774	Chr4	3975467	3976207	.	741	1	-0.549563	Achn389971	-7492	Y	0	0	1.0333	2.24092	2.46863	0.55786	0	0
TCONS_00068095	XLOC_033776	Chr4	4002413	4002670	.	258	1	-1.35204	Achn381351	9043	Y	1.08823	0	1.57882	0	0	7.16016	0	0
TCONS_00068096	XLOC_033777	Chr4	4002796	4003725	.	930	1	-0.501075	Achn381351	7988	Y	0.542817	0	1.88595	1.65755	2.55637	1.48862	0.803758	2.60379
TCONS_00068097	XLOC_033778	Chr4	4159466	4159697	.	232	1	-1.01572	Achn355031	35651	N	0	0	9.18486	0	5.72101	0	0	0
TCONS_00068098	XLOC_033779	Chr4	4163916	4164247	.	332	1	-1.40582	Achn355031	31101	Y	0	0	2.58947	0	0	0	0	2.91982
TCONS_00068101	XLOC_033782	Chr4	4213862	4214074	.	213	1	-1.01746	Achn355031	-8033	N	0	0	0	6.90584	0	15.9562	0	10.8482
TCONS_00066137	XLOC_032837	Chr4	4214718	4215268	+	551	1	-1.32015	Achn355031	-8889	N	0.441071	0	0.431335	0.693578	0.764055	0.343798	0.840802	0
TCONS_00068102	XLOC_033783	Chr4	4245470	4245761	.	292	1	-1.12601	Achn355041	18470	Y	4.48285	0	0	0	0	0	3.1451	4.07528
TCONS_00067252	XLOC_033349	Chr4	4622242	4622538	-	206	2	-1.19687	Achn121081	-4153	N	0	27.0567	32.4683	53.6933	76.793	6.19435	84.5094	73.0054
TCONS_00068106	XLOC_033787	Chr4	4766617	4767311	.	695	1	-0.86482	Achn120851	-2918	Y	0.633779	0	0.615257	0	1.07996	0.731594	0	1.53999
TCONS_00068108	XLOC_033789	Chr4	4925432	4925695	.	264	1	-1.277	Achn120781	2778	N	3.02129	5.81562	2.89177	13.8648	0	0	0	0
TCONS_00068110	XLOC_033791	Chr4	5033243	5033497	.	255	1	-1.15959	Achn305341	16315	N	0	6.46004	2.48233	3.85028	0	2.15496	9.33514	18.1448
TCONS_00068112	XLOC_033793	Chr4	5038458	5039290	.	833	1	-1.24248	Achn305341	10522	Y	0.124778	0.641984	1.12609	1.53053	1.68605	0.0953661	0.463852	0.601065
TCONS_00067319	XLOC_033385	Chr4	5343199	5343855	-	484	2	-0.012992	Achn367941	0	Y	0	0	1.45445	2.36786	3.29071	8.55216e-05	0	0.00133203
TCONS_00066245	XLOC_032886	Chr4	5705488	5706320	+	275	3	-1.18698	Achn187391	-3611	N	0	0	0	0	0	3.17873	0	0
TCONS_00067373	XLOC_033416	Chr4	6144809	6145667	-	628	2	-0.864826	Achn161241#Achn161321	0	N	4.3759	11.7395	0.473334	0	0.625304	0.141003	0.688114	1.0266
TCONS_00067383	XLOC_033421	Chr4	6265666	6265988	-	215	2	-1.09805	Achn161201	-3863	N	38.3938	18.9475	96.4971	151.898	121.222	42.9729	53.0004	19.1477
TCONS_00068121	XLOC_033802	Chr4	6270916	6271184	.	269	1	-1.48772	Achn161191	7282	N	0	0	0	0	0	2.58781	3.97421	0
TCONS_00068123	XLOC_033804	Chr4	6365387	6365939	.	553	1	-1.36327	Achn161151	-1960	Y	0	0	0	0	0	1.02556	0.835984	10.8328
TCONS_00068124	XLOC_033805	Chr4	6384301	6384512	.	212	1	-1.44247	Achn161421	-1934	N	0	0	15.7867	7.01762	0	0	0	0
TCONS_00068126	XLOC_033807	Chr4	6581505	6581761	.	257	1	-1.0276	Achn161521	-476	N	0	0	4.00846	0	0	0	0	0
TCONS_00068129	XLOC_033810	Chr4	6875539	6875945	.	407	1	-1.30278	Achn087261	-263	N	0	0	2.64467	0	0	0	0	0
TCONS_00068131	XLOC_033812	Chr4	6877607	6877960	.	354	1	-1.18822	Achn087261	-2331	N	0.95088	0	0.958357	1.59717	0	1.95096	0	0
TCONS_00068132	XLOC_033813	Chr4	6931008	6931474	.	467	1	-1.26886	Achn087231	-859	N	0	0	0	1.83018	0	2.70909	1.10933	0
TCONS_00068133	XLOC_033814	Chr4	7103515	7103803	.	289	1	-1.30291	Achn087591	-23090	N	2.30518	0	3.2111	0	5.88147	0.671339	0	8.38681
TCONS_00067457	XLOC_033453	Chr4	7141011	7142070	-	553	2	-0.202098	Achn087201	0	N	2.35404	3.32309	0	0	0	0	1.89007	3.52034
TCONS_00067500	XLOC_033475	Chr4	7717789	7718005	-	217	1	-1.03465	Achn087801	3607	N	0	0	2.11482	18.1675	0	0	0.0551528	0
TCONS_00068139	XLOC_033820	Chr4	7720041	7720452	.	412	1	-0.81612	Achn086991	5529	N	0	0	0.704825	1.15688	0	0.284005	0	0
TCONS_00067516	XLOC_033483	Chr4	7794438	7795344	-	907	1	-0.403655	Achn087821	-33458	Y	1.80151	1.41503	3.02944	3.50463	3.47553	4.35936	2.73879	3.80416
TCONS_00067518	XLOC_033484	Chr4	7799427	7801190	-	270	3	-0.244934	Achn087821	-27612	N	29.9911	21.7626	66.6799	87.553	107.166	61.2352	82.5515	117.159
TCONS_00067520	XLOC_033485	Chr4	7837708	7840223	-	1239	3	-1.34993	Achn087831	0	N	1.25932	2.22245	0	0	0.862543	1.65676	4.03539	9.03959
TCONS_00067522	XLOC_033485	Chr4	7837708	7840223	-	1543	3	-1.3574	Achn087831	0	N	0.000934408	0	0.405006	1.13783	0	0	0	2.3216
TCONS_00067528	XLOC_033486	Chr4	7849769	7851043	-	1078	2	-1.23408	Achn087841	-7795	Y	1.0872	0.924052	2.61766	3.02912	4.85369	2.68189	5.67506	6.92122
TCONS_00066439	XLOC_032977	Chr4	7975545	7977503	+	367	2	-1.27585	Achn087911	0	N	2.01652	9.60421	0	0	1.62198	1.79499	0	0
TCONS_00066440	XLOC_032977	Chr4	7975550	7977503	+	375	2	-1.08783	Achn087911	0	N	3.14687	0.0192168	0.847925	0	0.000457693	0.00477141	0	0
TCONS_00068143	XLOC_033824	Chr4	8179439	8180183	.	745	1	-1.14252	Achn088021	-5016	N	0.866008	0.746408	0.279768	1.33461	0.490075	0	0	0
TCONS_00068145	XLOC_033826	Chr4	8317267	8317467	.	201	1	-1.54083	Achn249531	-1916	Y	21.5945	0	0	0	9.29439	0	0	0
TCONS_00068148	XLOC_033829	Chr4	8595974	8596257	.	284	1	-1.08505	Achn249421	3541	Y	0	0	2.82253	0	3.08803	4.26443	0	4.40344
TCONS_00067620	XLOC_033523	Chr4	8792590	8793255	-	508	2	-0.118582	Achn159191	603	Y	1.24881	0	1.79733	0	0.872124	0.391636	0.959726	0
TCONS_00068151	XLOC_033832	Chr4	9320154	9320507	.	354	1	-1.13644	Achn158911	-12593	Y	0.475404	0	1.27781	1.59717	1.75946	1.17047	1.9362	2.50894
TCONS_00068152	XLOC_033833	Chr4	9321463	9321688	.	226	1	-0.893693	Achn158911	-13902	N	1.90717	9.49615	7.74259	11.3197	18.7049	0	6.86124	0
TCONS_00068154	XLOC_033835	Chr4	9323226	9323432	.	207	1	-1.0418	Achn158911	-15665	Y	0	0	10.2246	7.61716	0	0	9.23404	11.9656
TCONS_00066582	XLOC_033041	Chr4	9324249	9324518	+	270	1	-0.899141	Achn158911	-16688	N	0.937221	0	0	0	10.7166	0.85049	11.7931	5.09386
TCONS_00068159	XLOC_033840	Chr4	9562568	9563038	.	471	1	-1.16127	Achn316151	-4750	Y	3.94674	0	0.925609	0	0	0	0	0
TCONS_00067703	XLOC_033571	Chr4	9682238	9682490	-	253	1	-1.44141	Achn316081	-723	N	7.47073	6.61843	0	0	3.296	0	8.85879	0
TCONS_00068162	XLOC_033843	Chr4	9832044	9832249	.	206	1	-0.990843	Achn280471	-804	N	0	0	18.038	0	0	0	0	0
TCONS_00068163	XLOC_033844	Chr4	9868786	9869036	.	251	1	-1.21459	Achn280481	18621	Y	0	0	2.65276	4.04272	0	0	0	0
TCONS_00068164	XLOC_033845	Chr4	9887721	9888216	.	496	1	-1.21359	Achn280491	-10498	Y	0	0	1.18902	0	0.907963	0	0	0
TCONS_00067729	XLOC_033581	Chr4	10027507	10028030	-	428	2	-1.39386	Achn280331	254	N	0.662994	3.60524	0.437923	2.14877	0	0	0	0
TCONS_00068165	XLOC_033846	Chr4	10071274	10071791	.	518	1	-1.13467	Achn280311	-1781	N	1.45377	1.28599	1.10858	0.766467	0.84435	1.51746	1.85833	6.02009
TCONS_00066650	XLOC_033079	Chr4	10125338	10127119	+	432	2	-0.0817291	Achn049421	-14180	N	2.28312	3.54202	2.79891	9.49994	5.81403	2.85609	11.5165	9.94877
TCONS_00068167	XLOC_033848	Chr4	10129395	10129746	.	352	1	-1.27677	Achn049411	12108	N	7.21572	0	2.58772	3.23615	1.78249	1.581	1.96154	0
TCONS_00068168	XLOC_033849	Chr4	10213563	10213845	.	283	1	-1.27812	Achn048861	29833	N	0	0	3.42456	5.66254	0	0	0	0
TCONS_00068169	XLOC_033850	Chr4	10324751	10325045	.	295	1	-1.24813	Achn049391	-2962	Y	0	0	1.00756	5.04517	0	0	0	0
TCONS_00068170	XLOC_033851	Chr4	10332254	10332526	.	273	1	-1.46051	Achn049381	6817	Y	0	0	3.85125	0	3.4585	0	0	0
TCONS_00068171	XLOC_033852	Chr4	10332779	10334127	.	1349	1	-1.10515	Achn049381	5216	Y	1.6688	0	0.935225	0	0.463116	0	0	0
TCONS_00068175	XLOC_033856	Chr4	10693459	10693765	.	307	1	-1.05374	Achn049021	4621	N	0	0	2.25434	2.26687	2.49721	0	0	0
TCONS_00068176	XLOC_033857	Chr4	10694289	10694498	.	210	1	-1.28932	Achn049021	5451	N	3.01457	0	2.90322	0	7.98568	33.3086	0	0
TCONS_00068177	XLOC_033858	Chr4	10704553	10704872	.	320	1	-1.08605	Achn049031	-325	N	0	0	0	0	0	3.49732	0	0
TCONS_00066709	XLOC_033103	Chr4	10789616	10791516	+	276	2	-1.38827	Achn049071	-5102	Y	2.26457	10.2061	0	15.923	21.1938	0.78439	3.68709	9.55554
TCONS_00068179	XLOC_033860	Chr4	10929021	10929474	.	454	1	-1.17422	Achn049201	2313	N	0.29963	0	0.788675	0.962673	0	0	0	0
TCONS_00066767	XLOC_033130	Chr4	11165958	11167544	+	253	2	-1.3021	Achn197351	0	N	2.33309	0	9.40396	0	4.34551	2.23447	0	12.3931
TCONS_00068180	XLOC_033861	Chr4	11305420	11305674	.	255	1	-1.44062	Achn197641	8426	N	0	0	0	0	0	5.38739	4.66757	0
TCONS_00068181	XLOC_033862	Chr4	11307347	11307757	.	411	1	-1.30004	Achn197651	-8635	N	0.356272	0	0	0	0	3.70947	7.046	27.3908
TCONS_00066788	XLOC_033143	Chr4	11315898	11316677	+	474	2	-1.27915	Achn197651	0	Y	0	0	0	0	0	1.09976	0.323837	1.40024
TCONS_00068182	XLOC_033863	Chr4	11519079	11519293	.	215	1	-1.13643	Achn028771	-2426	N	58.8705	0	6.89265	0	0	0	0	0
TCONS_00068183	XLOC_033864	Chr4	11593005	11593347	.	343	1	-1.41838	Achn186641	-1109	N	1.0164	5.76768	0	0	0	0	2.08366	0
TCONS_00067870	XLOC_033637	Chr4	11712367	11712723	-	357	1	-1.27701	Achn186581	0	N	2.79924	7.88612	0.459675	5.10276e-05	1.72595	0.765514	3.79863	0
TCONS_00068187	XLOC_033868	Chr4	11928799	11929079	.	281	1	-1.28334	Achn186481	-980	N	0	0	2.91847	2.88884	0	1.47335	0	0
TCONS_00067892	XLOC_033649	Chr4	11933397	11934620	-	631	2	-1.29598	Achn186481	-5578	N	8.14981	2.83703	1.88037	2.81819	1.86273	5.0408	4.09968	3.5416
TCONS_00068188	XLOC_033869	Chr4	12152162	12153255	.	1094	1	-1.07262	Achn344001	3631	N	8.09973	7.71324	0.399961	0	0	0	0	0
TCONS_00068190	XLOC_033871	Chr4	12313664	12313947	.	284	1	-1.32475	Achn343901	-5379	Y	0	0	3.38703	0	0	0	0	0
TCONS_00068191	XLOC_033872	Chr4	12328661	12328956	.	296	1	-0.862874	Achn343891	-5323	N	0	0	0.997802	0	0	2.49196	3.02997	3.92627
TCONS_00068192	XLOC_033873	Chr4	12329077	12330080	.	1004	1	-1.31257	Achn343881	5438	N	0.296315	0.504762	0.571297	0	0.331416	0.82602	0.729411	4.72589
TCONS_00068194	XLOC_033875	Chr4	12330865	12331249	.	385	1	-1.50779	Achn343881	4269	Y	0	0	0	0	0	2.27635	0	2.08665
TCONS_00068195	XLOC_033876	Chr4	12341802	12342674	.	873	1	-1.26874	Achn343881	-5970	N	0	0	0.151409	0	0.39631	0.538207	0	0.565127
TCONS_00068196	XLOC_033877	Chr4	12343551	12343872	.	322	1	-1.38062	Achn343881	-7719	N	1.17054	0	0.797089	2.00502	0	1.47452	2.43062	3.14963
TCONS_00068197	XLOC_033878	Chr4	12344495	12344885	.	391	1	-1.06044	Achn343871	7347	N	0	0	0	0	1.41678	0.630081	3.11819	2.02029
TCONS_00067943	XLOC_033675	Chr4	12429436	12429833	-	398	1	-1.13059	Achn343181	0	N	0	0	1.2073	0	0	2.88302	0.747932	3.89339
TCONS_00067950	XLOC_033679	Chr4	12461267	12462199	-	249	2	-1.41787	Achn343821	0	N	0	0	0	0	0	9.65016	0	0
TCONS_00067967	XLOC_033684	Chr4	12534990	12535368	-	287	2	-1.35217	Achn343201	0	N	0	0	5.83764	0	0	0	0	0
TCONS_00068199	XLOC_033880	Chr4	12538235	12538521	.	287	1	-1.21299	Achn343201	3077	N	0	0	2.73269	5.44333	11.9929	0	0	0
TCONS_00068202	XLOC_033883	Chr4	12696191	12696768	.	578	1	-1.18551	Achn343321	-4701	N	0	0	0.935884	0	0	0.478905	0	0
TCONS_00068204	XLOC_033885	Chr4	12913289	12913564	.	276	1	-1.42593	Achn343391	-116	N	0	0	0	0	0	2.3532	7.37418	0
TCONS_00067000	XLOC_033230	Chr4	12975761	12976219	+	356	2	-0.744388	Achn343441	0	N	19.5891	78.6908	29.0698	62.5105	72.946	17.9175	80.4492	75.1378
TCONS_00067019	XLOC_033235	Chr4	13056271	13058188	+	773	2	-1.30365	Achn343501	0	N	0	2.12904	0	0.845961	0	0.526733	0.512764	0
TCONS_00068205	XLOC_033886	Chr4	13059801	13060395	.	595	1	-1.29168	Achn343501	-199	Y	0	0	2.17677	2.46212	2.03423	0.152771	1.49238	0
TCONS_00068207	XLOC_033888	Chr4	13061197	13061502	.	306	1	-1.27721	Achn343501	-1595	N	0	0	2.7291	4.57289	0	0	0	0
TCONS_00068209	XLOC_033890	Chr4	13062455	13062671	.	217	1	-1.45813	Achn343501	-2853	N	0	0	2.11482	19.4501	7.14215	3.23829	0	0
TCONS_00068210	XLOC_033891	Chr4	13062726	13063180	.	455	1	-1.29694	Achn343501	-3124	N	0	0	1.76775	0.958838	2.11254	1.18166	0	0
TCONS_00071082	XLOC_035230	Chr5	23497	24078	.	582	1	-1.2145	Achn356601	-2813	Y	4.88107	5.34131	2.77879	5.0936	2.80558	3.79116	5.40295	4.00068
TCONS_00071085	XLOC_035233	Chr5	102461	102728	.	268	1	-0.993568	Achn356621	4155	N	1.91882	0	2.73807	0	0	6.12549	0	0
TCONS_00068229	XLOC_033902	Chr5	398459	399234	+	685	2	-0.973385	Achn254401	0	N	0.626992	0.00167123	1.02424	0	0.000277888	0.598007	0	0.000358861
TCONS_00071089	XLOC_035237	Chr5	1071889	1072384	.	496	1	-1.09431	Achn031751	-1087	N	0.259354	0	0	0	0	1.6298	1.99833	9.0631
TCONS_00071090	XLOC_035238	Chr5	1072815	1073381	.	567	1	-1.42897	Achn031751	-2013	N	0	0	0.688145	0	0	0.164415	0	1.0415
TCONS_00071091	XLOC_035239	Chr5	1403141	1403461	.	321	1	-1.02577	Achn091341	5450	N	2.94765	3.3905	0	0	0	0	0	0
TCONS_00069740	XLOC_034594	Chr5	1603522	1603968	-	259	2	-0.825096	Achn091081	0	N	80.5359	101.388	86.3019	21.6198	47.3468	68.4005	97.0664	63.4025
TCONS_00071093	XLOC_035241	Chr5	1729807	1730373	.	567	1	-1.41481	Achn091021	-4244	N	0	0	0.825774	0.663008	0.730378	0	0	0
TCONS_00068359	XLOC_033965	Chr5	1775524	1777331	+	278	2	-1.3117	Achn091001	0	Y	6.86288	4.99799	1.20846	2.97888	0	0.764582	0	0
TCONS_00068360	XLOC_033966	Chr5	1786735	1787182	+	448	1	-1.36008	Achn090991	0	Y	7.04783	6.61959	7.06314	5.91806	6.5195	2.91567	1.19571	1.54942
TCONS_00068370	XLOC_033972	Chr5	1854600	1855137	+	538	1	-1.38581	Achn090941	-2975	N	0.304591	0	1.55719	0	1.0721	0.471504	1.13455	1.45513
TCONS_00068371	XLOC_033972	Chr5	1854600	1855151	+	271	2	-1.1978	Achn090941	-2975	Y	11.7367	10.7638	24.0684	35.2847	37.6311	8.68773	10.5038	8.63898
TCONS_00068372	XLOC_033973	Chr5	1870089	1871028	+	373	2	-1.36973	Achn090921	-6415	N	0.425801	0	0.396888	0.398686	1.27268	0.344747	0	0
TCONS_00068373	XLOC_033973	Chr5	1870089	1874074	+	372	2	-1.36953	Achn091541	-4591	N	3.44193	0	1.89988	8.17745	0.294893	0.352472	0	0
TCONS_00068387	XLOC_033977	Chr5	1959891	1964106	+	349	2	-1.09771	Achn363901	1117	N	0	0	0.989026	1.65041	0	0	0	0
TCONS_00068388	XLOC_033978	Chr5	1969436	1970851	+	560	2	-1.00192	Achn363901	10662	N	0.430526	0	1.40253	0	0.744739	1.00565	0.819547	1.06198
TCONS_00071094	XLOC_035242	Chr5	1972638	1973149	.	512	1	-1.19645	Achn363901	13864	N	0	0	0.645384	2.34419	2.58239	0.193317	0	0
TCONS_00071095	XLOC_035243	Chr5	2220609	2221029	.	421	1	-1.0809	Achn363981	5033	N	0	0	1.12839	1.109	0	0.545001	0	0
TCONS_00071096	XLOC_035244	Chr5	2232118	2232569	.	452	1	-1.01036	Achn363981	16542	N	0.301862	0	0.794762	3.88178	5.34522	0	1.17643	1.52443
TCONS_00071097	XLOC_035245	Chr5	2234105	2234608	.	504	1	-1.34873	Achn363751	16576	N	0	0	1.15845	0	0	0	0	0
TCONS_00071098	XLOC_035246	Chr5	2669917	2670182	.	266	1	-1.45756	Achn363571	-2219	Y	5.89605	0	4.21924	3.38904	0	7.2089	0	0
TCONS_00071100	XLOC_035248	Chr5	2937304	2937790	.	487	1	-1.10402	Achn147891	7309	Y	0.267046	0	0.70022	1.70085	0.936836	0	0	0
TCONS_00071101	XLOC_035249	Chr5	2937874	2938298	.	425	1	-0.858735	Achn147891	6801	Y	0	0	1.10895	1.08895	0	0	0	0
TCONS_00071102	XLOC_035250	Chr5	2940724	2941279	.	556	1	-0.979685	Achn147891	3820	Y	0.652725	1.14716	0.141799	0	0	0	0	0
TCONS_00071103	XLOC_035251	Chr5	3125689	3125948	.	260	1	-1.25922	Achn147821	-13710	N	6.35862	0	0	0	0	0	0	0
TCONS_00071104	XLOC_035252	Chr5	3132298	3132663	.	366	1	-0.966134	Achn147811	8885	N	2.22069	4.97207	2.08128	8.89029	8.16138	1.81076	0	0
TCONS_00071105	XLOC_035253	Chr5	3156164	3156453	.	290	1	-0.556589	Achn147811	-9611	N	0	0	0.52968	0	0	1.99193	3.20525	0
TCONS_00069950	XLOC_034691	Chr5	3481034	3482340	-	386	2	-1.12334	Achn147681	-14284	Y	0	0	0.266562	4.84225	0	0.646912	0	0
TCONS_00071106	XLOC_035254	Chr5	3503591	3503876	.	286	1	-0.930157	Achn192881	-33346	N	0.790888	13.8339	1.6572	8.2452	9.08301	0	3.33179	0
TCONS_00071111	XLOC_035259	Chr5	3803826	3804140	.	315	1	-1.52957	Achn193021	-56	N	4.93147	7.11461	2.52819	0	2.33565	0	2.57026	0
TCONS_00068530	XLOC_034051	Chr5	3822633	3823110	+	304	2	-1.22337	Achn193031	0	N	53.8176	312.273	731.119	4994.98	4764.42	358.03	2873.92	5083.56
TCONS_00068563	XLOC_034065	Chr5	4070636	4073850	+	211	2	-1.39838	Achn192681	1245	N	0	16.2342	0	5.18226	2.58507	22.3884	0.000764537	0
TCONS_00070000	XLOC_034715	Chr5	4142961	4143328	-	280	2	-0.96669	Achn193171	6324	N	7.56068	4.89644	0	0	0	0	0	0
TCONS_00071112	XLOC_035260	Chr5	4244014	4244596	.	583	1	-1.23823	Achn192611	2257	Y	0	0	0.791905	0	0	0	0	0
TCONS_00071113	XLOC_035261	Chr5	4398756	4398984	.	229	1	-1.05354	Achn192561	-436	Y	8.9091	0	0	0	0	0	0	0
TCONS_00071124	XLOC_035272	Chr5	5092064	5092351	.	288	1	-1.25694	Achn315451	-1459	Y	0	0	0	0	0	1.35779	6.535	4.23406
TCONS_00071126	XLOC_035274	Chr5	5124655	5125236	.	582	1	-1.13165	Achn315431	-15017	N	1.01689	2.13652	1.85253	3.8202	4.20838	0	0	2.00034
TCONS_00071129	XLOC_035277	Chr5	5230585	5230902	.	318	1	-1.05349	Achn012361	0	Y	3.01341	0	0	0	0	0	0	0
TCONS_00071131	XLOC_035279	Chr5	5299957	5300256	.	300	1	-1.23298	Achn291771	24687	Y	0	0	0	0	0	1.79509	2.92194	3.78628
TCONS_00071139	XLOC_035287	Chr5	5503770	5504307	.	538	1	-1.27151	Achn291861	-12340	N	0.914495	1.20898	1.04436	0	0.793792	0	0	1.13192
TCONS_00071143	XLOC_035291	Chr5	5748491	5748715	.	225	1	-1.44242	Achn256521	-773	N	0	0	0	0	0	0	34.8137	27.0671
TCONS_00071147	XLOC_035295	Chr5	6087464	6087748	.	285	1	-1.08115	Achn229041	10084	N	2.39605	4.65688	0	0	0	0	0	0
TCONS_00071151	XLOC_035299	Chr5	6660612	6661404	.	793	1	-1.10234	Achn197841	9512	Y	1.72857	1.37116	0.943765	2.4517	1.35041	0.508974	0	0
TCONS_00071152	XLOC_035300	Chr5	6720433	6721018	.	586	1	-1.34831	Achn197831	6528	Y	5.43663	9.51368	1.7027	2.52013	2.08216	0.937979	0	1.9794
TCONS_00071153	XLOC_035301	Chr5	6814690	6814896	.	207	1	-1.30095	Achn197781	-10628	N	0	0	20.4493	0	0	0	0	0
TCONS_00071155	XLOC_035303	Chr5	7214476	7214797	.	322	1	-1.17178	Achn193421	5094	N	1.17054	3.36405	0.398544	0	0	0	0	0
TCONS_00071165	XLOC_035313	Chr5	7848394	7848721	.	328	1	-1.15718	Achn327031	-15518	N	0	0	2.28519	0	2.10944	0	2.32133	0
TCONS_00071166	XLOC_035314	Chr5	7852055	7852506	.	452	1	-1.34774	Achn327021	11909	N	0	0	1.19214	0	0	0	0	0
TCONS_00070291	XLOC_034856	Chr5	7966365	7967008	-	451	2	-1.37601	Achn040861	2125	N	0	1.6348	1.19676	0	0	0.720245	0	0
TCONS_00071167	XLOC_035315	Chr5	7998571	7998859	.	289	1	-1.27715	Achn389631	-22069	N	0	0	0	0	0	4.69937	0	0
TCONS_00068847	XLOC_034190	Chr5	8029570	8030880	+	374	2	-0.723709	Achn389631	0	N	20.2392	19.2501	12.7471	20.5452	28.5134	25.2781	12.7615	45.1732
TCONS_00071168	XLOC_035316	Chr5	8061953	8062205	.	253	1	-1.27894	Achn389621	21599	Y	0	0	4.27453	0	0	0	0	0
TCONS_00068888	XLOC_034209	Chr5	8601261	8602231	+	971	1	-1.19467	Achn389411	0	Y	0.102914	0	0	0	0	3.28935	4.8757	0
TCONS_00070356	XLOC_034887	Chr5	8723658	8725889	-	269	4	-0.0967961	Achn389371	0	N	1.89637	5.50041	4.05326	0	7.01621	0	0	0
TCONS_00068941	XLOC_034227	Chr5	9052038	9052956	+	919	1	-1.26561	Achn307251	-674	N	0.330561	0.789443	0.567267	0.67322	0.741628	0.419827	0	0
TCONS_00068946	XLOC_034227	Chr5	9074144	9076553	+	2181	2	-0.0655404	Achn307251	804	N	0.089539	0.272984	1.45024	2.10444	2.8582	0.0939039	0	0
TCONS_00071176	XLOC_035324	Chr5	9080186	9080485	.	300	1	-1.33378	Achn307251	6846	Y	2.78329	4.04404	1.44089	0	0	0.598364	0	0
TCONS_00071178	XLOC_035326	Chr5	9083281	9083636	.	356	1	-1.31822	Achn307251	9941	N	0	0	0.946616	1.57677	0	0	0	0
TCONS_00071179	XLOC_035327	Chr5	9084086	9084425	.	340	1	-1.24	Achn307251	10746	N	0.517942	0	1.74913	0	0	1.28653	0	0
TCONS_00071180	XLOC_035328	Chr5	9088731	9089022	.	292	1	-0.984542	Achn307431	11744	N	0	0	0	0	0	0.649728	9.4349	4.07528
TCONS_00071184	XLOC_035332	Chr5	9387763	9388216	.	454	1	-1.32657	Achn107251	-2948	Y	0	0	0	0	0	0.711777	2.33403	12.0979
TCONS_00070425	XLOC_034918	Chr5	9399050	9399491	-	442	1	-1.06823	Achn107331	-7476	Y	0	0	0	0	0	0.648795	2.60666	1.58847
TCONS_00071186	XLOC_035334	Chr5	9477046	9477376	.	331	1	-1.18506	Achn107221	-1343	Y	0	0	0	0	2.06275	1.83217	2.26995	0
TCONS_00070432	XLOC_034922	Chr5	9477992	9481068	-	409	3	-1.28473	Achn107221	-2289	N	0	1.96934	23.6687	39.259	59.1134	26.8033	32.6379	75.5866
TCONS_00071188	XLOC_035336	Chr5	9632606	9633032	.	427	1	-1.25061	Achn107191	-15079	Y	1.33143	1.81069	0.219896	2.1584	0	0.265335	0	0
TCONS_00071190	XLOC_035338	Chr5	9636604	9636989	.	386	1	-1.08888	Achn107191	-19077	N	0.400265	0	1.33276	0	2.91072	0.970368	3.2031	0
TCONS_00071193	XLOC_035341	Chr5	9673847	9674451	.	605	1	-1.2422	Achn107341	-24766	Y	0.192279	0	0.499752	1.80055	1.9835	2.83105	2.18274	1.88561
TCONS_00071194	XLOC_035342	Chr5	9675887	9676473	.	587	1	-1.19224	Achn107341	-22744	N	1.406	1.05432	0.130644	0.628388	0	0.155926	0	1.97423
TCONS_00070440	XLOC_034927	Chr5	9678074	9679005	-	589	2	-1.14624	Achn107341	-20212	N	5.79614	0	2.33973	0.625123	0.688644	5.27426	2.27345	2.94596
TCONS_00071195	XLOC_035343	Chr5	9808949	9809596	.	648	1	-1.34951	Achn107351	-15878	Y	1.91926	0	0.565665	0.542058	0.597138	0.134713	0	0.851501
TCONS_00071196	XLOC_035344	Chr5	9819844	9820157	.	314	1	-1.22298	Achn107351	-5317	N	3.72695	3.58652	2.97388	12.8257	7.06448	1.05128	0	0
TCONS_00071197	XLOC_035345	Chr5	10038737	10038953	.	217	1	-1.22035	Achn288231	-370	N	0	0	0	0	0	3.23829	15.7191	0
TCONS_00071199	XLOC_035347	Chr5	10103824	10104102	.	279	1	-1.09276	Achn288201	-2612	N	0	0	4.18059	11.7934	3.24795	0	3.5742	0
TCONS_00071200	XLOC_035348	Chr5	10104171	10104834	.	664	1	-1.25939	Achn288201	-2959	N	0	0	0.765035	2.09282	0	0.390216	0.634263	0.821884
TCONS_00071201	XLOC_035349	Chr5	10104902	10105343	.	442	1	-1.20135	Achn288201	-3690	N	0	0	1.6533	0	4.45584	0	0	0
TCONS_00070465	XLOC_034938	Chr5	10105909	10108850	-	2942	1	-1.00745	Achn288201	-4697	Y	0.117513	0	2.11631	2.28549	1.74304	1.21142	0.8525	0.138085
TCONS_00070466	XLOC_034938	Chr5	10107867	10109387	-	292	2	-0.925879	Achn288201	-6655	Y	0	0	0.22671	2.59427	0	2.59891	3.14495	4.07526
TCONS_00070467	XLOC_034938	Chr5	10109001	10109377	-	377	1	-0.998202	Achn288201	-7789	Y	0.418885	0	1.83489	0	1.53018	0	0	0
TCONS_00071202	XLOC_035350	Chr5	10202746	10203063	.	318	1	-0.911831	Achn288141	3662	N	12.0536	41.6656	7.4029	24.8333	34.1958	4.06401	25.0871	16.2541
TCONS_00070480	XLOC_034946	Chr5	10257754	10258401	-	525	2	-1.38365	Achn288121	433	N	0.474656	1.25794	0.930194	1.49951	0	1.85611	2.72671	1.17776
TCONS_00071205	XLOC_035353	Chr5	10440440	10440658	.	219	1	-0.888641	Achn048251	20793	N	0	0	1.95735	12.572	0	0	0	0
TCONS_00071206	XLOC_035354	Chr5	10441253	10441733	.	481	1	-1.3424	Achn048251	19718	Y	1.90703	0	0	0.868843	0.957128	0	0	0
TCONS_00070487	XLOC_034952	Chr5	10469537	10470682	-	421	2	-1.25495	Achn048301	-7117	Y	38.2221	39.0745	8.12438	9.98099	2.44337	2.4525	4.03321	3.48418
TCONS_00071208	XLOC_035356	Chr5	10595755	10595985	.	231	1	-1.02651	Achn048321	18950	N	486.469	79.5335	99.6337	84.2723	69.6266	118.405	70.2354	66.1903
TCONS_00071209	XLOC_035357	Chr5	10633555	10634117	.	563	1	-1.03606	Achn048221	19500	Y	0	0	0.973816	0.670395	1.47703	0	1.6254	2.10621
TCONS_00071212	XLOC_035360	Chr5	11020779	11021157	.	379	1	-0.980274	Achn048411	13462	N	2.073	2.30425	0.553143	0	1.51292	0.336022	1.66489	0
TCONS_00071216	XLOC_035364	Chr5	11190342	11190702	.	361	1	-1.08503	Achn048441	-2614	N	0	0	1.53081	0	0	0	0	0
TCONS_00071217	XLOC_035365	Chr5	11203708	11204206	.	499	1	-1.44893	Achn048071	-3116	Y	0	0	1.00917	0.815831	0	0	0.989005	0
TCONS_00071218	XLOC_035366	Chr5	11204378	11205125	.	748	1	-1.4218	Achn048071	-3786	Y	0.143568	0	0.927522	1.32725	0	0	0.536328	0.694979
TCONS_00069064	XLOC_034285	Chr5	11450842	11451153	+	202	2	-0.867187	Achn048531	-1155	N	16.5192	13.9125	0	8.29204	0	0	0	0
TCONS_00070542	XLOC_034980	Chr5	11573425	11573862	-	438	1	-1.45104	Achn047961	0	N	23.2483	32.7867	17.8528	11.3135	14.7291	36.1978	33.6639	24.2345
TCONS_00071221	XLOC_035369	Chr5	11636566	11636784	.	219	1	-1.44638	Achn048601	2591	N	0	0	13.7015	6.28598	0	0	0	0
TCONS_00071222	XLOC_035370	Chr5	11640348	11641679	.	1332	1	-1.17733	Achn048601	6373	Y	0.28225	0	0.54239	1.06683	0.705143	0.58676	0.517315	0.670345
TCONS_00071223	XLOC_035371	Chr5	11642778	11643196	.	419	1	-0.966171	Achn048601	8803	Y	0.344168	0	0.455344	3.35789	1.23303	0.549952	0	0
TCONS_00071224	XLOC_035372	Chr5	11782569	11782843	.	275	1	-1.00747	Achn048641	2527	N	0	0	1.87881	12.2944	0	3.97342	3.72602	0
TCONS_00071227	XLOC_035375	Chr5	12232421	12232851	.	431	1	-0.962735	Achn047811	-2649	N	1.63739	0	0	0	0	0	0	0
TCONS_00071229	XLOC_035377	Chr5	12314890	12315150	.	261	1	-0.925166	Achn047791	4465	N	2.09218	0	5.283	0	0	8.76192	0	0
TCONS_00069106	XLOC_034311	Chr5	12338383	12338915	+	376	2	-1.26186	Achn047781	-3926	N	7.57911	9.37558	7.02748	5.58799	7.69475	3.41712	0	6.58349
TCONS_00069111	XLOC_034312	Chr5	12348514	12348821	+	308	1	-1.19048	Achn047781	-14057	N	4.80984	8.17411	1.37783	1.37344	2.47589	1.68059	0.998698	0
TCONS_00071230	XLOC_035378	Chr5	12558586	12558913	.	328	1	-1.14286	Achn047711	5087	N	0	0	0.380864	1.91488	0	6.09283	2.32133	6.01601
TCONS_00070619	XLOC_035009	Chr5	12593715	12595831	-	654	2	-1.0244	Achn047701	2727	N	8.81793	7.08183	16.4554	8.76756	12.1084	13.1315	12.9671	17.6428
TCONS_00070620	XLOC_035009	Chr5	12593715	12595831	-	657	2	-1.02525	Achn047701	2727	N	0	0.0962819	0	0.0985153	0.000160751	0	0	0.000348215
TCONS_00071232	XLOC_035380	Chr5	12734201	12734669	.	469	1	-1.23875	Achn047651	-230	N	0	0	2.05108	0	1.00047	1.12043	1.10096	2.85328
TCONS_00071233	XLOC_035381	Chr5	12734977	12735762	.	786	1	-1.20219	Achn047651	-1006	N	0.134512	0	0.520857	0	0	0.41204	0	0
TCONS_00070694	XLOC_035041	Chr5	13358995	13364290	-	439	2	-1.21455	Achn247641	805	N	1.26889	5.15482	1.88262	0	1.12818	2.2687	2.48301	0
TCONS_00071238	XLOC_035386	Chr5	13360282	13360736	.	455	1	-1.14102	Achn247641	2092	Y	0	0	0.982085	0	1.05627	0	1.16237	1.50621
TCONS_00071239	XLOC_035387	Chr5	13444140	13444795	.	656	1	-1.42985	Achn247601	7757	Y	0	0	0	0	0	0.529408	0.645489	1.67286
TCONS_00071241	XLOC_035389	Chr5	13591552	13591887	.	336	1	-0.934261	Achn247681	8064	Y	2.65765	0	0	3.61102	0	0.441349	0	0
TCONS_00071242	XLOC_035390	Chr5	13659201	13659606	.	406	1	-0.988897	Achn191781	-240	Y	1.45712	0	0.966209	0	0	3.21454	0	0
TCONS_00071243	XLOC_035391	Chr5	14060108	14060539	.	432	1	-1.25293	Achn191671	19876	Y	0.65232	1.77101	1.2918	0	1.16281	4.41396	7.67764	8.29064
TCONS_00071244	XLOC_035392	Chr5	14209862	14210062	.	201	1	-1.33665	Achn269481	2896	N	0	0	14.747	16.8742	0	0	0	13.2535
TCONS_00071245	XLOC_035393	Chr5	14210827	14211157	.	331	1	-1.16987	Achn269481	3861	Y	0	0	1.863	1.87248	0	0	0	0
TCONS_00071247	XLOC_035395	Chr5	14214014	14214311	.	298	1	-1.44759	Achn269481	7048	Y	0	0	1.46826	2.45418	0	0	0	0
TCONS_00071248	XLOC_035396	Chr5	14214509	14214907	.	399	1	-1.29028	Achn269481	7543	Y	0.376114	0	1.49851	0	0	0.30245	0	3.87589
TCONS_00071249	XLOC_035397	Chr5	14218473	14218740	.	268	1	-1.35475	Achn269481	11507	Y	0	0	2.05356	3.31458	0	0	0	0
TCONS_00071254	XLOC_035402	Chr5	14814965	14815849	.	885	1	-1.18875	Achn264371	-6474	Y	1.50186	0.592965	0.0743918	0	1.16798	0.176261	0	1.11034
TCONS_00071255	XLOC_035403	Chr5	14816080	14816500	.	421	1	-1.13835	Achn264371	-7589	Y	0.682538	0	0.225677	0	0	0.817501	2.68881	0
TCONS_00071256	XLOC_035404	Chr5	14817023	14817254	.	232	1	-1.03413	Achn264371	-8532	N	3.34349	8.71338	1.31212	36.3531	28.605	0	56.661	24.474
TCONS_00071257	XLOC_035405	Chr5	15017666	15018063	.	398	1	-1.0678	Achn278231	-2715	Y	0	0	0.752903	1.24	0	0	0	0
TCONS_00071258	XLOC_035406	Chr5	15020111	15020987	.	877	1	-1.20448	Achn278231	-5160	Y	0.116861	0	0.677356	1.07285	1.18187	0	0	0
TCONS_00071259	XLOC_035407	Chr5	15271182	15271715	.	534	1	-1.09684	Achn255441	-749	N	0	1.22367	1.0566	0.729308	0	0.361252	0	0
TCONS_00071260	XLOC_035408	Chr5	15304606	15304964	.	359	1	-1.17046	Achn255441	4305	Y	2.77114	0	0.929534	0	0	0	0	0
TCONS_00071262	XLOC_035410	Chr5	15407399	15407600	.	202	1	-1.08543	Achn255521	-1853	N	0	0	27.6353	0	0	0	0	0
TCONS_00071263	XLOC_035411	Chr5	15408395	15408901	.	507	1	-1.30227	Achn255521	-552	N	0	0	1.80305	0	0.875002	0.392907	0.962894	0
TCONS_00071266	XLOC_035414	Chr5	15656422	15656674	.	253	1	-1.1349	Achn145301	-489	N	0	0	5.98434	3.94473	0	0	0	0
TCONS_00071268	XLOC_035416	Chr5	15708071	15708274	.	204	1	-1.00179	Achn145431	-833	N	0	0	20.3142	0	8.82649	0	0	0
TCONS_00069357	XLOC_034422	Chr5	15730691	15732095	+	496	2	-1.35638	Achn145431	0	N	0	6.91437	3.73692	4.94528	2.89494	0	1.99833	7.9355
TCONS_00070846	XLOC_035122	Chr5	16005158	16006801	-	283	2	-1.10723	Achn145521	1169	N	0	0	2.8538	0	0	0	0	0
TCONS_00071269	XLOC_035417	Chr5	16027979	16028676	.	698	1	-0.961932	Achn145121	-741	N	0.157521	0.817421	1.01934	0.487195	1.6101	1.21198	2.36244	5.35723
TCONS_00070854	XLOC_035127	Chr5	16072150	16072980	-	522	2	-0.156711	Achn145101	0	N	0.685399	9.71545e-05	0	0	0	1.30967	4.58738	0.000678253
TCONS_00071271	XLOC_035419	Chr5	16144372	16144603	.	232	1	-1.18421	Achn145571	-5888	N	0	0	2.62425	0	0	3.64624	6.29567	0
TCONS_00071274	XLOC_035422	Chr5	16281820	16282096	.	277	1	-1.38202	Achn207261	-778	Y	0.867037	0	3.05702	9.02975	0	0	0	0
TCONS_00071275	XLOC_035423	Chr5	16358766	16359049	.	284	1	-1.38021	Achn207351	-3687	Y	0	0	1.69352	2.80319	0	0	0	0
TCONS_00071276	XLOC_035424	Chr5	16360241	16360674	.	434	1	-1.33798	Achn207351	-2062	Y	0	0	1.49461	1.04637	0	0	0	0
TCONS_00071279	XLOC_035427	Chr5	16456073	16456386	.	314	1	-1.40545	Achn207371	-28053	N	0.621305	3.58667	1.27452	0	0	0	5.18273	0
TCONS_00071282	XLOC_035430	Chr5	16517815	16518400	.	586	1	-1.1115	Achn207201	-1060	Y	1.20814	3.17123	1.57172	7.56039	9.02268	2.97027	8.40145	8.90728
TCONS_00071283	XLOC_035431	Chr5	16525013	16525219	.	207	1	-1.35641	Achn207191	-221	N	168.187	38.3405	0	0	0	0	0	0
TCONS_00070888	XLOC_035142	Chr5	16619834	16624470	-	446	4	-1.01084	Achn207181	4943	N	2.4701	3.33715	0.203398	0.994495	0	0.979753	2.41119	0
TCONS_00071285	XLOC_035433	Chr5	16642808	16643234	.	427	1	-1.27735	Achn207421	-1109	Y	0	1.81069	1.53927	4.31679	0	0.530669	1.30828	0
TCONS_00071286	XLOC_035434	Chr5	16711777	16712018	.	242	1	-1.35474	Achn207431	7595	N	0	0	3.13751	4.53378	0	0	0	0
TCONS_00070909	XLOC_035154	Chr5	16886560	16886980	-	421	1	-1.13954	Achn207461	-16796	N	0.682538	0	0	0	0	0.817504	0	3.48418
TCONS_00070915	XLOC_035156	Chr5	16960871	16962300	-	1430	1	-1.18424	Achn207491	3879	N	0.942648	0	0.294577	0.232418	0	0.344162	0	0.616759
TCONS_00070920	XLOC_035159	Chr5	17047433	17048085	-	492	2	-0.955609	Achn207541	740	N	0.921377	1.40203	2.40982	0	0	0.000282383	0	1.75656
TCONS_00070921	XLOC_035159	Chr5	17047437	17048023	-	587	1	-0.63611	Achn207541	744	N	0.299861	0	0	0	1.38446	3.58609	0.761774	8.54872
TCONS_00071293	XLOC_035441	Chr5	17596596	17596810	.	215	1	-1.05461	Achn206801	2322	Y	0	0	0	0	0	7.16215	16.2197	0
TCONS_00071294	XLOC_035442	Chr5	17603455	17603803	.	349	1	-1.35759	Achn206801	-1120	N	0	0	0	0	0	2.41887	2.00074	0
TCONS_00071296	XLOC_035444	Chr5	17606202	17606730	.	529	1	-1.29993	Achn206801	-3867	N	0	0	0	0	0	0.550086	3.59086	0
TCONS_00071297	XLOC_035445	Chr5	17609108	17609433	.	326	1	-1.27025	Achn206801	-6773	N	0	0	0	0	0	3.33234	4.71353	0
TCONS_00070981	XLOC_035189	Chr5	17609498	17609844	-	347	1	-1.03481	Achn206801	-7163	N	0	0	0	0	0	9.80608	10.1384	0
TCONS_00071299	XLOC_035447	Chr5	17723105	17723477	.	373	1	-1.20668	Achn269951	4385	N	0	0	1.71467	1.42142	0	0	0	0
TCONS_00071302	XLOC_035450	Chr5	17726956	17727428	.	473	1	-1.36976	Achn269921	4164	Y	0	0	0.367601	1.78936	0.985591	0	0	0
TCONS_00071017	XLOC_035201	Chr5	18037423	18037901	-	479	1	-1.20278	Achn053221	-15465	N	0	0.0117164	1.43956	0.875161	0	7.51805e-05	0	2.21338e-05
TCONS_00071018	XLOC_035201	Chr5	18037441	18039868	-	524	2	-1.16978	Achn053221	-13498	N	1.66617	1.65366	0	0	0	1.67557	2.73522	1.18143
TCONS_00071305	XLOC_035453	Chr5	18039245	18039499	.	255	1	-0.965122	Achn053221	-13867	N	3.40171	6.46004	1.65492	3.85028	0	0	0	0
TCONS_00071019	XLOC_035201	Chr5	18039591	18039868	-	278	1	-1.34325	Achn053221	-13498	N	2.57358	3.40637	4.22965	11.9155	3.28157	5.35207	3.61121	0
TCONS_00069547	XLOC_034504	Chr5	18082041	18083567	+	1527	1	-1.24011	Achn053271	12531	N	0.0603206	0.915675	1.0692	0.781141	1.20242	0.632459	0.441068	0
TCONS_00071307	XLOC_035455	Chr5	18083621	18083837	.	217	1	-1.13984	Achn053271	12261	N	2.41148	0	8.45929	6.48336	7.14215	0	0	0
TCONS_00071308	XLOC_035456	Chr5	18084339	18084617	.	279	1	-1.1618	Achn053271	11481	N	0	0	2.38891	2.94836	3.24795	1.5101	0	0
TCONS_00071309	XLOC_035457	Chr5	18101577	18102233	.	657	1	-1.16655	Achn053261	3984	N	4.96368	0.891402	1.66409	2.12515	0	1.45269	0	0
TCONS_00071311	XLOC_035459	Chr5	18111834	18112137	.	304	1	-1.14859	Achn053261	-4754	Y	0.672766	3.90341	0.926053	4.65303	2.56289	0	0	3.65461
TCONS_00071052	XLOC_035216	Chr5	18533777	18535337	-	257	2	-1.02692	Achn296731	-2594	N	3.30912	0	8.01692	0	0	2.08091	0	0
TCONS_00071315	XLOC_035463	Chr5	18755390	18755771	.	382	1	-1.16737	Achn296651	-1226	N	0	0	0.544374	2.70099	0	0	0	0
TCONS_00071316	XLOC_035464	Chr5	18755901	18756293	.	393	1	-0.858887	Achn296651	-1737	N	0	0	2.57234	0	0	0.311795	0	0
TCONS_00071317	XLOC_035465	Chr5	18757599	18757967	.	369	1	-1.37756	Achn296641	2591	N	0	0	1.46132	0	0	0.711535	0	0
TCONS_00073005	XLOC_036223	Chr6	275986	276665	-	451	3	-1.29884	Achn169861	3091	Y	0	0	1.19676	1.94873	0	0.480163	2.36238	0
TCONS_00074659	XLOC_036958	Chr6	285572	285911	.	340	1	-1.17829	Achn169721	2002	Y	0	0	0	0	0	2.14422	0	0
TCONS_00074660	XLOC_036959	Chr6	321946	323019	.	1074	1	-1.36623	Achn169881	2124	N	0.0910072	0	1.16869	0.553281	0.914251	0.207243	0	0
TCONS_00074661	XLOC_036960	Chr6	323371	323837	.	467	1	-1.17464	Achn169711	3147	N	0.571776	0	0.563466	1.83018	0	0	0	0
TCONS_00071342	XLOC_035477	Chr6	325894	326591	+	612	2	-1.17967	Achn169711	393	N	0	0	0.865372	1.08978	1.19686	0	0	0
TCONS_00071343	XLOC_035477	Chr6	326209	326597	+	389	1	-1.28781	Achn169711	387	N	1.9721	0	0.775866	1.49819	0.226507	0.95506	3.15162	0
TCONS_00074664	XLOC_036963	Chr6	606067	606341	.	275	1	-1.07069	Achn050931	-16120	Y	0	10.3138	5.01015	6.14719	6.77182	0	0	0
TCONS_00071369	XLOC_035489	Chr6	607296	607752	+	319	2	-0.0195817	Achn050931	-17349	N	1.7947	0	2.44809	4.10599	2.2616	2.51887	0	0
TCONS_00074665	XLOC_036964	Chr6	626703	626935	.	233	1	-1.11108	Achn252971	-13869	N	0	0	3.83863	5.12111	11.283	0	0	0
TCONS_00074666	XLOC_036965	Chr6	627278	628090	.	813	1	-1.25577	Achn252971	-12714	N	0	0	0.996355	1.97599	2.17677	0	0.479085	0
TCONS_00074667	XLOC_036966	Chr6	651095	651362	.	268	1	-1.26354	Achn252971	3789	N	0	0	3.42259	6.62916	0	0.87507	0	0
TCONS_00074668	XLOC_036967	Chr6	773841	774048	.	208	1	-1.31511	Achn252891	-1171	N	0	12.5694	0	7.49157	0	16.2196	9.08179	0
TCONS_00071392	XLOC_035499	Chr6	903419	906991	+	257	2	-1.41476	Achn252841	0	N	0	0	4.81015	0	0	0	0	0
TCONS_00074671	XLOC_036970	Chr6	958593	958926	.	334	1	-1.03684	Achn253071	-650	Y	0	0	4.74099	0	2.01794	3.13521	2.22133	5.75493
TCONS_00074673	XLOC_036972	Chr6	1105258	1106457	.	1200	1	-1.33158	Achn099621	3114	N	0.876986	2.02716	3.32302	4.10795	5.05777	1.32836	2.05056	1.89795
TCONS_00074674	XLOC_036973	Chr6	1117833	1118269	.	437	1	-1.01865	Achn098991	-1731	Y	0	1.73302	2.9525	1.03291	0	1.01678	2.50432	1.62256
TCONS_00073096	XLOC_036261	Chr6	1126621	1128941	-	274	2	-1.16871	Achn099611	1639	Y	0	0	4.43783	0	0	4.83151	0	0
TCONS_00074676	XLOC_036975	Chr6	1141806	1142066	.	261	1	-1.48892	Achn099001	-50	N	0	0	4.52829	0	0	0	0	0
TCONS_00071437	XLOC_035515	Chr6	1257955	1258433	+	479	1	-1.23853	Achn099021	0	N	9.05114	1.46835	1.79948	1.75032	0	2.16087	0	0
TCONS_00071440	XLOC_035518	Chr6	1298923	1299671	+	580	2	-1.12719	Achn099051	-1750	Y	2.04404	1.07394	0	0	0.705127	0	0	0
TCONS_00071453	XLOC_035526	Chr6	1385315	1385828	+	406	2	-0.758464	Achn099121	-5796	N	3.27852	0	0	0	0	28.0541	54.8704	0
TCONS_00071457	XLOC_035528	Chr6	1389207	1389768	+	240	2	-1.24644	Achn099121	-1856	N	0	0	5.45026	8.34209	0	0	8.2442	0
TCONS_00073128	XLOC_036278	Chr6	1436463	1441544	-	240	2	-1.24792	Achn099461	0	N	1.43504	15.6212	0	0	0	0	0	0
TCONS_00073129	XLOC_036277	Chr6	1444471	1445023	-	553	1	-0.990272	Achn099461	0	Y	1.75473	1.15702	0	0	0	0	0	0
TCONS_00074679	XLOC_036978	Chr6	1622397	1622825	.	429	1	-1.48133	Achn099251	-2396	Y	0	0	0.436069	0	0	1.57817	0	0
TCONS_00074681	XLOC_036980	Chr6	1624759	1624964	.	206	1	-1.32191	Achn099251	-257	Y	0	0	32.4683	15.4915	0	0	0	0
TCONS_00074685	XLOC_036984	Chr6	1659202	1659701	.	500	1	-0.966699	Achn099291	-3039	N	0	0	0.335296	0	0.895693	7.03569	7.88531	10.2179
TCONS_00074686	XLOC_036985	Chr6	1869441	1869725	.	285	1	-1.17839	Achn169071	15071	Y	3.19473	9.31377	0	0	3.0576	0	0	4.36006
TCONS_00074687	XLOC_036986	Chr6	1879380	1879631	.	252	1	-0.962933	Achn169071	5165	Y	1.18358	0	7.82398	3.99323	0	45.5294	4.84087	18.8185
TCONS_00074690	XLOC_036989	Chr6	2356230	2356776	.	547	1	-1.09242	Achn053671	-1148	N	1.7837	0	0	0	0	0	0	1.10222
TCONS_00071541	XLOC_035573	Chr6	2357906	2358343	+	252	2	-0.820528	Achn053671	0	N	0	0	0	3.99323	4.399	3.4147	4.84087	0
TCONS_00074693	XLOC_036992	Chr6	2435556	2435990	.	435	1	-0.788537	Achn053651	-1300	Y	0	0	2.76424	5.20923	2.29542	0.256347	0	0
TCONS_00073222	XLOC_036322	Chr6	2439192	2439485	-	294	1	-1.00998	Achn053651	-4936	Y	11.0738	17.0876	11.7116	35.6455	22.8215	2.00986	32.763	15.9984
TCONS_00074696	XLOC_036995	Chr6	2662014	2662411	.	398	1	-1.41124	Achn053841	-1727	N	0	0	0.752903	1.24	0	1.21587	0	0
TCONS_00071580	XLOC_035592	Chr6	2683304	2683887	+	584	1	-1.39893	Achn053851	3059	Y	0	0	0.263293	0	1.39541	1.25715	0.767788	3.97963
TCONS_00074698	XLOC_036997	Chr6	2716204	2716509	.	306	1	-1.04161	Achn053561	11292	N	0.661734	0	3.6388	2.28645	2.51878	1.12974	0	0
TCONS_00074699	XLOC_036998	Chr6	2776541	2776771	.	231	1	-1.17043	Achn053891	-628	Y	0	0	1.3464	10.534	5.80233	5.63831	6.38505	33.0952
TCONS_00071606	XLOC_035599	Chr6	2865607	2866099	+	493	1	-0.0022126	Achn053541	-269	N	0	0	0.51467	0.832769	0.917387	0	0	0
TCONS_00074700	XLOC_036999	Chr6	2871051	2871253	.	203	1	-1.40727	Achn053921	-541	N	3.95413	0	34.5787	0	8.97869	0	0	12.8034
TCONS_00073255	XLOC_036340	Chr6	2892929	2893301	-	373	1	-1.17583	Achn053531	-7609	N	0	0	0.510385	1.52099	0.709027	0.51306	1.25762	0
TCONS_00074703	XLOC_037002	Chr6	2904099	2904511	.	413	1	-1.38031	Achn053931	-2868	N	0	0	0.935499	3.45407	0	0	0	0
TCONS_00074705	XLOC_037004	Chr6	3006939	3007187	.	249	1	-1.01813	Achn053961	-4076	Y	2.47561	6.95379	8.24117	12.4337	13.6971	2.4125	0	0
TCONS_00071631	XLOC_035612	Chr6	3162209	3164986	+	234	2	-1.07294	Achn053371	0	N	1.60556	0	6.2427	0	5.56358	0	0	0
TCONS_00074706	XLOC_037005	Chr6	3176393	3177230	.	838	1	-1.17154	Achn053371	-11856	N	8.91537	10.8277	0.798119	1.13884	0.836377	3.69015	2.30097	1.19265
TCONS_00074709	XLOC_037008	Chr6	3785697	3786089	.	393	1	-1.45723	Achn183151	6776	N	3.09511	12.811	0.257234	0	1.4019	3.42975	12.3417	17.9916
TCONS_00074710	XLOC_037009	Chr6	3844788	3845143	.	356	1	-1.07974	Achn183711	2967	N	0	0	0	0	0	1.54077	1.91146	0
TCONS_00071726	XLOC_035667	Chr6	4811954	4812281	+	221	2	-1.00262	Achn231421	-1048	N	0	0	0.187004	3.12857	0	8.10047	14.7828	0
TCONS_00071727	XLOC_035667	Chr6	4811954	4812315	+	362	1	-0.982639	Achn231421	-1014	N	0	0	0.881797	2.25769	1.67269	0	0	0
TCONS_00073528	XLOC_036452	Chr6	5311395	5311637	-	243	1	-0.0994709	Achn231281	2840	N	0	0	3.07498	4.18648	0	0	0	0
TCONS_00074722	XLOC_037021	Chr6	5451404	5451756	.	353	1	-1.08845	Achn231261	-5337	N	1.43463	2.69718	0	0	0	0	0	0
TCONS_00074723	XLOC_037022	Chr6	5466074	5466312	.	239	1	-1.45252	Achn231261	-20007	Y	0	0	3.34084	4.71779	0	0	0	0
TCONS_00074724	XLOC_037023	Chr6	5466381	5466885	.	505	1	-0.961877	Achn231251	19579	N	0	0	1.48467	0	0	0.197737	0	0
TCONS_00074725	XLOC_037024	Chr6	5467078	5467371	.	294	1	-1.15146	Achn231251	19093	Y	0	0	3.56129	5.09222	2.80483	0	0	0
TCONS_00074726	XLOC_037025	Chr6	5468358	5469253	.	896	1	-1.16881	Achn231251	17211	N	0	0	1.17165	0.347798	0.766277	0	0	0
TCONS_00074727	XLOC_037026	Chr6	5470456	5470675	.	220	1	-1.19624	Achn231251	15789	N	0	0	13.2067	0	0	0	0	0
TCONS_00071787	XLOC_035696	Chr6	5500100	5500625	+	372	2	-1.30447	Achn231681	-6959	Y	0.429998	11.9942	0	1.42975	0	0	0	0
TCONS_00071812	XLOC_035706	Chr6	5710920	5711634	+	715	1	-1.09632	Achn231771	-1745	N	0.304964	1.72539	0.986147	0.509072	0	0	0.58487	1.73174
TCONS_00073588	XLOC_036474	Chr6	5953936	5954372	-	326	2	-1.10628	Achn231111	0	N	0	0	1.54632	7.77639	4.28321	0	3.68244	9.16176
TCONS_00074731	XLOC_037030	Chr6	6152148	6152719	.	572	1	-0.707015	Achn231931	3146	Y	1.87752	1.09729	0.543255	0	0	1.29766	0	0
TCONS_00074733	XLOC_037032	Chr6	6294889	6295099	.	211	1	-1.42888	Achn230981	-10750	Y	0	0	5.52301	14.264	0	0	8.6459	0
TCONS_00074734	XLOC_037033	Chr6	6295891	6296416	.	526	1	-1.2504	Achn230971	11135	N	0.47327	0	0.154567	0	0.823373	0.740175	0.906079	1.17411
TCONS_00074735	XLOC_037034	Chr6	6297615	6298043	.	429	1	-0.955338	Achn230971	9508	Y	0	0	0	3.20884	0	1.57817	0	0
TCONS_00074736	XLOC_037035	Chr6	6298254	6299024	.	771	1	-1.334	Achn230971	8527	N	0	0	0.0890619	0	0	0.739999	1.02914	0
TCONS_00074737	XLOC_037036	Chr6	6319040	6319287	.	248	1	-0.721319	Achn231971	-3702	N	0	0	0	0	0	2.46153	10.1757	0
TCONS_00074738	XLOC_037037	Chr6	6353868	6354560	.	693	1	-1.07915	Achn230961	-1735	N	0.795333	0.825779	1.13248	0.492176	1.08438	1.46912	0.596649	1.54629
TCONS_00074741	XLOC_037040	Chr6	6372056	6372706	.	651	1	-1.39044	Achn230961	-19923	N	1.04015	0	0.112392	0.53842	0.59313	0.267636	0	0
TCONS_00074742	XLOC_037041	Chr6	6374537	6374744	.	208	1	-1.53319	Achn230961	-22404	N	0	0	19.351	0	0	0	0	0
TCONS_00074743	XLOC_037042	Chr6	6401283	6401623	.	341	1	-1.16022	Achn232001	-2272	N	0	0	1.0424	1.74279	3.83976	0	0	0
TCONS_00074746	XLOC_037045	Chr6	6553709	6553909	.	201	1	-1.22018	Achn230901	-1619	Y	0	0	24.5784	0	0	0	0	0
TCONS_00071922	XLOC_035757	Chr6	6893761	6894259	+	499	1	-1.26992	Achn103821	0	N	0	0	0.672781	0	0	1.41183	1.97802	0
TCONS_00071950	XLOC_035766	Chr6	7100533	7101878	+	588	2	-1.33402	Achn103991	-12004	Y	1.19546	2.10314	0.337312	1.41021	1.26775	0.621858	0.75979	1.32863
TCONS_00071951	XLOC_035766	Chr6	7100542	7100841	+	300	1	-1.11711	Achn103991	-12013	N	1.41492	4.04404	2.59913	4.21795	3.09026	0.000928018	0	2.46302
TCONS_00074749	XLOC_037048	Chr6	7101949	7102329	.	381	1	-0.808669	Achn103991	-13420	Y	0	0	1.6418	0	0	0	0	0
TCONS_00074751	XLOC_037050	Chr6	7121256	7121519	.	264	1	-1.20446	Achn103921	-14163	N	8.05677	0	1.44588	6.93239	0	0	0	5.44494
TCONS_00074755	XLOC_037054	Chr6	7453019	7453229	.	211	1	-0.882661	Achn043601	4431	N	5.82454	11.9662	8.28451	14.264	7.85671	8.95536	8.6459	22.4069
TCONS_00071985	XLOC_035780	Chr6	7460148	7465233	+	251	2	-1.17643	Achn043611	-8834	N	3.60335	6.78261	2.65276	4.04272	0	4.64015	0	6.34991
TCONS_00074756	XLOC_037055	Chr6	7465376	7466093	.	718	1	-0.985978	Achn043611	-7974	N	1.06138	0.785615	0	0	0.515817	0.116522	0	0
TCONS_00074757	XLOC_037056	Chr6	7470952	7471204	.	253	1	-0.956664	Achn043611	-2863	N	0	0	0	0	0	1.11724	9.56402	0
TCONS_00074758	XLOC_037057	Chr6	7608831	7609140	.	310	1	-1.31296	Achn043661	-148	N	3.20402	3.70771	0	0	0	0	0	0
TCONS_00074762	XLOC_037061	Chr6	8042515	8043295	.	781	1	-1.03498	Achn043841	-15614	Y	1.35638	2.79936	0.525285	0.83423	2.29749	0.727271	0.505655	0
TCONS_00074763	XLOC_037062	Chr6	8044732	8045094	.	363	1	-1.41273	Achn043781	-15511	Y	0	0	1.51282	0	1.66241	0	0	0
TCONS_00072020	XLOC_035800	Chr6	8074557	8075570	+	1014	1	-1.16441	Achn043821	-3785	N	7.51386	6.90697	0.0627043	0	0	0.445033	0.970874	0.466755
TCONS_00072021	XLOC_035800	Chr6	8074713	8075116	+	325	2	-1.00498	Achn043821	-3941	N	18.3314	23.4857	0	1.95902	6.47423	1.91922	3.09834	0
TCONS_00073758	XLOC_036550	Chr6	8105775	8109659	-	762	2	-1.22303	Achn043791	-3251	Y	4.62307	5.06568	2.89505	3.01922	3.32601	0.966653	1.56862	5.42034
TCONS_00074764	XLOC_037063	Chr6	8166999	8167605	.	607	1	-1.3888	Achn362031	-19960	Y	1.72234	0	0.497338	0	0.657887	0	0	0
TCONS_00074765	XLOC_037064	Chr6	8168186	8168884	.	699	1	-1.35345	Achn362031	-18681	Y	0	0	0.40693	0.972422	0	0.604779	1.76825	0.763773
TCONS_00074766	XLOC_037065	Chr6	8186533	8186814	.	282	1	-1.45895	Achn362031	-751	Y	0	0	0	0	0	2.18347	3.46686	0
TCONS_00073767	XLOC_036552	Chr6	8214948	8216368	-	617	2	-0.939658	Achn362041	0	N	0.747825	0.977733	0.113887	1.34556	1.28392	0.289438	0	0
TCONS_00072034	XLOC_035808	Chr6	8367771	8368176	+	406	1	-1.17163	Achn361971	-40408	Y	0	0	1.20776	1.50057	0	2.04561	1.44396	0
TCONS_00074768	XLOC_037067	Chr6	8370310	8370848	.	539	1	-1.11123	Achn361971	-42947	Y	2.50779	7.23226	0.892578	2.15527	3.16569	0.533909	0.870919	1.12855
TCONS_00074769	XLOC_037068	Chr6	8377850	8378091	.	242	1	-0.854542	Achn361971	-50487	N	4.1579	114.102	0	36.2702	49.9447	0	5.49615	7.12197
TCONS_00074770	XLOC_037069	Chr6	8395530	8395783	.	254	1	-0.792803	Achn361971	-68167	N	1.14999	0	9.25046	15.5882	0	5.48498	4.72425	12.2435
TCONS_00074772	XLOC_037071	Chr6	8464803	8465134	.	332	1	-1.18847	Achn207791	9921	N	0	0	1.10977	1.85873	0	0	0	0
TCONS_00074774	XLOC_037073	Chr6	8468858	8469068	.	211	1	-1.33478	Achn207791	5987	N	0	11.9662	0	0	15.7134	4.47768	17.2918	11.2034
TCONS_00074775	XLOC_037074	Chr6	8469154	8469554	.	401	1	-1.22642	Achn207791	5501	N	0	0	0.989409	2.44244	4.03593	0	0	0
TCONS_00074776	XLOC_037075	Chr6	8470599	8470815	.	217	1	-1.07887	Achn207791	4240	N	0	0	16.9186	6.48336	7.14215	0	0	0
TCONS_00074777	XLOC_037076	Chr6	8480407	8481136	.	730	1	-1.22122	Achn207791	-317	N	4.4489	8.44462	5.27233	7.3209	8.0648	7.85814	24.9606	18.6878
TCONS_00074778	XLOC_037077	Chr6	8485305	8485508	.	204	1	-1.15906	Achn207791	-5215	N	3.7907	0	28.4399	0	0	0	0	12.5863
TCONS_00072038	XLOC_035810	Chr6	8514580	8516866	+	2287	1	-1.26124	Achn207791	-34490	N	0	0.00781496	5.18401	0	5.85646	0.527505	0	0
TCONS_00074781	XLOC_037080	Chr6	8677465	8677821	.	357	1	-0.980098	Achn207781	-38656	N	0.467182	0	1.25447	1.56675	1.72595	3.44481	3.79863	2.46115
TCONS_00074783	XLOC_037082	Chr6	8679617	8679824	.	208	1	-1.15711	Achn207781	-40808	N	3.23969	0	12.9007	7.49157	8.25281	0	0	0
TCONS_00073790	XLOC_036565	Chr6	8681311	8681664	-	320	2	-1.14209	Achn207781	-42502	N	0	0	1.21442	6.11034	4.48748	0	0	0
TCONS_00074784	XLOC_037083	Chr6	8681752	8682268	.	517	1	-1.21259	Achn207781	-42943	N	0	0	0.794289	7.68916	2.54114	0.190278	0	0
TCONS_00074785	XLOC_037084	Chr6	8682433	8682857	.	425	1	-1.3649	Achn207781	-43624	N	0.335615	0	1.55253	1.08895	4.79842	0	0	0
TCONS_00074786	XLOC_037085	Chr6	8683564	8684074	.	511	1	-1.22993	Achn207781	-44755	N	0.247474	0	2.10409	1.56789	0.863601	0	0.950348	0
TCONS_00074789	XLOC_037088	Chr6	8729833	8730132	.	300	1	-1.28074	Achn207771	35939	Y	0	0	0	0	0	1.79509	2.92194	0
TCONS_00074790	XLOC_037089	Chr6	8730335	8730540	.	206	1	-1.43603	Achn207771	35531	Y	0	0	18.038	7.74576	0	0	0	0
TCONS_00074792	XLOC_037091	Chr6	8741706	8741907	.	202	1	-1.13001	Achn207771	24164	N	0	0	23.0294	0	0	0	0	0
TCONS_00074793	XLOC_037092	Chr6	8859966	8860182	.	217	1	-1.11887	Achn354701	2929	N	2.41148	0	10.5741	0	0	0	0	10.1845
TCONS_00074794	XLOC_037093	Chr6	8861588	8861797	.	210	1	-1.40048	Achn354701	4551	Y	21.102	0	2.90322	0	15.9714	4.75837	17.5756	11.3873
TCONS_00074795	XLOC_037094	Chr6	9093254	9093801	.	548	1	-1.19336	Achn033221	-14177	N	1.3341	0	0	0	0	0	0	0
TCONS_00074797	XLOC_037096	Chr6	10050000	10050366	.	367	1	-1.28832	Achn275191	-270	N	0.441717	0	0.886856	1.4728	0	0	0	2.31358
TCONS_00073831	XLOC_036588	Chr6	10099166	10100236	-	451	3	-1.23261	Achn275181	-645	N	3.18512	0	0.55316	0	1.46135	0.713465	1.94122	0
TCONS_00072086	XLOC_035837	Chr6	10429361	10430108	+	225	2	-0.199077	Achn124801	0	N	0	0	0	3.9742	0	8.16515	0	0
TCONS_00072135	XLOC_035849	Chr6	10721920	10724353	+	309	2	-0.777736	Achn124991	0	N	8.92429	7.47825	10.4754	5.53047	12.2358	3.44975	19.841	24.5056
TCONS_00074801	XLOC_037100	Chr6	10962197	10962567	.	371	1	-0.998095	Achn183961	-12940	Y	0	0	0	0	0	1.75817	0	0
TCONS_00074802	XLOC_037101	Chr6	10972418	10972825	.	408	1	-1.24476	Achn183961	-2682	Y	0	0	1.67515	3.53849	1.29934	0	1.42985	0
TCONS_00073888	XLOC_036617	Chr6	10989805	10990225	-	421	1	-1.28119	Achn184281	-2598	N	0	0	1.9696	0.964603	0	0	0	0
TCONS_00073889	XLOC_036617	Chr6	10989805	10994746	-	1122	2	-1.10304	Achn184281	-2598	N	0	0	0.63567	1.03009	2.59927	0.196453	4.28004e-06	0
TCONS_00073890	XLOC_036617	Chr6	10993784	10994477	-	694	1	-1.01657	Achn184281	-6577	N	0	0	1.21258	2.55468	0.000140447	1.06605e-05	0.595424	0
TCONS_00073891	XLOC_036618	Chr6	11003075	11003524	-	323	2	-1.04589	Achn184271	539	N	1.16215	0	3.16388	3.97895	0	1.46265	2.41177	0
TCONS_00072167	XLOC_035862	Chr6	11070546	11074879	+	569	3	-1.01192	Achn184241	-5201	N	0.000388148	2.65039	2.22047	1.52024	0.000213463	2.58915	0	0
TCONS_00074805	XLOC_037104	Chr6	11071733	11072000	.	268	1	-1.1226	Achn184241	-6388	N	0	0	3.42259	0	0	2.62523	0	5.20678
TCONS_00074806	XLOC_037105	Chr6	11261892	11262210	.	319	1	-1.11376	Achn184061	-19630	N	2.99116	6.88907	0.816029	6.15898	2.2616	1.51132	2.48878	0
TCONS_00074807	XLOC_037106	Chr6	11371916	11372392	.	477	1	-1.18519	Achn304811	5884	Y	4.97063	22.1867	2.17457	18.513	17.4807	2.82933	22.4427	4.1545
TCONS_00072201	XLOC_035878	Chr6	11454923	11458557	+	394	2	-1.38649	Achn304851	-2949	N	0.0615153	0	10.312	1.76692	2.2213	5.37178	3.89159	0
TCONS_00072202	XLOC_035878	Chr6	11454923	11459206	+	636	2	-1.07786	Achn304851	-2300	N	0.329597	0.934732	3.80102	2.00799	3.31852	0.509756	3.01499	1.75031
TCONS_00074810	XLOC_037109	Chr6	11460106	11460596	.	491	1	-1.34384	Achn304851	-910	Y	0	0	1.03624	2.51571	1.84756	0	0	0
TCONS_00074814	XLOC_037113	Chr6	11954605	11954809	.	205	1	-1.04957	Achn276421	3376	N	0	13.2169	0	0	0	13.302	19.0992	0
TCONS_00074815	XLOC_037114	Chr6	12201991	12202520	.	530	1	-1.29472	Achn175941	-1291	Y	0.233903	0	0.763668	0	0	0	0	0
TCONS_00074816	XLOC_037115	Chr6	12202780	12203541	.	762	1	-1.15735	Achn175941	-2080	Y	1.26084	0.723669	0.542822	0.862635	0.475145	1.18146	1.04574	2.71017
TCONS_00074817	XLOC_037116	Chr6	12203817	12204147	.	331	1	-1.17602	Achn175941	-3117	N	0.549553	3.14167	0.3726	0	0	0	0	5.88285
TCONS_00074820	XLOC_037119	Chr6	12302614	12303125	.	512	1	-1.21938	Achn175871	-757	N	0	0	1.29077	0	0	0.386633	0	0
TCONS_00074824	XLOC_037123	Chr6	12453281	12453532	.	252	1	-1.08096	Achn176101	2019	N	0	0	0.869331	11.9797	8.798	0	0	0
TCONS_00074050	XLOC_036695	Chr6	12525726	12531061	-	402	2	-1.26684	Achn176151	-3893	Y	2.2257	8.1547	0.24617	0	0	0	0	0
TCONS_00074121	XLOC_036724	Chr6	13190833	13193016	-	422	3	-0.864115	Achn074781	0	Y	0	0	0.16312	0	3.2199	3.19268	2.58011	0
TCONS_00074136	XLOC_036733	Chr6	13422234	13424017	-	738	3	-0.113903	Achn074691	0	N	0.923784	1.79856	2.07344	2.4923	0.879749	0.945376	0.112848	2.56095
TCONS_00074829	XLOC_037128	Chr6	13450196	13450673	.	478	1	-1.22943	Achn074601	4013	Y	1.65125	0	1.44463	0	0	0.216862	0	0
TCONS_00074831	XLOC_037130	Chr6	13729491	13729721	.	231	1	-1.38264	Achn247131	4012	N	0	8.83706	2.6928	10.534	0	0	0	0
TCONS_00074835	XLOC_037134	Chr6	14020279	14020543	.	265	1	-1.18235	Achn247011	4248	N	6.96315	0	1.42587	0	0	0	0	0
TCONS_00072453	XLOC_035987	Chr6	14030701	14031085	+	293	2	-1.20429	Achn247011	0	N	16.7133	0	3.82334	5.25524	0	8.99963	3.92504	0
TCONS_00074237	XLOC_036776	Chr6	14510740	14512231	-	503	2	-0.936916	Achn332181	339	N	0.253672	0	0.830133	0.804917	0	0.199037	0	0
TCONS_00072513	XLOC_036012	Chr6	14563861	14564449	+	355	2	-1.12725	Achn332221	0	N	0	11.0872	0	23.1892	28.2272	2.15828	4.54487	18.287
TCONS_00074839	XLOC_037138	Chr6	14612133	14612383	.	251	1	-1.25326	Achn332241	-6335	Y	3.60335	13.5658	0	0	0	0	0	0
TCONS_00074840	XLOC_037139	Chr6	14822854	14823147	.	294	1	-1.52848	Achn215051	-17776	Y	0	0	0	0	0	4.45255	3.08656	0
TCONS_00074841	XLOC_037140	Chr6	14830828	14831032	.	205	1	-1.10198	Achn215051	-9891	N	0	0	0	39.3873	17.3558	0	19.0992	0
TCONS_00074842	XLOC_037141	Chr6	14858683	14859042	.	360	1	-1.18084	Achn215061	2081	N	0	0	0	0	0	3.3807	3.72747	0
TCONS_00074843	XLOC_037142	Chr6	14875809	14877000	.	1192	1	-1.41343	Achn215071	-14232	Y	3.2947	0	1.90671	0	0	1.15647	0	0
TCONS_00074305	XLOC_036796	Chr6	15028851	15032312	-	349	3	-1.01649	Achn215111	-902	N	4.40793	0	1.3187	0	0	0	0	0
TCONS_00074845	XLOC_037144	Chr6	15061370	15061610	.	241	1	-1.14866	Achn214841	-391	N	0	0	0	0	0	5.73952	5.56903	0
TCONS_00074321	XLOC_036801	Chr6	15073671	15075110	-	608	3	-0.928191	Achn214811	0	N	2.21952	11.7147	1.59234	11.0684	10.581	0	1.28588	0.84022
TCONS_00074323	XLOC_036803	Chr6	15153613	15154616	-	443	2	-1.07931	Achn215161	-5008	N	0	6.52757	0	0	1.23164	1.60969	0	0
TCONS_00074846	XLOC_037145	Chr6	15156028	15156238	.	211	1	-1.12529	Achn215161	-3386	N	0	0	16.5691	0	0	0	0	0
TCONS_00074847	XLOC_037146	Chr6	15230651	15231120	.	470	1	-1.43331	Achn214761	-11875	Y	0.282923	0	1.11474	0	1.99341	0.223259	0	0
TCONS_00074848	XLOC_037147	Chr6	15243802	15244021	.	220	1	-1.4913	Achn214761	-25026	Y	2.21735	0	9.43338	18.5716	0	0	0	0
TCONS_00074849	XLOC_037148	Chr6	15248482	15248698	.	217	1	-1.30788	Achn214761	-29706	N	7.23445	21.7557	0	6.48336	0	3.23829	0	0
TCONS_00074850	XLOC_037149	Chr6	15261239	15261520	.	282	1	-1.0778	Achn146891	-38185	N	0.823014	0	3.46293	0	0	0.727823	0	0
TCONS_00074335	XLOC_036808	Chr6	15299422	15303499	-	2199	3	-1.2862	Achn146891	0	N	0	0.404826	0.555246	0.631268	1.18152	0.26057	1.28262	0.596472
TCONS_00074339	XLOC_036810	Chr6	15353102	15354757	-	362	3	-0.768793	Achn147301	0	N	25.883	9.27161	28.9135	29.7824	36.8694	5.32104	2.27373	0
TCONS_00074341	XLOC_036810	Chr6	15353622	15354757	-	312	2	-0.785478	Achn147301	0	N	0.000368137	1.31497	0	44.3024	26.2338	1.95714	6.55165	17.0683
TCONS_00074854	XLOC_037153	Chr6	15592691	15593063	.	373	1	-1.24705	Achn147221	-3151	Y	0	2.38488	2.00045	1.42144	3.13171	0.347597	0	0
TCONS_00074855	XLOC_037154	Chr6	15593443	15593736	.	294	1	-1.22442	Achn147221	-3903	N	0	0	2.03502	5.09225	8.41448	0.636078	0	0
TCONS_00074352	XLOC_036819	Chr6	15593954	15594254	-	301	1	-1.19366	Achn147221	-4414	N	0	4.00808	1.90343	5.60613	2.84612	0	1.3497	1.24518
TCONS_00074857	XLOC_037156	Chr6	15829797	15830095	.	299	1	-0.940035	Achn147141	5756	Y	2.10555	0	3.87852	2.43207	2.6792	0	0	0
TCONS_00072705	XLOC_036073	Chr6	15912400	15912782	+	383	1	-1.08822	Achn332731	0	Y	2.49203	0	0	2.68606	0.310859	0	0.220528	0
TCONS_00074858	XLOC_037157	Chr6	15944464	15944692	.	229	1	-0.736102	Achn332661	-6068	N	87.3092	18.1847	107.966	10.8383	23.8793	132.191	19.7085	51.0768
TCONS_00074410	XLOC_036848	Chr6	16194908	16195380	-	473	1	-1.02011	Achn283501	-1827	N	0	2.99793	0.00180499	0	1.96911	43.2805	33.6202	2.81106
TCONS_00074864	XLOC_037163	Chr6	16406366	16406954	.	589	1	-1.40662	Achn232271	-1800	Y	0.399734	0	2.07976	1.25025	1.37729	0.155125	0	0
TCONS_00074867	XLOC_037166	Chr6	16539048	16539366	.	319	1	-1.46718	Achn232331	-292	N	0	0	2.44809	0	0	0	0	0
TCONS_00074485	XLOC_036880	Chr6	16736869	16737295	-	427	1	-0.889844	Achn233401	0	N	0	0	1.09948	1.0792	0	0.530669	1.30828	0
TCONS_00074869	XLOC_037168	Chr6	16740395	16740653	.	259	1	-1.39122	Achn233391	-57	N	0	0	2.33248	3.67173	0	0	0	0
TCONS_00072809	XLOC_036122	Chr6	16746517	16748501	+	290	2	-1.12419	Achn232411	0	N	11.4048	0	9.77088	45.0966	46.2524	3.77514	27.2692	30.8687
TCONS_00074870	XLOC_037169	Chr6	16781196	16781474	.	279	1	-0.938493	Achn233351	-342	N	4.24437	14.8404	5.97228	14.7418	25.9836	3.02019	21.4452	32.4204
TCONS_00074872	XLOC_037171	Chr6	17160915	17161590	.	676	1	-0.510918	Achn232621	-3504	N	1.1519	0.85552	1.38549	2.03961	0.561715	0.253591	0	0.80099
TCONS_00074873	XLOC_037172	Chr6	17346712	17346953	.	242	1	-1.5088	Achn232721	-1573	N	4.1579	7.60683	23.0076	4.53379	0	37.8496	21.9846	35.6098
TCONS_00074874	XLOC_037173	Chr6	17347081	17347288	.	208	1	-1.39802	Achn232721	-1238	Y	0	0	9.67552	0	0	43.269	0	23.5365
TCONS_00074876	XLOC_037175	Chr6	17353593	17354068	.	476	1	-1.4254	Achn232721	2317	N	23.8298	25.2373	21.6406	40.7014	38.9889	11.795	13.9442	29.1884
TCONS_00074559	XLOC_036913	Chr6	17361742	17362285	-	284	3	-0.483623	Achn233101	0	Y	100.295	130.966	152.418	292.691	306.981	228.858	151.374	211.665
TCONS_00074617	XLOC_036934	Chr6	17738306	17738702	-	314	2	-0.286911	Achn363211	0	Y	0	0	2.97388	2.13762	0	0.525641	2.59136	0
TCONS_00072948	XLOC_036198	Chr6	17919670	17921720	+	410	3	-1.11286	Achn363101	-33095	Y	1.97563	1.95975	0.237105	0	0	0.286695	7.52305e-05	3.66973
TCONS_00074879	XLOC_037178	Chr6	17922044	17922679	.	636	1	-1.03807	Achn363101	-35469	Y	2.50748	0.934732	0.232394	0	0.613724	0.138418	0	0.875153
TCONS_00072951	XLOC_036199	Chr6	17947933	17949201	+	1176	2	-0.730884	Achn347911	-41089	Y	0	0	0.089125	0	0	0	0	0
TCONS_00072956	XLOC_036200	Chr6	17967025	17967285	+	261	1	-1.40268	Achn347911	-23005	Y	4.18437	6.01875	0	7.17453	3.95179	0	0	0
TCONS_00072963	XLOC_036203	Chr6	18013264	18015891	+	267	2	-1.37342	Achn347891	1772	Y	0	0	1.73434	1.67574	0	0	0	0
TCONS_00072964	XLOC_036203	Chr6	18014133	18015891	+	267	2	-1.37342	Achn347891	1772	Y	0	0	1.73434	1.67574	0	0	0	0
TCONS_00077710	XLOC_038458	Chr7	14808	15726	.	919	1	-1.28447	Achn340231	-10239	Y	0.991684	0	0.638175	1.00983	0	0.503792	0	1.58631
TCONS_00077715	XLOC_038463	Chr7	237987	238438	.	452	1	-0.80299	Achn341041	0	N	11.1689	17.9103	2.38428	3.88174	3.20713	5.7392	7.05856	10.671
TCONS_00077716	XLOC_038464	Chr7	243511	244129	.	619	1	-1.1514	Achn341041	-1550	Y	0.558293	0.973022	0.241666	0	0.638864	0.864172	0	0.911002
TCONS_00077717	XLOC_038465	Chr7	414460	414667	.	208	1	-1.27278	Achn340421	-1259	N	0	0	9.67559	7.49158	0	0	0	0
TCONS_00077723	XLOC_038471	Chr7	774349	774852	.	504	1	-1.2351	Achn340841	4662	N	0	0	1.48944	0	0	0.198385	0	0
TCONS_00077724	XLOC_038472	Chr7	775009	775217	.	209	1	-1.28732	Achn340841	4297	N	0	0	18.3438	7.36891	16.2354	0	0	0
TCONS_00077726	XLOC_038474	Chr7	1001593	1002307	.	715	1	-1.38096	Achn340731	3257	N	0	0	0.788918	0.470987	0	0	0	0.739859
TCONS_00077728	XLOC_038476	Chr7	1073679	1073887	.	209	1	-1.23077	Achn340691	3007	Y	0	0	15.2865	0	8.11768	5.06684	0	0
TCONS_00077729	XLOC_038477	Chr7	1415248	1415539	.	292	1	-1.47377	Achn006781	-406	N	0	0	2.59504	0	0	0.649728	0	0
TCONS_00077730	XLOC_038478	Chr7	1416943	1417213	.	271	1	-1.50138	Achn006781	-2101	Y	0	0	0.658279	3.2077	0	2.51613	3.88859	5.03887
TCONS_00077731	XLOC_038479	Chr7	1417309	1417658	.	350	1	-1.14515	Achn006781	-2467	N	0	0	2.29305	0	1.80609	0.400479	0	0
TCONS_00076462	XLOC_037902	Chr7	1418085	1418768	-	536	2	-1.23322	Achn006781	-3243	N	0	0	1.20051	0	2.39572	0	0	0
TCONS_00077736	XLOC_038484	Chr7	1432619	1432978	.	360	1	-1.1379	Achn006771	11473	N	0.45924	0	1.53996	0	0	0	0	2.41505
TCONS_00077737	XLOC_038485	Chr7	1633924	1634163	.	240	1	-0.133623	Achn006011	-2891	N	2.87009	23.4317	0	0	0	0	0	0
TCONS_00076483	XLOC_037913	Chr7	1650220	1652060	-	1290	2	-1.20351	Achn006671	0	Y	0.161922	0	0.175318	0.235118	0.354213	1.2005	1.91692	3.01139
TCONS_00077738	XLOC_038486	Chr7	1909713	1910042	.	330	1	-1.23837	Achn006141	-3737	N	11.6194	3.16506	4.12846	11.3185	10.3905	0.923068	4.57369	0
TCONS_00077739	XLOC_038487	Chr7	2080130	2080465	.	336	1	-1.17558	Achn006461	-2512	N	2.12612	48.4689	0	41.5267	31.8236	0.441349	35.0202	22.6897
TCONS_00077740	XLOC_038488	Chr7	2085625	2085938	.	314	1	-1.12683	Achn006461	-8007	Y	0	0	1.27452	2.13762	0	0	0	0
TCONS_00077742	XLOC_038490	Chr7	2132088	2132607	.	520	1	-1.14555	Achn006441	-564	N	0	0	0.629605	1.52323	0.839006	0	0	1.1964
TCONS_00077743	XLOC_038491	Chr7	2132938	2133748	.	811	1	-1.24099	Achn006441	-1414	N	0.387458	0	0.333193	0.3965	0.873579	0.592786	0.480664	0.622849
TCONS_00077744	XLOC_038492	Chr7	2283213	2283450	.	238	1	-1.3106	Achn006371	6848	N	4.46316	0	5.69107	0	0	0	0	0
TCONS_00077745	XLOC_038493	Chr7	2287611	2287902	.	292	1	-1.17497	Achn240891	10795	N	1.49428	0	2.59504	12.9714	8.57369	3.89837	3.14497	8.15056
TCONS_00077746	XLOC_038494	Chr7	2288088	2288388	.	301	1	-1.17411	Achn240891	10309	N	1.3798	0	0.951717	0	0	1.77753	2.89595	0
TCONS_00077747	XLOC_038495	Chr7	2289749	2289967	.	219	1	-1.3448	Achn240891	8730	N	0	0	11.7441	0	0	2.94798	0	0
TCONS_00077748	XLOC_038496	Chr7	2376975	2377202	.	228	1	-0.987147	Achn240941	9599	N	0	0	4.38254	5.4977	0	0	6.66468	0
TCONS_00077749	XLOC_038497	Chr7	2380812	2381380	.	569	1	-1.38925	Achn240951	-7055	N	1.26142	2.21261	0.136897	0.659376	0.726377	0.163524	0	0
TCONS_00077751	XLOC_038499	Chr7	2486897	2487342	.	446	1	-1.05749	Achn240821	-6781	Y	0	1.66857	0	0	1.09555	1.22469	0	0
TCONS_00077753	XLOC_038501	Chr7	2531954	2532165	.	212	1	-1.35091	Achn240801	-5180	N	0	0	13.1556	0	0	0	0	0
TCONS_00077754	XLOC_038502	Chr7	2533259	2533463	.	205	1	-1.48265	Achn240801	-6485	N	0	0	11.4761	7.87745	0	0	0	0
TCONS_00076597	XLOC_037961	Chr7	2539371	2542604	-	695	3	-0.918489	Achn240991	-5037	Y	261.434	319.92	159.557	154.404	161.454	278.006	267.399	302.608
TCONS_00077755	XLOC_038503	Chr7	2567582	2567862	.	281	1	-1.1054	Achn240991	11980	N	0	0	0	0	0	2.21003	3.50205	4.53799
TCONS_00077757	XLOC_038505	Chr7	2575090	2575582	.	493	1	-1.25393	Achn240791	13157	Y	1.57121	0	0	0	0	0.205803	0	2.61634
TCONS_00076599	XLOC_037962	Chr7	2576671	2577016	-	346	1	-1.03165	Achn240791	11723	N	0	0	2.3529	0	0	0	2.04142	0.00290012
TCONS_00077758	XLOC_038506	Chr7	2579707	2580287	.	581	1	-1.5162	Achn240791	8452	N	0	0	0.795986	0.638388	0	0	0.773897	0
TCONS_00077759	XLOC_038507	Chr7	2580497	2580936	.	440	1	-1.36405	Achn240791	7803	Y	0.631972	1.71099	1.875	2.03955	3.3702	0	0	0
TCONS_00076601	XLOC_037963	Chr7	2584305	2585851	-	472	4	-1.01008	Achn240791	2888	N	2.52839	0	0.368918	1.57181	0	0	1.08864	0
TCONS_00076600	XLOC_037963	Chr7	2584305	2584693	-	298	2	-1.01013	Achn240791	4046	N	0	0	0.489421	5.52115	0	0	0	3.85519
TCONS_00076603	XLOC_037965	Chr7	2594400	2595386	-	561	2	-0.90904	Achn240781	0	N	2.21139	1.26756	0.151159	0	0	1.07573	1.6345	1.92208
TCONS_00077761	XLOC_038509	Chr7	2690238	2690559	.	322	1	-1.15862	Achn241041	7137	Y	0	0	2.39127	0	2.20876	1.96722	0	3.14963
TCONS_00075178	XLOC_037324	Chr7	3008569	3008886	+	285	2	-0.92832	Achn204691	0	N	25.7876	39.115	11.0949	12.8982	17.9528	7.90529	5.4194	15.4443
TCONS_00076676	XLOC_037993	Chr7	3283361	3283754	-	394	1	-1.08925	Achn262001	-3828	N	2.28258	0	0.927248	0	0	0	0.172306	0
TCONS_00075238	XLOC_037344	Chr7	3372054	3372750	+	587	2	-1.1788	Achn262161	442	N	0	1.16894	0.368923	2.20393	2.36786	0	0.788676	1.57614
TCONS_00075247	XLOC_037349	Chr7	3431665	3432346	+	303	2	-1.03801	Achn262201	2171	N	2.56852e-05	3.91564	2.37935	0	5.14838	2.5412	0	0
TCONS_00077764	XLOC_038512	Chr7	3636287	3636558	.	272	1	-0.803673	Achn346301	5331	N	0	0	0	0	0	7.44527	19.2344	0
TCONS_00077765	XLOC_038513	Chr7	3664116	3664471	.	356	1	-1.27789	Achn346301	-20938	N	0	0	2.20877	1.57677	0	0	0	0
TCONS_00075284	XLOC_037367	Chr7	3806719	3808328	+	319	2	-1.06325	Achn346181	0	N	14.0791	6.22287	0	0	0	0	0	3.22487
TCONS_00077772	XLOC_038520	Chr7	4008783	4009108	.	326	1	-0.965725	Achn336381	-5625	Y	0	0	1.9329	0	0	1.42815	2.35677	0
TCONS_00077773	XLOC_038521	Chr7	4019709	4019926	.	218	1	-1.37353	Achn336391	-459	N	0	0	20.3322	12.7671	14.0644	0	0	0
TCONS_00077774	XLOC_038522	Chr7	4064549	4064755	.	207	1	-1.23492	Achn336411	-427	N	0	0	0	0	0	28.907	18.4681	0
TCONS_00076839	XLOC_038058	Chr7	4707281	4707593	-	211	2	-1.1355	Achn152971	1701	Y	5.82454	11.9662	2.7615	0	0	26.8661	8.6459	0
TCONS_00075394	XLOC_037413	Chr7	5082843	5083497	+	554	2	-1.16504	Achn152781	0	N	5.03124	4.61488	1.42584	0	1.51501	0.170445	0	0
TCONS_00076905	XLOC_038092	Chr7	5418630	5418915	-	286	1	-0.697173	Achn149941	5877	N	21.8471	65.4117	1.4267	39.7129	4.92337	2.8188	133.895	87.9673
TCONS_00076911	XLOC_038093	Chr7	5430813	5433649	-	446	2	-0.909203	Achn149941	0	N	3.27082	3.45827	4.62657	3.44776	9.54531	5.90758	5.63737	22.9669
TCONS_00077778	XLOC_038526	Chr7	5480050	5480346	.	297	1	-1.29044	Achn150101	-2561	N	0	0	2.47058	0	0	0	0	0
TCONS_00077780	XLOC_038528	Chr7	5482321	5482568	.	248	1	-0.948776	Achn150101	-339	N	0	0	0.932255	8.39393	0	0	0	0
TCONS_00077781	XLOC_038529	Chr7	5487261	5488134	.	874	1	-1.28019	Achn150101	3553	Y	0.117368	0.6027	0.529153	0.359218	0	0	0	0
TCONS_00077782	XLOC_038530	Chr7	5657206	5657485	.	280	1	-1.28921	Achn149891	-135	N	1.68015	9.79288	0	0	0	0	0	0
TCONS_00077784	XLOC_038532	Chr7	5796604	5796860	.	257	1	-1.3381	Achn150281	6849	N	0	12.6149	0.801692	7.5187	0	0	0	0
TCONS_00077785	XLOC_038533	Chr7	5852511	5852964	.	454	1	-0.987841	Achn234231	-1832	Y	3.29592	4.84555	0.394338	3.85069	1.06049	0.237259	0	0
TCONS_00075506	XLOC_037463	Chr7	6179491	6181393	+	269	2	-1.33209	Achn234321	-393	N	0	0	3.37771	0	18.0572	2.58781	19.871	20.5993
TCONS_00077786	XLOC_038534	Chr7	6320623	6321129	.	507	1	-1.19913	Achn175321	-259	N	0.751604	1.33267	0	0	0	0	0	0
TCONS_00075564	XLOC_037482	Chr7	6546403	6546938	+	536	1	-1.28017	Achn175451	-675	Y	0	0	0	0	0	1.21797	0	0
TCONS_00077787	XLOC_038535	Chr7	6675819	6676371	.	553	1	-1.22408	Achn175511	-5788	N	0	0	0.85788	0.689604	1.51935	0.170927	0	0
TCONS_00077788	XLOC_038536	Chr7	6769828	6770678	.	851	1	-1.24849	Achn175531	12822	Y	0	0	0.782352	0.743975	0.409821	0.0927341	0	0
TCONS_00077042	XLOC_038142	Chr7	7021082	7021306	-	225	1	-1.22835	Achn225021	0	N	31.2461	38.5474	7.98199	5.74414	18.9823	4.60632	0	27.0671
TCONS_00077143	XLOC_038168	Chr7	7693842	7695528	-	430	2	-1.13181	Achn223821	-4710	Y	1.05906e-05	0	1.38061	0	0	0	0	0
TCONS_00077144	XLOC_038168	Chr7	7693842	7698663	-	303	2	-1.2688	Achn223821	-1575	N	1.35668	0	2.63569	2.34695	5.17089	2.32453	0	18.4339
TCONS_00077794	XLOC_038542	Chr7	7695529	7695954	.	426	1	-1.16336	Achn223821	-4284	Y	0	0	0.883357	1.08406	2.38842	0.799513	0	0
TCONS_00075689	XLOC_037535	Chr7	7869313	7870815	+	287	2	-1.19821	Achn223921	1914	N	18.7979	41.098	10.3842	13.6083	11.9929	12.3581	39.5926	55.5799
TCONS_00075690	XLOC_037535	Chr7	7870541	7870948	+	408	1	-1.02518	Achn223921	3142	N	0	0	1.19654	1.17949	1.29934	0	0	1.85282
TCONS_00077795	XLOC_038543	Chr7	7874740	7875055	.	316	1	-1.45346	Achn223931	-839	N	1.22356	0	0	4.20608	0	2.58335	2.54945	0
TCONS_00077797	XLOC_038545	Chr7	8188509	8188783	.	275	1	-1.17732	Achn224521	-2029	N	0.885994	0	2.50508	3.0736	3.38591	0	0	0
TCONS_00077798	XLOC_038546	Chr7	8195568	8195770	.	203	1	-1.32815	Achn224521	-9088	Y	0	0	12.967	8.1505	0	0	0	0
TCONS_00077802	XLOC_038550	Chr7	8281275	8281635	.	361	1	-0.978389	Achn224491	2724	N	0.456652	0	2.75545	4.58353	5.04928	0.373317	1.85216	2.40004
TCONS_00077803	XLOC_038551	Chr7	8694589	8694975	.	387	1	-1.45996	Achn224241	-3886	N	1.99149	0	2.12144	1.31397	2.89496	1.93042	6.37152	12.3844
TCONS_00077227	XLOC_038204	Chr7	8732946	8734864	-	315	2	-0.982237	Achn224251	0	N	0	0	2.94955	0	1.75923	0	0	0
TCONS_00077804	XLOC_038552	Chr7	8854904	8855124	.	221	1	-1.16497	Achn224311	-607	N	2.1591	0	3.64146	12.1944	6.71674	0	0	0
TCONS_00077806	XLOC_038554	Chr7	8981215	8981432	.	218	1	-1.5183	Achn224351	-5919	Y	0	42.8417	0	12.7671	7.03222	0	38.693	30.0832
TCONS_00077809	XLOC_038557	Chr7	9179342	9179593	.	252	1	-1.33055	Achn157461	18243	Y	2.36716	20.0997	0.869331	0	4.399	0	0	6.27284
TCONS_00077812	XLOC_038560	Chr7	9294286	9294580	.	295	1	-1.53923	Achn157361	-1286	N	0	0	2.5189	2.52258	0	0	0	0
TCONS_00077264	XLOC_038225	Chr7	9773822	9774239	-	418	1	-1.02911	Achn110401	26222	N	0.345635	0	0.914732	1.12453	0	2.20984	1.36323	5.29941
TCONS_00077816	XLOC_038564	Chr7	9780861	9781530	.	670	1	-1.00327	Achn110401	18931	Y	1.16611	0	0.539581	0.516474	0	0	0	0
TCONS_00077817	XLOC_038565	Chr7	9783018	9783450	.	433	1	-1.25576	Achn110401	17011	N	1.62426	0	0	0	0	0	0	0
TCONS_00077821	XLOC_038569	Chr7	9793596	9793846	.	251	1	-1.19239	Achn110401	6615	N	1.20112	0	1.7685	12.1281	4.45351	0	0	6.35057
TCONS_00077823	XLOC_038571	Chr7	9934153	9934902	.	750	1	-1.00193	Achn110361	2209	Y	0	0	0.369677	1.32239	0	0.219495	0.534363	0
TCONS_00075814	XLOC_037601	Chr7	9935576	9936742	+	1167	1	-0.647167	Achn110361	369	Y	0	0	0.172806	0	0.360869	0.740456	0.398652	7.33978
TCONS_00075817	XLOC_037603	Chr7	10016301	10017878	+	690	2	-0.562184	Achn110441	19860	Y	0.652187	4.72408	0.28759	0.00255361	0	2.16724	0	0
TCONS_00075819	XLOC_037603	Chr7	10016301	10017878	+	927	2	-0.518455	Achn110441	19860	Y	6.53181	6.31927	9.68872	6.15674	11.1223	18.0848	19.007	13.5226
TCONS_00075820	XLOC_037603	Chr7	10016301	10017878	+	644	2	-0.755206	Achn110441	19860	Y	0	0	0	2.40323	0.501459	1.61976	11.2038	20.2179
TCONS_00075827	XLOC_037605	Chr7	10153267	10158342	+	439	3	-1.06291	Achn110461	-8173	Y	0	21.0231	0	8.19486	4.89805	1.02841	8.7156	11.7497
TCONS_00077824	XLOC_038572	Chr7	10157637	10158073	.	437	1	-1.20429	Achn110461	-8442	N	0.639452	0	1.26536	1.03292	0	0.254194	0	0
TCONS_00077827	XLOC_038575	Chr7	10227618	10227925	.	308	1	-1.13276	Achn110471	4452	Y	5.85991	0	0	0	0	0	0	0
TCONS_00077829	XLOC_038577	Chr7	10899377	10899712	.	336	1	-1.29139	Achn110591	-7373	N	1.06306	0	3.95554	3.61102	1.98897	2.20674	0	5.67244
TCONS_00077830	XLOC_038578	Chr7	10918319	10919745	.	1427	1	-0.925714	Achn110591	10620	Y	0.325858	0	0.667516	0.196793	0	0.0984262	0.477132	1.54568
TCONS_00077831	XLOC_038579	Chr7	10923649	10924339	.	691	1	-1.11486	Achn110591	15950	Y	0.159694	0	0.620198	3.95358	0.544414	0.73755	0	3.10528
TCONS_00077834	XLOC_038582	Chr7	10934142	10934396	.	255	1	-1.26435	Achn110591	26443	N	0	0	6.61955	0	0	0	0	12.0966
TCONS_00075861	XLOC_037622	Chr7	11135250	11136001	+	752	1	-1.11338	Achn110611	-6331	N	0.464399	0	0.848528	0	0	0.328051	0	0
TCONS_00077838	XLOC_038586	Chr7	11139064	11139545	.	482	1	-1.35251	Achn110611	-2787	N	0	0	0.534244	0.865718	0	0	0	0
TCONS_00077840	XLOC_038588	Chr7	11247591	11247896	.	306	1	-1.51001	Achn110231	33284	N	0	0	1.36455	2.28645	0	0	0	0
TCONS_00077842	XLOC_038590	Chr7	11451250	11451858	.	609	1	-1.2888	Achn110641	-2143	Y	0	0	0.742422	0	1.30928	0	0	0
TCONS_00075874	XLOC_037628	Chr7	11526139	11528376	+	336	2	-1.23396	Achn110671	0	N	5.84684	6.05861	0.719189	3.61102	1.98897	0.882697	0	8.50865
TCONS_00077846	XLOC_038594	Chr7	11921715	11922499	.	785	1	-1.17596	Achn110061	-5271	Y	0.269472	0	0	0	0	3.19876	1.00435	0
TCONS_00077848	XLOC_038596	Chr7	12200975	12201674	.	700	1	-1.41781	Achn139491	13779	N	0.627643	0.814125	2.74136	2.91138	3.74175	1.44857	3.52937	2.2867
TCONS_00077849	XLOC_038597	Chr7	12201858	12202223	.	366	1	-1.39464	Achn139491	13230	N	0	0	1.1893	1.48171	1.63228	0	1.79623	0
TCONS_00077850	XLOC_038598	Chr7	12209235	12209506	.	272	1	-1.1935	Achn139491	5947	Y	0	5.3242	0	0	0	2.48176	3.84689	0
TCONS_00077851	XLOC_038599	Chr7	12336999	12337511	.	513	1	-1.3376	Achn139571	40492	N	1.7218	0	4.02105	0.778869	4.29006	2.31242	1.88839	9.788
TCONS_00077852	XLOC_038600	Chr7	12350472	12350758	.	287	1	-1.41395	Achn139581	-48625	Y	1.56649	13.6993	0	0	0	0.686562	0	4.27538
TCONS_00075916	XLOC_037654	Chr7	12367815	12369557	+	298	3	-1.02778	Achn139581	-29826	Y	0	0	0	2.45418	2.70355	4.88343	5.95024	23.1311
TCONS_00075917	XLOC_037654	Chr7	12368556	12369187	+	632	1	-1.22141	Achn139581	-30196	Y	0	0	0	0	0	1.25729	0	1.76666
TCONS_00077853	XLOC_038601	Chr7	12372307	12372564	.	258	1	-1.23768	Achn139581	-26819	N	0	0	4.73645	3.71519	8.18528	2.04576	0	0
TCONS_00075921	XLOC_037655	Chr7	12376335	12376665	+	331	1	-1.36182	Achn139581	-22718	N	0	0	1.863	2.93653	2.06275	1.83217	0	0
TCONS_00077859	XLOC_038607	Chr7	12377728	12378169	.	442	1	-1.42799	Achn139581	-21214	Y	0.94064	0	4.13324	3.03364	1.11396	1.4938	1.22585	4.76542
TCONS_00077860	XLOC_038608	Chr7	12380819	12381026	.	208	1	-1.4615	Achn139581	-18357	Y	0	0	16.1259	14.9833	8.25282	0	0	0
TCONS_00077861	XLOC_038609	Chr7	12381123	12381476	.	354	1	-1.16186	Achn139581	-17907	N	0	2.67975	2.23617	4.79154	0	0	1.9362	2.50894
TCONS_00077863	XLOC_038611	Chr7	12383633	12384095	.	463	1	-1.09975	Achn139581	-15288	N	0.289996	0	1.71542	5.57535	4.09457	0.916702	1.12647	0
TCONS_00077864	XLOC_038612	Chr7	12549046	12549588	.	543	1	-1.30498	Achn000291	-2580	Y	0	0	0.441191	1.41989	0.782085	0	0	0
TCONS_00077865	XLOC_038613	Chr7	12551446	12551894	.	449	1	-1.48607	Achn000291	-4980	N	1.52637	0	0	0	0	0	0	0
TCONS_00077866	XLOC_038614	Chr7	12553055	12553437	.	383	1	-1.19822	Achn000291	-6589	N	0	0	0.812268	2.68606	1.4795	0	0	0
TCONS_00077869	XLOC_038617	Chr7	12878935	12879194	.	260	1	-1.25736	Achn000361	2495	N	6.35862	0	0	0	0	0.989454	8.7989	0
TCONS_00077874	XLOC_038622	Chr7	13262039	13262239	.	201	1	-1.49566	Achn000431	55852	Y	0	0	0	0	9.29439	36.0406	10.228	13.2535
TCONS_00077878	XLOC_038626	Chr7	13284822	13285107	.	286	1	-1.2138	Achn000181	65480	N	14.236	46.1129	10.4956	27.484	3.02767	4.86105	3.33179	4.31737
TCONS_00077881	XLOC_038629	Chr7	13307631	13308417	.	787	1	-1.23316	Achn000181	42170	Y	0.940025	0	0.693307	0	1.81908	0.719842	1.0009	0
TCONS_00077883	XLOC_038631	Chr7	13333931	13334414	.	484	1	-1.32353	Achn000181	16173	Y	0	0	0.884292	2.5786	0.946874	0.849194	1.04198	2.70043
TCONS_00077885	XLOC_038633	Chr7	13345528	13345934	.	407	1	-1.22889	Achn000181	4653	N	0	0	1.44255	1.18528	1.30572	0	0	0
TCONS_00077886	XLOC_038634	Chr7	13346923	13347132	.	210	1	-1.21467	Achn000181	3455	Y	0	0	17.4193	0	7.98568	0	0	0
TCONS_00077887	XLOC_038635	Chr7	13394655	13395818	.	1164	1	-1.39564	Achn000171	37747	Y	0	0	0.636224	0.752117	0	0.125268	0	0.393825
TCONS_00077888	XLOC_038636	Chr7	13410714	13411006	.	293	1	-1.07679	Achn000171	22559	N	0	0	2.56915	7.71002	0	0	0	0
TCONS_00077889	XLOC_038637	Chr7	13411097	13411448	.	352	1	-1.3406	Achn000171	22117	N	0	0	1.61732	1.61808	0	0	0	0
TCONS_00077890	XLOC_038638	Chr7	13413028	13413480	.	453	1	-1.19668	Achn000171	20085	N	0	0	0.59378	1.93308	1.06475	0	0	0
TCONS_00077891	XLOC_038639	Chr7	13430274	13430662	.	389	1	-1.36708	Achn000171	2903	N	0.39442	0	1.31239	0	1.43197	3.18353	1.57581	6.12585
TCONS_00077894	XLOC_038642	Chr7	13580210	13580949	.	740	1	-1.37383	Achn000441	9829	Y	0	0	0.564651	0.44902	0.989293	0	0	0.705351
TCONS_00077897	XLOC_038645	Chr7	13586181	13586593	.	413	1	-1.06998	Achn000451	-12407	Y	0	0	0.935499	2.30271	1.26835	0	0	0
TCONS_00077417	XLOC_038309	Chr7	13737695	13738252	-	244	2	-1.10003	Achn000491	-20805	Y	0	0	5.02499	0	0	0	0	0
TCONS_00077902	XLOC_038650	Chr7	13742660	13743491	.	832	1	-0.996844	Achn000491	-15566	N	0.24994	0	0.483367	0.383241	1.68873	0	0.464591	0.602022
TCONS_00077905	XLOC_038653	Chr7	13828656	13828913	.	258	1	-0.945078	Achn000521	2555	N	0	0	0	0	0	6.13728	0	0
TCONS_00077906	XLOC_038654	Chr7	13829344	13829762	.	419	1	-1.49002	Achn000531	-2064	Y	1.37667	1.87797	0	1.1193	0	0.274976	0	0
TCONS_00077907	XLOC_038655	Chr7	13903413	13904412	.	1000	1	-0.980043	Achn000551	8189	Y	2.08437	3.04379	0.063792	0.302358	0.333081	5.73557	8.43038	0
TCONS_00077909	XLOC_038657	Chr7	13980279	13980584	.	306	1	-1.33325	Achn000131	-41106	N	0	0	2.27425	0	0	0	0	0
TCONS_00077912	XLOC_038660	Chr7	14174324	14174584	.	261	1	-1.29645	Achn000601	-306	N	0	0	1.50943	0	3.95178	2.92064	26.0923	0
TCONS_00077913	XLOC_038661	Chr7	14229017	14229424	.	408	1	-0.903165	Achn000091	-255	N	0.361034	1.97896	0	0	0	2.31549	0	0
TCONS_00077916	XLOC_038664	Chr7	14492245	14492791	.	547	1	-1.34539	Achn000721	-885	N	0	0	0.727013	0.701666	0	0.695507	0.850607	0
TCONS_00077917	XLOC_038665	Chr7	14492878	14493269	.	392	1	-1.4052	Achn000721	-407	N	0	0	2.32673	0	1.4093	0	0	0
TCONS_00077919	XLOC_038667	Chr7	14543242	14543504	.	263	1	-1.31888	Achn000741	3413	Y	0	0	1.46646	14.0233	3.86206	0	0	0
TCONS_00077922	XLOC_038670	Chr7	14899100	14899309	.	210	1	-1.00208	Achn000851	-17853	N	0	0	0	0	0	19.0335	8.78782	0
TCONS_00077925	XLOC_038673	Chr7	14911220	14911698	.	479	1	-1.00122	Achn000851	-5464	Y	1.64566	0	0.719791	0	0.964089	0.86435	1.06093	2.74952
TCONS_00077926	XLOC_038674	Chr7	14963756	14963960	.	205	1	-1.23755	Achn000871	10428	Y	7.27687	26.4337	0	0	0	0	0	0
TCONS_00077927	XLOC_038675	Chr7	14985617	14986114	.	498	1	-1.13446	Achn000881	-9531	N	9.27738	2.74693	4.04991	2.45582	3.60715	0.607091	0	1.28592
TCONS_00077928	XLOC_038676	Chr7	14987720	14987989	.	270	1	-0.943402	Achn000881	-7656	N	0	0	0.666799	6.48541	0	0.85049	0	0
TCONS_00076062	XLOC_037721	Chr7	15060818	15062576	+	264	2	-1.37995	Achn000911	0	N	2.01427	11.6313	0	0	0	0	0	0
TCONS_00077932	XLOC_038680	Chr7	15193398	15193715	.	318	1	-0.992393	Achn000961	27442	N	0	0	0	0	0	2.032	2.50871	6.50163
TCONS_00077934	XLOC_038682	Chr7	15197053	15197594	.	542	1	-1.16845	Achn000961	31097	N	13.5644	5.97339	4.12958	4.98432	7.05959	1.05848	0.86319	5.59265
TCONS_00076078	XLOC_037729	Chr7	15276883	15278393	+	732	2	-1.32636	Achn000981	2798	Y	0.738779	0	0	0	0	0	0	0
TCONS_00076085	XLOC_037732	Chr7	15379158	15379936	+	584	2	-0.769192	Achn001011	0	Y	0.404725	0	0	0	0.114086	1.20712	0	1.22715
TCONS_00076095	XLOC_037737	Chr7	15419598	15420699	+	363	2	-1.21507	Achn001041	5208	Y	14.3633	0	5.80804	0.000115609	6.6494	20.8055	22.7054	0.00202968
TCONS_00076096	XLOC_037737	Chr7	15419619	15420699	+	390	2	-1.34281	Achn001041	5229	Y	0	0	0	0	0	1.96506	0	0
TCONS_00076097	XLOC_037737	Chr7	15419619	15420699	+	351	2	-1.22978	Achn001041	5229	Y	12.1909	19.1288	7.42289	8.14348	0.000264888	18.0528	11.0344	10.2318
TCONS_00077937	XLOC_038685	Chr7	15427714	15428092	.	379	1	-1.17702	Achn001041	13324	Y	0	0	2.21257	1.37337	0	0.336022	0	0
TCONS_00077939	XLOC_038687	Chr7	15437309	15437533	.	225	1	-0.985625	Achn001041	22919	Y	11.7172	9.63661	0	0	0	0	0	0
TCONS_00077940	XLOC_038688	Chr7	15437609	15437907	.	299	1	-1.21191	Achn001041	23219	N	3.50925	4.08056	0	0	0	0	0	0
TCONS_00077946	XLOC_038694	Chr7	15549378	15549759	.	382	1	-1.27859	Achn001061	7212	Y	0	0	1.36093	1.35049	1.48772	0	0	0
TCONS_00077947	XLOC_038695	Chr7	15551002	15551427	.	426	1	-1.19474	Achn001061	8836	Y	0.334231	0	1.98755	1.08405	2.38842	0	0	0
TCONS_00077949	XLOC_038697	Chr7	15559839	15560270	.	432	1	-1.21705	Achn001071	-5331	Y	2.93544	7.08404	2.36831	18.9999	16.2793	3.11574	15.3553	9.94877
TCONS_00077951	XLOC_038699	Chr7	15606129	15606510	.	382	1	-1.19568	Achn001081	25013	Y	1.63333	2.26587	1.36093	0	2.97544	0.661038	0	0
TCONS_00077952	XLOC_038700	Chr7	15607271	15607590	.	320	1	-1.49601	Achn001081	26155	N	2.96925	0	0.404808	0	0	0	0	0
TCONS_00077955	XLOC_038703	Chr7	15652300	15652584	.	285	1	-1.21588	Achn001091	-11667	N	0	0	1.67516	2.77557	0	0	0	0
TCONS_00077956	XLOC_038704	Chr7	15653378	15654189	.	812	1	-1.21704	Achn001091	-10062	Y	0	0	1.24746	0.791696	0.872142	0	0.479873	1.24365
TCONS_00077957	XLOC_038705	Chr7	15824165	15824623	.	459	1	-1.17126	Achn001121	-255	N	0	3.16703	9.28636	14.1571	11.4367	0.465398	0	4.44774
TCONS_00076110	XLOC_037745	Chr7	15824723	15824925	+	203	1	-1.21113	Achn001121	0	N	3.95603	13.675	25.934	16.3022	26.9361	23.1373	9.88111	0
TCONS_00077524	XLOC_038363	Chr7	15829906	15830636	-	731	1	-1.14112	Achn001121	127	N	0.634701	1.772	0.930828	2.36638	1.40197	0.605034	1.52549	3.15687
TCONS_00077958	XLOC_038706	Chr7	15913243	15913767	.	525	1	-1.17845	Achn073771	-11093	N	2.13595	0	0	0	0	0	0	0
TCONS_00077959	XLOC_038707	Chr7	15922218	15922447	.	230	1	-1.15072	Achn073771	-2413	Y	0	0	9.67759	5.3423	11.7703	0	6.47629	0
TCONS_00077539	XLOC_038374	Chr7	16063458	16064236	-	779	1	-1.26159	Achn074261	0	N	0.272187	0.702274	0.70277	0.625976	0.461097	0.93829	0.565572	2.03161
TCONS_00077962	XLOC_038710	Chr7	16257599	16257929	.	331	1	-1.32052	Achn074191	-2827	N	0	0	2.2356	1.87248	0	0	0	2.94142
TCONS_00077579	XLOC_038394	Chr7	16494340	16500545	-	303	2	-0.956327	Achn074061	0	N	3.06049	6.36943	0	0	6.13774	0	12.7488	14.3617
TCONS_00077967	XLOC_038715	Chr7	16932299	16932785	.	487	1	-0.845873	Achn261601	-1542	Y	0	0	0	0	0	0.630265	1.03094	0
TCONS_00077968	XLOC_038716	Chr7	16939717	16940006	.	290	1	-1.33242	Achn261601	4944	N	0.761176	0	0	2.64401	0	5.9758	3.20525	0
TCONS_00077970	XLOC_038718	Chr7	16941450	16941817	.	368	1	-1.38262	Achn261601	6677	Y	0	0	0	1.464	1.61276	1.43148	1.77475	0
TCONS_00077971	XLOC_038719	Chr7	16944145	16944539	.	395	1	-1.14061	Achn261601	9372	N	0	2.11296	0	0	1.38732	1.23447	7.63338	3.95656
TCONS_00077972	XLOC_038720	Chr7	16944946	16945409	.	464	1	-1.21123	Achn261601	10173	N	0	0	1.3293	0	0	1.14156	2.24427	5.81629
TCONS_00077975	XLOC_038723	Chr7	17013899	17014469	.	571	1	-0.501548	Achn261551	3000	N	26.7714	14.3036	10.213	4.59048	5.05693	36.7575	31.7993	15.4522
TCONS_00077979	XLOC_038727	Chr7	17097620	17099351	.	1732	1	-1.21919	Achn261521	7642	Y	0.785022	0.528551	0.90321	1.73263	1.0411	0.315343	0.190947	0
TCONS_00077611	XLOC_038415	Chr7	17099731	17104674	-	405	2	-1.30063	Achn261521	2319	Y	0.731849	2.00838	0.970761	8.12311	0	0	1.89872	3.76073
TCONS_00077612	XLOC_038415	Chr7	17099734	17099956	-	223	1	-1.21655	Achn261521	7037	N	0	0	11.9096	1.26563	0	0	12.1324	0
TCONS_00077981	XLOC_038729	Chr7	17102293	17102547	.	255	1	-1.07364	Achn261521	4446	Y	1.1339	0	3.30978	3.85028	0	1.07748	4.66757	0
TCONS_00077626	XLOC_038420	Chr7	17263893	17265338	-	215	2	-1.12481	Achn179601	0	N	12.7979	0	0	0	0	0	0	0
TCONS_00076232	XLOC_037799	Chr7	17409316	17409745	+	430	1	-1.32108	Achn179641	-532	N	0	1.78667	2.17116	0	2.34618	0.261894	0	0
TCONS_00077985	XLOC_038733	Chr7	17409830	17410130	.	301	1	-1.17038	Achn179641	-147	N	0	0	2.85515	2.38887	5.26323	0.592516	2.89595	0
TCONS_00077986	XLOC_038734	Chr7	17562040	17562353	.	314	1	-1.21636	Achn179561	-569	N	0	0	0	0	0	1.05128	5.18273	0
TCONS_00077988	XLOC_038736	Chr7	17619578	17620087	.	510	1	-0.969708	Achn179551	8290	Y	0.248232	0	1.46127	2.35951	2.59927	0.972796	0	0
TCONS_00077989	XLOC_038737	Chr7	17621088	17621577	.	490	1	-1.32288	Achn179551	6800	Y	0	0	1.55959	1.68301	0.92701	0.207924	1.02013	0
TCONS_00077990	XLOC_038738	Chr7	17622204	17622541	.	338	1	-1.42903	Achn179551	5836	Y	0.524648	0	2.4825	1.77993	1.9608	0	0	0
TCONS_00077991	XLOC_038739	Chr7	17622769	17623275	.	507	1	-1.13876	Achn179551	5102	Y	0	0	1.47522	0	1.75	0.196453	0	1.24773
TCONS_00076245	XLOC_037808	Chr7	17640343	17641595	+	565	2	-1.30469	Achn179551	-1132	Y	1.91197	0	3.04411	0	1.46885	7.10853	0	0
TCONS_00077655	XLOC_038431	Chr7	17731097	17731459	-	262	2	-0.469922	Achn179511	0	N	78.4899	101.147	69.1485	67.3773	101.569	59.4049	60.1279	33.4136
TCONS_00077993	XLOC_038741	Chr7	17928095	17928424	.	330	1	-1.30223	Achn261371	-934	N	0	0	0.375314	1.88642	2.07811	3.69227	0	0
TCONS_00077995	XLOC_038743	Chr7	18038239	18038564	.	326	1	-1.42892	Achn261451	-2190	N	0	6.52366	3.0931	0	2.14164	0	0	0
TCONS_00076316	XLOC_037836	Chr7	18433346	18434106	+	233	3	-0.0323239	Achn032341	0	N	0	0	6.39772	0	0	0	0	0
TCONS_00077996	XLOC_038744	Chr7	18511606	18512143	.	538	1	-1.28111	Achn309071	-196	Y	0	0	0.74597	0	0	0	0	0
TCONS_00077997	XLOC_038745	Chr7	18555251	18555515	.	265	1	-1.05287	Achn309101	11998	Y	0	0	0	0	0	4.57362	0	0
TCONS_00077999	XLOC_038747	Chr7	18637537	18638005	.	469	1	-1.11689	Achn309051	-4734	Y	1.70331	0	0.372924	0	0	0.896343	1.10096	0
TCONS_00078000	XLOC_038748	Chr7	18638284	18638692	.	409	1	-1.31781	Achn309051	-5481	N	1.79716	0	0	0	0	0	0	0
TCONS_00081488	XLOC_040400	Chr8	88678	88977	.	300	1	-1.16096	Achn105371	2999	N	0	0	0.480295	4.82062	0	1.19673	0	0
TCONS_00081489	XLOC_040401	Chr8	89269	89745	.	477	1	-1.20319	Achn105371	2231	N	0	0	1.08728	0	0	0	0	0
TCONS_00081490	XLOC_040402	Chr8	107865	108071	.	207	1	-1.25371	Achn105461	10166	N	0	0	20.4493	0	0	0	0	0
TCONS_00081491	XLOC_040403	Chr8	120499	122097	.	1599	1	-1.21203	Achn105471	-4980	Y	0.572523	8.1052	0.366164	10.6968	10.2633	0.474807	7.94776	9.48573
TCONS_00081492	XLOC_040404	Chr8	123542	126740	.	3199	1	-1.17481	Achn105471	-337	Y	0.214994	0	0.822107	1.04469	0.796735	0.563881	0.194837	2.77718
TCONS_00081494	XLOC_040406	Chr8	202905	203278	.	374	1	-1.22211	Achn105511	-10627	Y	3.40386	2.37106	1.42101	0	0	0	0	0
TCONS_00081495	XLOC_040407	Chr8	287917	288201	.	285	1	-1.14173	Achn105541	4093	N	3.19473	9.31377	0	0	0	0	0	0
TCONS_00081498	XLOC_040410	Chr8	338370	338745	.	376	1	-1.45821	Achn105571	8991	N	0.421062	0	2.24879	0	3.0779	0	0	0
TCONS_00081500	XLOC_040412	Chr8	428881	429142	.	262	1	-1.28345	Achn105341	-5307	Y	0	0	0	0	0	8.62329	4.29891	0
TCONS_00081501	XLOC_040413	Chr8	534785	535015	.	231	1	-1.37728	Achn105591	32353	N	5.12072	8.83706	0	0	5.80221	1.87944	6.38503	24.8214
TCONS_00079832	XLOC_039618	Chr8	676221	676518	-	298	1	-0.91658	Achn105321	-38651	N	0	8.23529	0	0	0	0.127307	0	0
TCONS_00081503	XLOC_040415	Chr8	703157	704257	.	1101	1	-1.17404	Achn105311	17731	Y	1.23661	1.35054	1.47412	3.48807	2.36462	1.07219	2.92741	6.74376
TCONS_00081506	XLOC_040418	Chr8	1000593	1000902	.	310	1	-1.27922	Achn150771	2007	Y	1.92241	14.8308	0	6.62954	4.86879	0	8.03678	6.94276
TCONS_00078113	XLOC_038793	Chr8	1013992	1014251	+	260	1	-1.13141	Achn150531	0	N	7.29651	6.0888	47.7677	43.5306	23.9555	54.471	32.6122	63.8777
TCONS_00081508	XLOC_040420	Chr8	1121859	1122064	.	206	1	-1.43058	Achn150871	-26	N	0	0	10.8228	7.74576	0	0	0	0
TCONS_00078151	XLOC_038815	Chr8	1304532	1304842	+	226	2	-0.96049	Achn150991	3068	Y	1.90717	113.954	7.74259	147.156	143.404	2.22037	54.8899	80.0178
TCONS_00081510	XLOC_040422	Chr8	1304939	1305147	.	209	1	-0.888682	Achn150991	3475	Y	40.6057	148.364	48.9167	221.067	170.471	35.4679	98.2639	81.029
TCONS_00081512	XLOC_040424	Chr8	1623155	1623729	.	575	1	-1.01161	Achn031421	6917	Y	0	0	0	0	0	1.28729	0.786413	0
TCONS_00079950	XLOC_039674	Chr8	1633238	1633789	-	552	1	-1.03867	Achn031421	-265	Y	0	2.72204	0.143378	0	0	0.759559	1.45075	0.142025
TCONS_00081513	XLOC_040425	Chr8	1739648	1739999	.	352	1	-0.915481	Achn031331	-108	N	1.44314	2.71482	0	0	0	0	0	0
TCONS_00078208	XLOC_038842	Chr8	1876878	1877157	+	280	1	-1.11961	Achn031241	0	N	8.79758	0.0969642	6.26205	7.89011	12.9087	3.38902	8.45494	0
TCONS_00078219	XLOC_038847	Chr8	1947881	1948757	+	405	2	-0.745452	Achn031201	-4117	Y	1.09777	2.00838	1.45614	2.39405	1.31866	1.46824	0	0
TCONS_00081514	XLOC_040426	Chr8	2086279	2086576	.	298	1	-1.31862	Achn031021	-677	Y	0.70798	0	1.46826	4.90838	0	0	0	0
TCONS_00080006	XLOC_039704	Chr8	2141828	2143175	-	792	2	-0.579634	Achn031111	0	N	0.253782	0	1.17487	0.818626	0	1.78609	6.05863	6.94168
TCONS_00081516	XLOC_040428	Chr8	2246211	2246801	.	591	1	-0.494053	Achn181271	4841	N	0	0	0	0.621893	0	20.5262	49.7574	0
TCONS_00081517	XLOC_040429	Chr8	2295176	2295625	.	450	1	-1.1263	Achn181301	-2542	N	1.52064	4.92433	0	0	0	0	0	0
TCONS_00081519	XLOC_040431	Chr8	3042032	3043066	.	1035	1	-1.13694	Achn226901	-3958	Y	2.47457	0.485933	3.72958	8.6887	4.78579	0.289224	0	0.45496
TCONS_00081520	XLOC_040432	Chr8	3043172	3043633	.	462	1	-0.879505	Achn226901	-5098	Y	0.291021	0	1.33917	6.52977	4.11044	0.230046	0	0
TCONS_00081521	XLOC_040433	Chr8	3043737	3044261	.	525	1	-1.00749	Achn226891	4957	Y	1.18664	1.25794	1.86039	5.99803	7.43344	0	0	2.35553
TCONS_00081522	XLOC_040434	Chr8	3044655	3045355	.	701	1	-1.00144	Achn226891	3863	Y	6.10769	2.43746	7.2959	4.35829	3.20076	0	0.587046	0.760699
TCONS_00081523	XLOC_040435	Chr8	3045480	3045943	.	464	1	-0.951931	Achn226891	3275	N	0	1.55306	1.899	9.25649	2.03941	0	0	0
TCONS_00081524	XLOC_040436	Chr8	3051867	3053059	.	1193	1	-1.28693	Achn226891	-728	Y	5.53924	4.49133	7.87664	4.13702	5.09356	0.243223	0	0
TCONS_00081525	XLOC_040437	Chr8	3053129	3053429	.	301	1	-1.17657	Achn226891	-1990	Y	0.6899	0	4.28272	11.9444	10.5265	0	0	0
TCONS_00081526	XLOC_040438	Chr8	3053537	3056323	.	2787	1	-1.36496	Achn226611	-1021	Y	1.40072	1.09435	3.35421	2.60899	4.10585	0.0233454	0	0
TCONS_00081527	XLOC_040439	Chr8	3056395	3056976	.	582	1	-0.783835	Achn226611	-368	Y	0	0	0.661617	5.73029	3.50698	0	0	0
TCONS_00081530	XLOC_040442	Chr8	3315796	3317313	.	1518	1	-0.886863	Achn226761	18988	Y	0.910912	0.307315	0.505111	0	0	0	0	0
TCONS_00080119	XLOC_039758	Chr8	3317879	3318171	-	293	1	-1.04864	Achn226761	21071	Y	0.740327	0	5.65213	0	0	0	0	0
TCONS_00081532	XLOC_040444	Chr8	3318519	3319440	.	922	1	-1.38695	Achn226761	21711	Y	0.548699	0.562408	1.2711	2.01122	0.738529	0.0836167	0	0.526561
TCONS_00081533	XLOC_040445	Chr8	3327999	3328718	.	720	1	-1.09658	Achn226761	31191	Y	0.302122	0.782571	0.586076	2.79854	1.02764	0	0	0
TCONS_00080156	XLOC_039772	Chr8	3719441	3724113	-	373	3	-1.36749	Achn056471	0	N	2.9941	3.67038	0.857334	0	0	0	0	0
TCONS_00081542	XLOC_040454	Chr8	3719782	3720044	.	263	1	-1.38339	Achn056471	-85	N	0	0	2.19969	10.5176	0	0	0	0
TCONS_00081543	XLOC_040455	Chr8	3721537	3721807	.	271	1	-1.1715	Achn056471	-1840	N	0	0	1.97484	3.20781	0	0	0	0
TCONS_00080188	XLOC_039787	Chr8	3986245	3988360	-	575	2	-0.619854	Achn056871	2381	Y	91.5005	136.052	71.8204	65.5199	69.3191	28.6421	43.2527	60.1234
TCONS_00081544	XLOC_040456	Chr8	3990051	3990255	.	205	1	-1.03586	Achn056331	2421	Y	0	0	19.1269	0	0	0	0	0
TCONS_00081545	XLOC_040457	Chr8	4145833	4146038	.	206	1	-1.19905	Achn056271	-189	N	0	0	21.6456	0	0	0	0	12.1676
TCONS_00080218	XLOC_039798	Chr8	4249356	4249623	-	268	1	-0.497248	Achn009921	-1311	N	0.721646	0	3.97003	0	3.02654	5.55953	7.91703	0
TCONS_00078493	XLOC_038955	Chr8	4378251	4379200	+	231	3	-0.0938689	Achn009971	0	Y	0	0	1.3464	31.6021	11.6044	0	25.5401	8.27379
TCONS_00081547	XLOC_040459	Chr8	4383266	4383680	.	415	1	-1.19222	Achn009971	3325	Y	0.350115	0	1.85421	0	0	0	0	0
TCONS_00078496	XLOC_038956	Chr8	4392607	4392820	+	214	1	-1.40881	Achn009971	12666	N	29.0416	11.4034	4.80062	0	0	0	8.23928	21.3531
TCONS_00081548	XLOC_040460	Chr8	4400723	4401172	.	450	1	-1.32537	Achn009981	-15564	Y	0.608255	1.64144	0.600705	0.978325	0	0	0	0
TCONS_00081549	XLOC_040461	Chr8	4401226	4402031	.	806	1	-1.23812	Achn009981	-14705	Y	0.13019	0.670777	0.671821	1.99897	0	0.0996124	0	0
TCONS_00078527	XLOC_038972	Chr8	4732504	4732745	+	242	1	-1.01501	Achn009751	0	N	0	0	6.27479	0	0	7.00899	0	7.12197
TCONS_00078532	XLOC_038973	Chr8	4799906	4800677	+	772	1	-1.35442	Achn010111	3235	N	0.137712	0	0.711266	0.847449	0.46678	0.316588	0.513667	1.33123
TCONS_00078533	XLOC_038974	Chr8	4800899	4806288	+	267	3	-1.16732	Achn010121	-3430	N	0	0	4.16242	3.35148	0	0	0	0
TCONS_00078534	XLOC_038974	Chr8	4800953	4801391	+	439	1	-1.10028	Achn010111	4282	N	0	0	0.41836	1.02412	0	2.52077	3.72451	0
TCONS_00081552	XLOC_040464	Chr8	4906052	4906457	.	406	1	-1.03831	Achn010161	-1038	N	0.36428	0	3.62328	1.19112	0	0	0	0
TCONS_00080273	XLOC_039826	Chr8	4913429	4916883	-	266	2	-1.44952	Achn010161	0	N	0.0688685	43.0591	21.3906	101.663	104.531	16.2198	65.732	101.137
TCONS_00078542	XLOC_038980	Chr8	4915110	4916875	+	274	2	-1.32732	Achn009691	1173	N	0	0.00196989	0.000539236	0.00731029	0.00379022	0.000224105	0.00245157	0.0127728
TCONS_00080274	XLOC_039826	Chr8	4915566	4916912	-	291	2	-1.25374	Achn009691	1136	N	17.2545	0	16.033	0	0	0	0	0
TCONS_00081554	XLOC_040466	Chr8	5101855	5102072	.	218	1	-1.32752	Achn010261	-4937	N	4.68661	32.1313	0	0	0	0	0	0
TCONS_00081557	XLOC_040469	Chr8	5318999	5319471	.	473	1	-1.18853	Achn304461	-4780	Y	3.07958	1.5011	0	0	0	0	0	0
TCONS_00081559	XLOC_040471	Chr8	5332969	5333243	.	275	1	-1.25923	Achn304481	-757	N	0	0	3.75761	3.0736	6.77182	0.794684	3.72602	0
TCONS_00081561	XLOC_040473	Chr8	5357885	5358089	.	205	1	-1.31141	Achn304501	-4254	N	0	0	0	0	0	33.2549	0	24.7489
TCONS_00081562	XLOC_040474	Chr8	5358201	5358429	.	229	1	-1.43583	Achn304501	-3914	Y	0	0	0	0	0	6.00869	6.56949	8.51281
TCONS_00080307	XLOC_039841	Chr8	5359238	5360941	-	1704	1	-1.06548	Achn304501	-1402	Y	0.107353	0.277161	0.684681	0.160452	0.369282	0.242567	0.194511	1.5889
TCONS_00081563	XLOC_040475	Chr8	5361061	5361979	.	919	1	-1.10987	Achn304501	-364	Y	0.330561	0.564768	0.141817	0.67322	0.370814	0.755689	0	2.11508
TCONS_00078595	XLOC_039011	Chr8	5443210	5443432	+	223	1	-1.10606	Achn304361	0	Y	2.54073	12.2298	3.40255	26.3617	16.0416	0	0	0
TCONS_00080324	XLOC_039845	Chr8	5505655	5506333	-	442	2	-1.11391	Achn273441	0	Y	1.88125	5.08985	1.23997	1.01121	4.45584	0.248967	1.22585	1.58847
TCONS_00081568	XLOC_040480	Chr8	5676766	5677450	.	685	1	-0.805006	Achn273421	3978	N	0.808022	0.839513	2.92955	0.500362	3.85844	26.2578	33.3615	97.4643
TCONS_00078627	XLOC_039034	Chr8	5948482	5948710	+	229	1	-1.06466	Achn112381	-1643	Y	0	18.1847	4.26182	5.41917	5.96989	0	6.56949	8.5122
TCONS_00078648	XLOC_039041	Chr8	6058906	6059158	+	253	1	-1.04859	Achn112441	-1162	N	0	19.001	0	3.18687	2.48947	4.41596	26.6655	6.90493
TCONS_00081573	XLOC_040485	Chr8	6277340	6278029	.	690	1	-1.11866	Achn112641	-4196	Y	14.5608	14.9558	12.3253	9.90429	11.4562	15.1506	18.01	10.8908
TCONS_00081574	XLOC_040486	Chr8	6278947	6279231	.	285	1	-1.03908	Achn112641	-5803	Y	0	0	1.67516	2.77557	0	0	0	4.36006
TCONS_00081575	XLOC_040487	Chr8	6398348	6398674	.	327	1	-0.889739	Achn112561	-3557	N	0	3.23714	1.5348	0	2.12543	0	0	0
TCONS_00081576	XLOC_040488	Chr8	6641129	6641366	.	238	1	-1.12112	Achn298511	-130	N	0	0	6.82931	0	0	0	0	0
TCONS_00080404	XLOC_039888	Chr8	6669525	6676534	-	423	4	-1.32901	Achn298591	0	N	0.000762582	0	0.000494577	0	0	4.52178	0.000585777	0
TCONS_00080405	XLOC_039888	Chr8	6669525	6676541	-	399	4	-1.32357	Achn298591	0	N	5.12812	2.75982	5.72713	0	0.967306	0.735673	2.04341	6.7828
TCONS_00080406	XLOC_039888	Chr8	6669525	6676544	-	399	4	-1.14898	Achn298591	0	N	10.9867	5.51906	16.6614	16.0374	11.264	3.69197	0	6.7828
TCONS_00080407	XLOC_039888	Chr8	6669525	6676551	-	437	4	-1.16759	Achn298591	0	N	2.92618	0.000515081	2.81631	0.000294111	0	4.08387	0	0
TCONS_00080408	XLOC_039888	Chr8	6670088	6676534	-	475	4	-1.33908	Achn298591	0	N	0	0	0	0	0	1.58593	3.91149	0
TCONS_00080409	XLOC_039888	Chr8	6670088	6676551	-	469	4	-1.18122	Achn298591	0	N	0	0	0	0	0	0.967437	0	0
TCONS_00080421	XLOC_039896	Chr8	6844953	6845357	-	245	2	-1.04931	Achn264731	-13210	N	5.27335	7.31597	0	4.36042	0	0	0	0
TCONS_00081579	XLOC_040491	Chr8	6955088	6955453	.	366	1	-1.13825	Achn264911	9320	N	5.32966	12.4302	3.27058	10.372	11.4259	1.81076	5.3887	6.98273
TCONS_00081580	XLOC_040492	Chr8	6991498	6991779	.	282	1	-1.03067	Achn264761	-197	N	7.40712	4.79823	0	2.85982	0	0	0	0
TCONS_00081581	XLOC_040493	Chr8	7065110	7065414	.	305	1	-0.854599	Achn264871	6762	N	0	0	0	0	0	2.85095	2.79588	0
TCONS_00081582	XLOC_040494	Chr8	7184281	7184493	.	213	1	-1.14003	Achn291901	-5131	N	16.3531	57.9335	15.0657	62.1526	38.0378	15.9562	50.2303	86.7853
TCONS_00080468	XLOC_039919	Chr8	7348782	7351113	-	221	2	-1.45272	Achn291951	0	Y	10.7955	0	0	11.9692	0	0	0	0
TCONS_00080469	XLOC_039919	Chr8	7348782	7351148	-	246	2	-1.20599	Achn291951	0	Y	9.08067	0	0	0	0	3.84873	0	0
TCONS_00081584	XLOC_040496	Chr8	7507369	7507643	.	275	1	-1.1478	Achn283191	2462	N	0	0	0.626269	9.22079	0	0	3.72602	0
TCONS_00078732	XLOC_039087	Chr8	7574615	7576464	+	258	3	-0.24083	Achn283221	2846	Y	0	0	2.36822	3.71513	0	0	0	0
TCONS_00081587	XLOC_040499	Chr8	8196466	8197058	.	593	1	-1.3381	Achn300371	-3348	Y	0.197914	0	0.257371	0.618696	0	1.38193	0	0
TCONS_00081588	XLOC_040500	Chr8	8200366	8200923	.	558	1	-1.19703	Achn300371	-7248	Y	0	0	0.564087	2.71946	0.748947	1.1798	1.64835	0
TCONS_00078783	XLOC_039112	Chr8	8201108	8206089	+	506	4	-0.757527	Achn300371	-7990	Y	0.502623	0	0.847312	3.18745	0.000365813	0	0	0
TCONS_00078785	XLOC_039112	Chr8	8201129	8201850	+	722	1	-1.0663	Achn300371	-8011	Y	0.1505	0	0.48655	0	0	0.346897	1.12649	0
TCONS_00078786	XLOC_039112	Chr8	8203478	8205265	+	378	2	-1.07083	Achn300371	-10360	N	0	0	0	0.000156064	0	1.68951	3.34846	0
TCONS_00078787	XLOC_039112	Chr8	8203478	8206089	+	420	3	-0.733747	Achn300371	-10360	N	0	0	0.0107079	0	0	2.33505	0.000166238	0
TCONS_00081589	XLOC_040501	Chr8	8317776	8317990	.	215	1	-1.38269	Achn381541	-6546	N	0	0	0	6.68981	0	17.9054	0	0
TCONS_00081590	XLOC_040502	Chr8	8338464	8339041	.	578	1	-1.15159	Achn381531	-7231	Y	2.0544	0	1.33698	1.28702	0	0	0	0
TCONS_00081591	XLOC_040503	Chr8	8339575	8340075	.	501	1	-1.24592	Achn381531	-8342	Y	5.10539	0	0.668416	0.810337	0	0.601063	0	0
TCONS_00081592	XLOC_040504	Chr8	8340790	8341342	.	553	1	-1.33528	Achn381531	-9557	Y	1.75473	1.15702	1.57278	0.689604	0	0.170927	0	0
TCONS_00081593	XLOC_040505	Chr8	8341551	8342153	.	603	1	-1.23099	Achn381531	-10318	Y	1.93196	0	0.376642	0	0	1.7969	0.731227	0
TCONS_00081597	XLOC_040509	Chr8	8878444	8878843	.	400	1	-0.900706	Achn379491	-4080	N	14.2263	12.3562	14.1671	11.0467	8.11282	5.41703	7.43978	5.78433
TCONS_00081598	XLOC_040510	Chr8	8896866	8897149	.	284	1	-1.48482	Achn379491	3507	N	0	0	2.82253	2.80319	0	0	0	0
TCONS_00081600	XLOC_040512	Chr8	9074930	9075246	.	317	1	-1.16526	Achn379731	5502	N	0	0	2.07291	0	0	0	0	0
TCONS_00078882	XLOC_039149	Chr8	9452023	9452538	+	261	2	-0.995232	Achn302011	0	Y	9.41483	11.8288	0	3.58726	0	0.973547	0	0
TCONS_00081603	XLOC_040515	Chr8	9730164	9730625	.	462	1	-0.959595	Achn302651	-8718	N	1.16409	0	1.33917	3.7313	0	0.920186	4.52333	5.86137
TCONS_00080655	XLOC_040015	Chr8	9730729	9732332	-	408	3	-0.300128	Achn302191	-7384	Y	6.13758	3.95792	5.26477	5.89744	3.89802	6.65704	4.28956	11.1169
TCONS_00081604	XLOC_040516	Chr8	9754269	9754559	.	291	1	-1.3582	Achn302641	-3300	N	0	0	3.67002	2.61895	2.88507	0	0	0
TCONS_00081609	XLOC_040521	Chr8	9944993	9945242	.	250	1	-1.29573	Achn302571	-9467	N	3.65756	6.86753	0	0	0	0	0	0
TCONS_00081611	XLOC_040523	Chr8	10051398	10051643	.	246	1	-1.25898	Achn302271	2657	N	0	0	1.93452	12.9146	0	1.28291	0	0
TCONS_00081614	XLOC_040526	Chr8	10072689	10073201	.	513	1	-1.21891	Achn302531	-1092	N	0.491944	0	0.80421	0.778869	0	0	0	0
TCONS_00080694	XLOC_040029	Chr8	10098997	10099436	-	343	2	-1.07504	Achn302511	0	N	0	2.88384	1.02852	5.15643	1.89346	0.000127969	2.08366	0.000309546
TCONS_00081616	XLOC_040528	Chr8	10350162	10350385	.	224	1	-1.28434	Achn302351	-13185	N	0	0	8.23616	5.8291	6.42142	0	0	0
TCONS_00081617	XLOC_040529	Chr8	10350552	10350799	.	248	1	-1.37351	Achn302351	-12771	N	0	0	6.52578	0	0	0	0	0
TCONS_00081618	XLOC_040530	Chr8	10352193	10352498	.	306	1	-1.28751	Achn302351	-11072	N	2.64694	0	2.27425	0	0	2.82436	0	0
TCONS_00081619	XLOC_040531	Chr8	10356545	10356782	.	238	1	-1.30114	Achn302351	-6788	Y	0	0	4.55286	4.78163	0	0	0	0
TCONS_00078956	XLOC_039186	Chr8	10411115	10411321	+	207	1	-1.28093	Achn302381	-676	N	100.641	98.4485	44.2415	159.963	137.871	38.1673	83.1076	16.9166
TCONS_00081620	XLOC_040532	Chr8	10435989	10436215	.	227	1	-1.06235	Achn302411	-1219	N	0	9.35867	9.0205	16.7337	0	0	0	0
TCONS_00081621	XLOC_040533	Chr8	10458654	10458861	.	208	1	-1.06518	Achn302391	-14585	N	3.23969	0	9.67552	7.49157	0	0	0	0
TCONS_00081622	XLOC_040534	Chr8	10518021	10518514	.	494	1	-1.35237	Achn302401	-7067	Y	0.52205	2.78482	0.854936	0.829896	0.914224	0	0	0
TCONS_00081626	XLOC_040538	Chr8	10821826	10822031	.	206	1	-1.1426	Achn010581	-7755	N	0	0	10.8228	7.74576	0	0	0	0
TCONS_00078985	XLOC_039198	Chr8	10824199	10824696	+	318	2	-1.14453	Achn010581	-10128	Y	0	0	3.70145	4.31744	9.03415	0.508001	7.52614	0
TCONS_00080802	XLOC_040074	Chr8	11352292	11354395	-	1171	2	-0.939623	Achn237751	0	Y	2.46202	2.08796	0.736949	0.746672	0	0.621828	0.905166	0.390975
TCONS_00081629	XLOC_040541	Chr8	11602492	11602696	.	205	1	-1.48533	Achn237961	2456	N	0	0	19.1269	0	0	0	0	0
TCONS_00080813	XLOC_040084	Chr8	11627833	11628042	-	210	1	-1.18489	Achn237981	973	N	12.0584	24.3255	2.90332	7.02626	7.98568	14.2751	0	0
TCONS_00081640	XLOC_040552	Chr8	11657870	11658144	.	275	1	-1.33156	Achn237991	9320	Y	0	0	0.626269	6.14719	0	0.794684	0	0
TCONS_00081641	XLOC_040553	Chr8	11698268	11698869	.	602	1	-1.10987	Achn237991	49718	N	0	0	1.13269	0	1.3323	0.450341	0	0
TCONS_00081642	XLOC_040554	Chr8	11700188	11700458	.	271	1	-1.12767	Achn237991	51638	Y	0	0	6.58279	0	3.53364	0	0	0
TCONS_00081643	XLOC_040555	Chr8	11700644	11700845	.	202	1	-1.13992	Achn237991	52094	N	0	0	23.0294	16.5841	9.13462	8.32849	0	0
TCONS_00081644	XLOC_040556	Chr8	11771859	11772286	.	428	1	-1.09234	Achn237661	13460	Y	0	1.80261	0.218962	0	1.18356	1.32088	2.60488	1.68772
TCONS_00081645	XLOC_040557	Chr8	11772578	11772980	.	403	1	-0.978925	Achn237661	12766	N	3.69259	4.05695	3.42999	1.209	2.66371	5.93049	8.7938	5.69755
TCONS_00080817	XLOC_040088	Chr8	11862669	11863609	-	720	2	-0.504056	Achn238011	11547	N	0.664917	0	1.62545	2.05402	0	0	0	0
TCONS_00081647	XLOC_040559	Chr8	11898816	11899233	.	418	1	-0.992407	Achn238021	-2716	N	0.345635	0	0.914732	1.12452	1.23878	0	1.36322	0
TCONS_00081648	XLOC_040560	Chr8	12012810	12013291	.	482	1	-1.03413	Achn238051	2754	N	2.98672	8.71506	0.890407	0.865717	4.76843	0.641394	2.09896	2.71985
TCONS_00081651	XLOC_040563	Chr8	12168172	12168505	.	334	1	-0.976636	Achn238121	-3647	Y	0	0	1.82343	9.15884	4.0358	3.13515	2.22059	0
TCONS_00079123	XLOC_039259	Chr8	12542915	12544378	+	256	2	-1.27728	Achn096131	-4648	N	11.1826	31.9152	6.51492	53.2615	62.8645	28.5834	73.791	65.7382
TCONS_00081654	XLOC_040566	Chr8	12556509	12556932	.	424	1	-1.17866	Achn096131	2331	N	0	0	0	0	0	1.07548	2.65219	0
TCONS_00081657	XLOC_040569	Chr8	12606737	12607420	.	684	1	-1.35195	Achn096141	-4206	Y	5.3436	22.7141	4.92747	9.52668	9.94236	5.86096	15.1959	6.30112
TCONS_00081658	XLOC_040570	Chr8	12906100	12906352	.	253	1	-1.26679	Achn096071	16162	Y	0	0	0	0	0	2.23447	9.56402	0
TCONS_00081660	XLOC_040572	Chr8	12911486	12911697	.	212	1	-1.15337	Achn096071	10817	N	0	0	0	0	0	21.1107	0	0
TCONS_00081661	XLOC_040573	Chr8	12960224	12960453	.	230	1	-1.23733	Achn096051	8357	N	3.48714	0	5.53005	21.3692	17.6554	7.75702	6.47629	0
TCONS_00081662	XLOC_040574	Chr8	13061256	13061516	.	261	1	-1.2418	Achn096031	-692	N	0	0	6.03771	7.1747	0	0	0	0
TCONS_00081663	XLOC_040575	Chr8	13065064	13065423	.	360	1	-1.172	Achn096021	2423	Y	0	0	1.53996	0	0	0	0	0
TCONS_00080880	XLOC_040113	Chr8	13094411	13094854	-	444	1	-1.20216	Achn096001	-2760	N	0.311133	0	0.205017	2.00556	0	1.48162	1.21564	0
TCONS_00081665	XLOC_040577	Chr8	13105404	13105614	.	211	1	-0.966212	Achn095991	7624	N	0	0	8.28451	7.13201	7.85671	0	8.6459	0
TCONS_00081666	XLOC_040578	Chr8	13306547	13306936	.	390	1	-1.33939	Achn320681	-16931	N	0.39251	0	1.30574	1.29296	1.42434	0.316688	0	0
TCONS_00081667	XLOC_040579	Chr8	13309263	13309467	.	205	1	-1.23025	Achn320681	-14400	Y	0	0	0	0	0	19.953	9.54958	12.3744
TCONS_00079194	XLOC_039291	Chr8	13450257	13452156	+	1816	2	-0.72649	Achn320711	1076	Y	0.597756	0	2.07423	3.1354	3.48374	0.6874	0.909551	0
TCONS_00080904	XLOC_040125	Chr8	13527493	13528616	-	326	2	-0.236857	Achn341851	1020	N	2.27536	3.26183	2.70607	1.9441	0	3.80839	4.71353	18.3235
TCONS_00079203	XLOC_039294	Chr8	13604669	13605087	+	277	2	-0.132134	Achn341871	-4592	Y	0	0	1.83421	9.02975	0	0	0	0
TCONS_00081671	XLOC_040583	Chr8	13607271	13607635	.	365	1	-1.12748	Achn341871	-2044	Y	0.446586	0	2.99051	0	0	0	0	0
TCONS_00079204	XLOC_039295	Chr8	13608015	13609322	+	387	2	-1.06062	Achn341871	-357	Y	0	0	1.06072	1.31397	1.44748	0	0	0
TCONS_00079205	XLOC_039295	Chr8	13608774	13609344	+	571	1	-1.3762	Achn341871	-335	Y	0	0	0.817038	1.96735	2.16725	0.813219	0	1.03015
TCONS_00079208	XLOC_039298	Chr8	13679080	13679448	+	264	2	-1.05383	Achn341791	-7194	N	5.03548	23.2625	3.61471	6.93239	15.2736	4.64377	0	5.44494
TCONS_00081673	XLOC_040585	Chr8	13688459	13688891	.	433	1	-1.00884	Achn341791	-16573	N	0	0	0.857617	0	0	0.258536	2.54804	0
TCONS_00081674	XLOC_040586	Chr8	13713233	13713444	.	212	1	-1.28183	Achn341891	-24987	N	0	0	10.5245	7.01762	0	0	0	0
TCONS_00081676	XLOC_040588	Chr8	13718346	13718622	.	277	1	-1.01323	Achn341891	-19809	Y	2.60111	5.05007	0	3.00992	0	0	0	9.45636
TCONS_00081677	XLOC_040589	Chr8	13721506	13721706	.	201	1	-1.40304	Achn341891	-16725	N	0	0	29.494	0	0	0	0	0
TCONS_00081680	XLOC_040592	Chr8	14102527	14102729	.	203	1	-0.991632	Achn151231	-3324	Y	0	0	4.32234	16.301	0	0	9.88058	0
TCONS_00079232	XLOC_039317	Chr8	14265492	14268479	+	241	2	-1.13502	Achn151271	-12959	Y	1.41008	0	2.13493	32.1573	0	0	16.7071	0
TCONS_00079238	XLOC_039320	Chr8	14287469	14288143	+	675	1	-0.844231	Achn151281	2409	Y	0	0	0.113276	1.84225	0	0	0	0
TCONS_00081681	XLOC_040593	Chr8	14394965	14395166	.	202	1	-1.11631	Achn151101	-4560	N	4.12981	0	4.60589	0	0	8.32849	20.1043	0
TCONS_00079249	XLOC_039329	Chr8	14531872	14535403	+	711	5	-0.245641	Achn151361	-3651	N	1.67415	1.59162	0.323517	2.14698	2.39483	1.9593	2.53431	0
TCONS_00081685	XLOC_040597	Chr8	14690445	14690900	.	456	1	-1.30036	Achn015561	19156	Y	2.08201	1.60236	0.782683	2.8651	4.20831	1.6479	0	1.50023
TCONS_00081687	XLOC_040599	Chr8	14712488	14712770	.	283	1	-1.3523	Achn015561	41199	N	0	0	3.99532	2.83127	0	0	0	0
TCONS_00081688	XLOC_040600	Chr8	14712846	14713467	.	622	1	-1.32834	Achn015561	41557	N	0	0	0.479953	1.15155	0.634279	0	0	0
TCONS_00081690	XLOC_040602	Chr8	14715116	14715451	.	336	1	-0.932815	Achn015561	43827	N	0	0	0.359594	5.41653	0	0	0	0
TCONS_00081692	XLOC_040604	Chr8	14716611	14717027	.	417	1	-1.2583	Achn015551	43359	N	0	0	0.689108	1.12979	0	0	0	1.77475
TCONS_00081693	XLOC_040605	Chr8	14720738	14721180	.	443	1	-1.18581	Achn015551	39206	N	0	0	1.23502	3.02093	0	0	0	0
TCONS_00081695	XLOC_040607	Chr8	14752486	14752778	.	293	1	-1.42112	Achn015551	7608	N	0	0	3.08298	2.57001	8.49346	1.28566	3.11553	0
TCONS_00079273	XLOC_039343	Chr8	14967709	14970983	+	237	2	-1.02736	Achn253831	0	N	3.03107	0	6.98356	0	10.6785	0	0	7.61364
TCONS_00080979	XLOC_040169	Chr8	15066033	15067266	-	443	3	-0.673871	Achn253881	-5085	Y	40.6405	35.4693	131.716	57.3889	75.5122	188.947	94.3606	28.0616
TCONS_00079284	XLOC_039352	Chr8	15166221	15167995	+	474	2	-0.794234	Achn253911	0	N	15.0659	27.5161	4.21238	7.5957	2.71699	0.440028	0	0
TCONS_00081698	XLOC_040610	Chr8	15204974	15205265	.	292	1	-1.153	Achn253721	2318	N	0	0	0.519007	5.18857	0	0	0	0
TCONS_00081700	XLOC_040612	Chr8	15525889	15526250	.	362	1	-1.15849	Achn381501	15367	N	0	0	2.73917	0	1.67269	2.22617	1.84071	0
TCONS_00079317	XLOC_039369	Chr8	15528723	15529124	+	319	2	-1.08139	Achn381501	12493	N	2.39293	10.3336	0	0	2.2616	1.51132	4.97756	3.22498
TCONS_00081702	XLOC_040614	Chr8	15557404	15557631	.	228	1	-0.944421	Achn381501	-12410	N	1.82176	0	2.92169	0	0	6.21209	19.994	8.63615
TCONS_00081703	XLOC_040615	Chr8	15584565	15584856	.	292	1	-1.32241	Achn341901	-36658	N	0	0	0.519007	0	0	1.94918	3.14497	0
TCONS_00081705	XLOC_040617	Chr8	15766816	15767110	.	295	1	-1.33383	Achn342591	-1463	Y	0	0	1.00756	5.04517	0	0	0	0
TCONS_00081709	XLOC_040621	Chr8	15942892	15943433	.	542	1	-0.910819	Achn342521	9726	N	0.90429	0	0.147485	0	0	0.529238	0.86319	0
TCONS_00081710	XLOC_040622	Chr8	15946131	15946363	.	233	1	-1.27692	Achn342521	6796	Y	0	0	0	0	0	5.31005	6.20815	0
TCONS_00079342	XLOC_039382	Chr8	15951028	15954154	+	402	3	-1.18445	Achn342521	0	N	2.67408	2.03832	0.472919	0	1.33855	5.40467	2.01803	0
TCONS_00079343	XLOC_039382	Chr8	15951472	15954154	+	439	2	-1.19525	Achn342521	0	N	2.15434	0.000295674	1.0624	3.07235	2.25636	1.47782	3.26514	16.0875
TCONS_00081711	XLOC_040623	Chr8	16098978	16099284	.	307	1	-1.30118	Achn342061	-300	N	0	0	0	2.26687	2.49721	1.1193	5.4961	0
TCONS_00081712	XLOC_040624	Chr8	16110192	16110451	.	260	1	-1.39028	Achn342441	6354	N	3.17931	6.08896	0	0	0	0	0	0
TCONS_00079362	XLOC_039392	Chr8	16205005	16205530	+	526	1	-1.43207	Achn342411	-25146	N	5.99291	0	1.25753	0	1.43595	1.6654	3.1103	5.3078
TCONS_00081714	XLOC_040626	Chr8	16220294	16220590	.	297	1	-1.0051	Achn342101	-16755	Y	3.5711	4.15531	0.494116	0	2.72828	0	0	11.6714
TCONS_00081035	XLOC_040201	Chr8	16223002	16226795	-	307	2	-1.33316	Achn342101	-10550	Y	8.21643	0	0	2.37169	0.263417	0	0	0
TCONS_00081036	XLOC_040201	Chr8	16226554	16226798	-	245	1	-1.18813	Achn342101	-10547	Y	5.90893	7.3159	4.92884	4.15879	0	0	0	6.84964
TCONS_00081715	XLOC_040627	Chr8	16227129	16227404	.	276	1	-1.09434	Achn342101	-9941	Y	5.25848	0	0	3.04148	6.70108	0	0	0
TCONS_00079395	XLOC_039405	Chr8	16384222	16385299	+	337	2	-1.21605	Achn342301	-7560	Y	5.80873	0.00356095	0	0.443676	1.97484	0.775839	0	0
TCONS_00079397	XLOC_039405	Chr8	16385010	16386393	+	435	2	-1.27198	Achn342301	-8348	Y	0.322273	0	4.01222	3.90873	4.59082	0	6.31401	1.63545
TCONS_00081064	XLOC_040213	Chr8	16403283	16403576	-	294	1	-0.847017	Achn342291	9523	N	0.733615	4.27189	3.05253	2.54611	5.60965	0	3.08656	3.9996
TCONS_00079429	XLOC_039419	Chr8	16827835	16828265	+	240	2	-1.33882	Achn152591	1957	N	10.0453	7.81058	0	4.65522	0	1.46969	5.64337	0
TCONS_00081115	XLOC_040233	Chr8	16889720	16890917	-	462	2	-1.16936	Achn152371	0	Y	10.7678	0	25.4443	13.9674	7.82194	8.05162	6.52459	9.54141
TCONS_00081723	XLOC_040635	Chr8	16954922	16955175	.	254	1	-1.12039	Achn152361	63157	Y	0	0	2.52285	3.89704	0	0	0	0
TCONS_00081725	XLOC_040637	Chr8	17068853	17069115	.	263	1	-1.15338	Achn152331	-10539	N	0	0	2.19969	7.01165	0	0	0	0
TCONS_00081726	XLOC_040638	Chr8	17077921	17078317	.	397	1	-1.01534	Achn152631	-3643	Y	0	0	0	0	0	1.83301	0	0
TCONS_00081171	XLOC_040258	Chr8	17526325	17526641	-	317	1	-1.21336	Achn040211	0	N	1.21439	0	0	0	0	3.0738	0	3.27702
TCONS_00081729	XLOC_040641	Chr8	17723017	17723217	.	201	1	-1.14698	Achn040651	-328	N	12.9569	0	9.83224	0	18.5888	45.0521	10.228	39.7606
TCONS_00081730	XLOC_040642	Chr8	17733550	17733823	.	274	1	-1.01052	Achn040661	-1472	N	15.2284	31.2703	27.261	49.7002	13.6876	5.63676	11.2968	19.5181
TCONS_00081731	XLOC_040643	Chr8	17884570	17885066	.	497	1	-1.13055	Achn040051	-210	N	0.775581	0	1.52371	0	0	1.21825	0	3.87093
TCONS_00081735	XLOC_040647	Chr8	18434326	18434948	.	623	1	-1.30363	Achn066721	2135	Y	0	0	0.119709	0.574399	0	0.998676	0	0.902305
TCONS_00081736	XLOC_040648	Chr8	18435155	18435374	.	220	1	-1.45199	Achn066731	-2836	N	0	0	11.3201	0	0	0	7.50459	9.72452
TCONS_00079569	XLOC_039481	Chr8	18508605	18509355	+	338	2	-0.971224	Achn066301	-5250	Y	0.524654	2.53323	0.70929	0.792806	0	2.17503	15.8834	12.6971
TCONS_00081737	XLOC_040649	Chr8	18510929	18511184	.	256	1	-1.22392	Achn066301	-7574	N	0	0	0.814375	0	0	7.4105	0	5.9762
TCONS_00079574	XLOC_039481	Chr8	18511801	18512034	+	234	1	-1.27546	Achn066301	-8446	N	0	0	7.49126	5.05039	0	0	0	0
TCONS_00081740	XLOC_040652	Chr8	18520036	18520734	.	699	1	-1.42827	Achn066761	-1072	Y	0.157215	0	1.22079	0	0.535616	1.33051	1.17883	3.81886
TCONS_00081741	XLOC_040653	Chr8	18548533	18549141	.	609	1	-1.27849	Achn066771	2423	N	0	0	0.866159	1.18851	0	0.147547	0	0.933495
TCONS_00079590	XLOC_039486	Chr8	18651424	18652922	+	289	2	-0.836447	Achn066241	108	N	9.9891	13.4367	5.35183	2.66948	2.94074	21.4828	3.23613	0
TCONS_00079610	XLOC_039499	Chr8	18933661	18934518	+	562	3	-1.21548	Achn149231	-8141	Y	1.2103	1.60203	0	0	0	0	0	0
TCONS_00079611	XLOC_039499	Chr8	18933853	18934518	+	491	2	-1.19276	Achn149231	-8333	Y	0.618791	2.22255	0	0	0	0	0	0
TCONS_00081746	XLOC_040658	Chr8	19102591	19102946	.	356	1	-1.2133	Achn149191	-7883	N	3.75913	0	0	0	0	0	0	0
TCONS_00079629	XLOC_039506	Chr8	19110886	19111600	+	370	2	-0.911561	Achn149191	-16178	Y	3.14514	4.8545	0	0	0	0	0	0
TCONS_00081747	XLOC_040659	Chr8	19141055	19141331	.	277	1	-1.19137	Achn149331	-1074	Y	3.46815	20.2003	6.11404	15.0496	16.5788	1.54872	7.29765	14.1845
TCONS_00081749	XLOC_040661	Chr8	19255043	19255420	.	378	1	-1.33563	Achn149371	-821	Y	0.833462	0	0	0	0	1.01369	1.67433	8.67846
TCONS_00081750	XLOC_040662	Chr8	19299860	19300151	.	292	1	-1.2935	Achn149151	-2594	Y	0	0	0	2.59428	0	2.59891	12.5799	4.07528
TCONS_00079640	XLOC_039516	Chr8	19313190	19313532	+	238	2	-1.22963	Achn149141	-4576	Y	0	0	6.82928	0	5.2675	0	0	0
TCONS_00081752	XLOC_040664	Chr8	19324089	19324742	.	654	1	-1.17235	Achn149131	2423	Y	0.689011	0	1.45159	0	0	0.531738	0.648357	1.6803
TCONS_00081753	XLOC_040665	Chr8	19336494	19336791	.	298	1	-1.06241	Achn149131	-8436	N	2.83192	4.11765	0	0	0	0	0	0
TCONS_00081338	XLOC_040328	Chr8	19339892	19340382	-	491	1	-1.10751	Achn149401	-6623	Y	5.00768	27.1156	0	45.5981	42.4939	3.10818	41.6794	22.3938
TCONS_00081755	XLOC_040667	Chr8	19388988	19389847	.	860	1	-1.40397	Achn149411	-11487	N	9.10461	12.3112	3.93617	5.13638	6.06246	3.29281	3.11333	4.61061
TCONS_00081756	XLOC_040668	Chr8	19408087	19408444	.	358	1	-1.06733	Achn149421	-3604	N	0.464504	0	2.80548	1.55685	1.71504	2.28211	0	0
TCONS_00081757	XLOC_040669	Chr8	19436276	19436640	.	365	1	-1.11108	Achn149431	2855	N	0	0	1.79431	0	0	0.364331	0	2.34174
TCONS_00081758	XLOC_040670	Chr8	19437505	19438066	.	562	1	-1.13023	Achn149431	4084	N	0	0	0	0	0	0.666732	0.814968	1.05604
TCONS_00081759	XLOC_040671	Chr8	19439857	19440290	.	434	1	-1.48296	Achn149441	-3023	Y	0	0	0	0	1.1527	1.28718	2.53697	0
TCONS_00081760	XLOC_040672	Chr8	19565659	19566386	.	728	1	-0.94716	Achn149471	-178	Y	1.7861	0	14.8177	0	1.01195	7.88788	0	0
TCONS_00081762	XLOC_040674	Chr8	19669752	19670211	.	460	1	-1.09395	Achn149521	5288	Y	1.46563	0	0	0	0	0.231808	0	0
TCONS_00081763	XLOC_040675	Chr8	19671213	19671774	.	562	1	-1.41514	Achn149521	6749	Y	1.71301	1.12794	1.11595	0.672268	1.48116	0.166683	0.814968	0
TCONS_00081764	XLOC_040676	Chr8	19672189	19672882	.	694	1	-0.909601	Achn149521	7725	Y	1.27004	0	1.02748	0	0	0.122179	0.595432	0.771566
TCONS_00081373	XLOC_040347	Chr8	19999838	20000163	-	326	1	-0.155128	Achn149641	3133	N	0	0	0	0	0.000578426	2.38027	3.6826	2.59543
TCONS_00081771	XLOC_040683	Chr8	20160740	20161140	.	401	1	-1.23018	Achn149041	7949	Y	0	0	0.247352	3.66365	4.03593	0.598915	0	0
TCONS_00081772	XLOC_040684	Chr8	20161593	20162037	.	445	1	-1.28143	Achn149041	7052	Y	0.309943	0	0	0	0	2.45933	0	0
TCONS_00081773	XLOC_040685	Chr8	20163482	20164192	.	711	1	-1.03272	Achn149041	4897	Y	0	0	0.298128	0.949406	0	0.590587	1.15093	1.49139
TCONS_00081774	XLOC_040686	Chr8	20164958	20165224	.	267	1	-1.44033	Achn149041	3865	N	0	0	2.77495	6.70296	0	0	0	0
TCONS_00079724	XLOC_039564	Chr8	20384797	20385466	+	484	3	-0.220516	Achn104491	-211	N	1.88799	0	1.06115	1.71907	1.89375	0.424597	0	1.35021
TCONS_00081777	XLOC_040689	Chr8	20552033	20552234	.	202	1	-1.23654	Achn104551	2584	N	0	0	0	0	0	66.6279	20.1043	13.0257
TCONS_00081778	XLOC_040690	Chr8	20554041	20554350	.	310	1	-1.07061	Achn104551	4592	N	0	0	0	0	0	3.26731	0	0
TCONS_00081412	XLOC_040368	Chr8	20557226	20558379	-	1154	1	-1.05936	Achn104551	7777	Y	0.16701	0	0.749985	0.253345	0.837263	1.77213	1.36178	1.19391
TCONS_00081414	XLOC_040368	Chr8	20559858	20563390	-	1436	3	-1.3502	Achn104561	-4887	N	0.19411	0.406274	0.455595	0	0.266383	1.07481	1.60983	1.14111
TCONS_00081415	XLOC_040368	Chr8	20562319	20563461	-	304	3	-1.52174	Achn104561	-4816	N	4.03632	0	0	0	0	2.30244	0	0.00170737
TCONS_00081779	XLOC_040691	Chr8	20562507	20562807	.	301	1	-1.18451	Achn104561	-5470	N	1.3798	0	0.475858	0	0	5.92509	11.5838	7.50521
TCONS_00081416	XLOC_040369	Chr8	20570991	20573277	-	414	2	-0.867549	Achn104561	879	N	0.351634	0	0	1.14589	1.26233	2.81366	0	1.80004
TCONS_00081780	XLOC_040692	Chr8	20694314	20694527	.	214	1	-0.856271	Achn104331	-718	N	0	22.8068	0	6.79659	0	3.77607	41.1964	21.3531
TCONS_00081781	XLOC_040693	Chr8	20734980	20735529	.	550	1	-1.11713	Achn104641	-1176	N	3.09592	3.50117	0	0.695583	0.766263	0	1.68646	0
TCONS_00081782	XLOC_040694	Chr8	20801006	20801416	.	411	1	-0.880852	Achn104271	7687	N	2.49391	13.6526	0.708054	5.81225	1.28057	0	2.8184	0
TCONS_00079763	XLOC_039583	Chr8	20801551	20801900	+	350	1	-1.4592	Achn104271	7203	N	0.973656	2.75077	2.29305	1.6395	0	0	0	0
TCONS_00081467	XLOC_040392	Chr8	20921899	20922840	-	843	2	-1.06347	Achn104221	-6301	N	0.122886	0.631938	1.02957	1.12993	1.65966	0.187768	0.456594	1.77498
TCONS_00081468	XLOC_040392	Chr8	20922704	20924414	-	948	3	-0.820652	Achn104221	-7106	Y	0	0.542755	0.545481	0.64698	1.06908	0.0807117	0	0.50816
TCONS_00081787	XLOC_040699	Chr8	20924548	20924906	.	359	1	-1.28083	Achn104221	-8950	Y	0	0	0.929534	1.54707	0	0	0	0
TCONS_00082854	XLOC_041206	Chr9	251050	251736	-	488	2	-1.21706	Achn063811	3312	N	0	0	0.517809	0.000284498	0	0.000278038	0.000265153	0
TCONS_00082855	XLOC_041206	Chr9	251290	251736	-	447	1	-1.20677	Achn063811	3312	N	0	0	2.64025	2.97088	1.09104	0.487578	1.20032	0
TCONS_00083775	XLOC_041636	Chr9	271461	271741	.	281	1	-1.06327	Achn063851	-795	N	0	0	3.50216	2.88884	3.18238	0	0	0
TCONS_00083777	XLOC_041638	Chr9	438345	438793	.	449	1	-1.12526	Achn063731	-327	N	0.610546	0	0.201016	0	0	1.93601	1.19083	3.08618
TCONS_00083779	XLOC_041640	Chr9	654307	654697	.	391	1	-1.2563	Achn064031	-5392	Y	0	0	12.212	7.71658	12.751	2.20528	1.55909	24.2435
TCONS_00083782	XLOC_041643	Chr9	827985	828303	.	319	1	-1.30788	Achn063551	-2384	N	0	3.44454	0.408015	8.21198	6.78481	1.00755	7.46633	3.22498
TCONS_00083783	XLOC_041644	Chr9	831688	832293	.	606	1	-1.06249	Achn063551	-6087	N	0.575473	1.00449	0.872449	0	0.659523	0	0	0
TCONS_00081881	XLOC_040742	Chr9	1029705	1030136	+	269	2	-0.980616	Achn064191	0	N	2.66367	40.3288	4.45249	0	0	0	25.2529	30.607
TCONS_00083786	XLOC_041647	Chr9	1120095	1120327	.	233	1	-1.25594	Achn063441	31434	Y	0	0	3.83863	5.12111	0	0	0	0
TCONS_00083788	XLOC_041649	Chr9	1519836	1520076	.	241	1	-1.13604	Achn174131	-8336	N	0	0	5.33733	0	0	0	0	0
TCONS_00081928	XLOC_040764	Chr9	1631901	1635649	+	749	2	-1.12383	Achn174091	1769	N	0.286627	0.74093	0.833268	0.441605	1.45943	0.659684	0.535344	0
TCONS_00083789	XLOC_041650	Chr9	1816049	1816412	.	364	1	-1.22785	Achn174191	10227	N	4.93967	7.54937	0.601595	0	4.95675	0.366537	0	2.35606
TCONS_00081936	XLOC_040770	Chr9	1869314	1869775	+	342	2	-0.123823	Achn174011	-1730	N	0	0	0	0	0	1.26856	1.61581	0
TCONS_00083791	XLOC_041652	Chr9	1892181	1892556	.	376	1	-1.14098	Achn173991	3151	N	0.842123	0	0.562199	5.58799	1.53895	0.341712	3.38707	8.77799
TCONS_00083792	XLOC_041653	Chr9	2272710	2272926	.	217	1	-1.05868	Achn012771	-5682	N	9.64593	10.8779	0	0	0	0	0	0
TCONS_00083793	XLOC_041654	Chr9	2623119	2623533	.	415	1	-0.965497	Achn012601	-2355	N	1.75058	0	0	0	0	0.840192	1.38256	5.37459
TCONS_00083051	XLOC_041305	Chr9	2720784	2721298	-	515	1	-0.786847	Achn013101	3754	Y	0.322513	0	4.39513	0.0655134	0.461299	1.66721	0	0
TCONS_00083794	XLOC_041655	Chr9	2722127	2722444	.	318	1	-1.35623	Achn013101	5097	N	0	0	3.29018	4.13888	2.27972	0	0	0
TCONS_00083795	XLOC_041656	Chr9	2723122	2723368	.	247	1	-1.30609	Achn013101	6092	N	0	0	11.3932	8.50079	18.7292	0	5.15262	0
TCONS_00083798	XLOC_041659	Chr9	2725178	2725868	.	691	1	-1.16871	Achn013101	8148	Y	0	0	3.20436	1.48259	2.17766	0.24585	1.7973	0
TCONS_00083799	XLOC_041660	Chr9	2776681	2776971	.	291	1	-1.06838	Achn013121	5844	N	0	0	2.62145	2.61895	5.77014	1.31355	6.34974	0
TCONS_00083800	XLOC_041661	Chr9	2960049	2960253	.	205	1	-1.44639	Achn013191	-2489	N	0	0	19.1269	0	0	0	0	0
TCONS_00082038	XLOC_040827	Chr9	3124888	3125431	+	347	2	-1.38775	Achn227301	3827	Y	0.495762	0	0	0	0	1.22574	0	0
TCONS_00082039	XLOC_040827	Chr9	3125131	3125407	+	277	1	-1.37948	Achn227301	3851	Y	0	30.3004	1.83421	33.1091	33.1576	3.27762e-05	32.8394	33.0973
TCONS_00083088	XLOC_041325	Chr9	3532525	3533045	-	521	1	-1.21328	Achn028421	22109	Y	2.12166	0	1.39619	2.16988	2.99704	0	0	2.33305
TCONS_00083124	XLOC_041337	Chr9	3857980	3858950	-	349	4	-1.02178	Achn028321	-7747	Y	0	0	0	0	0	2.82202	2.11408	5.18515
TCONS_00083802	XLOC_041663	Chr9	3859153	3859402	.	250	1	-0.87335	Achn028321	-8920	N	0	6.86753	3.59878	8.1863	0	0	4.96199	25.7192
TCONS_00083805	XLOC_041666	Chr9	3903730	3904148	.	419	1	-1.16085	Achn028301	-2342	N	0	0	1.82138	0	0	0	0	1.75827
TCONS_00083806	XLOC_041667	Chr9	4079598	4079972	.	375	1	-1.39868	Achn028151	-502	Y	0	0	0	0	0	2.06191	0	2.20714
TCONS_00083807	XLOC_041668	Chr9	4080131	4080449	.	319	1	-1.35917	Achn028151	-25	Y	0	3.44454	0.408015	0	0	4.0302	0	0
TCONS_00083809	XLOC_041670	Chr9	4552444	4552727	.	284	1	-1.10934	Achn201271	6791	Y	4.83979	4.70323	5.08055	0	3.08803	0.710738	0	0
TCONS_00082171	XLOC_040888	Chr9	4618449	4618987	+	341	2	-0.815719	Achn201301	-5605	Y	0	0	4.16959	8.71394	3.83976	5.10994	4.22545	5.47538
TCONS_00083811	XLOC_041672	Chr9	4684140	4684501	.	362	1	-0.998022	Achn201321	6540	Y	0	0	0.913057	3.0368	1.67269	0	0	0
TCONS_00083813	XLOC_041674	Chr9	4927135	4927476	.	342	1	-1.45272	Achn201411	-10426	Y	2.04562	0	0	0	0	0	2.0981	5.43747
TCONS_00082202	XLOC_040906	Chr9	5047159	5047632	+	427	2	-1.06858	Achn201021	0	N	3.32858	18.3289	0.879585	14.7123	10.6531	2.91868	24.8132	34.0456
TCONS_00083819	XLOC_041680	Chr9	5498399	5498756	.	358	1	-1.05986	Achn201641	-3	N	0	0	1.87032	0	1.71504	0	0	0
TCONS_00083820	XLOC_041681	Chr9	5640219	5640743	.	525	1	-0.448639	Achn200751	-3894	N	34.8872	44.0281	14.573	30.7399	19.8225	37.679	49.0807	34.1552
TCONS_00083822	XLOC_041683	Chr9	5769809	5770174	.	366	1	-1.06873	Achn201781	4664	N	0	0	1.48663	1.48171	0	1.81076	3.59247	11.6379
TCONS_00083823	XLOC_041684	Chr9	5868048	5868359	.	312	1	-1.01487	Achn171551	-5592	Y	3.78497	7.29246	0	0	0	0	0	0
TCONS_00083826	XLOC_041687	Chr9	6064563	6064817	.	255	1	-1.1531	Achn171431	34035	Y	0	0	5.79211	7.70056	0	2.15496	0	0
TCONS_00083827	XLOC_041688	Chr9	6065811	6066163	.	353	1	-1.19745	Achn171431	32689	Y	0	0	1.92868	4.82268	0	0	0	0
TCONS_00083833	XLOC_041694	Chr9	6223503	6223850	.	348	1	-1.0414	Achn171661	-1886	N	0	0	1.65899	0	0	0.405848	0	2.60993
TCONS_00082317	XLOC_040965	Chr9	6452462	6453472	+	867	2	-0.884026	Achn171721	-4489	Y	1.89713	1.21813	0.229135	0.36301	1.59959	0	0	0
TCONS_00083834	XLOC_041695	Chr9	6453736	6454387	.	652	1	-0.780533	Achn171721	-3574	Y	1.38391	0.90135	0.112147	0	0	0	0	0
TCONS_00083837	XLOC_041698	Chr9	6535593	6536129	.	537	1	-1.28898	Achn171241	2954	Y	1.14635	0	0	0	0	0.179023	0	0
TCONS_00083838	XLOC_041699	Chr9	6541064	6541315	.	252	1	-1.0651	Achn171781	-682	N	1.18358	0	0	0	0	4.55294	4.84087	0
TCONS_00082349	XLOC_040986	Chr9	6775131	6777746	+	504	2	-1.44348	Achn171181	0	Y	1.96133	14.2862	7.94474	8.54282	19.4576	0	14.4646	0
TCONS_00083843	XLOC_041704	Chr9	6777857	6778078	.	222	1	-0.745878	Achn171181	-2445	Y	10.5185	10.0767	38.7001	48.0476	72.7775	0	50.9654	28.3033
TCONS_00083844	XLOC_041705	Chr9	6778130	6778335	.	206	1	-1.26564	Achn171181	-2718	Y	0	12.9959	32.4688	30.9839	42.6641	0	9.39042	12.1676
TCONS_00083845	XLOC_041706	Chr9	7039471	7039880	.	410	1	-1.03178	Achn171101	-2912	N	0	0	0.948418	0	0	1.43348	0	0
TCONS_00083846	XLOC_041707	Chr9	7039999	7040265	.	267	1	-0.994217	Achn171091	2772	N	0	0	1.38747	0	3.69203	1.7758	8.12578	5.26473
TCONS_00083850	XLOC_041711	Chr9	7170613	7170998	.	386	1	-0.912711	Achn171051	-2439	N	0	0	1.33276	1.32112	1.45536	0	0	0
TCONS_00083852	XLOC_041713	Chr9	7319760	7320163	.	404	1	-1.18923	Achn136671	-19251	Y	0	0	1.46304	3.60898	2.65045	1.4754	0	0
TCONS_00083856	XLOC_041717	Chr9	7741840	7742267	.	428	1	-0.866847	Achn136981	-3635	Y	0	0	1.31377	0	0	0.264177	0	0
TCONS_00083857	XLOC_041718	Chr9	7743138	7743514	.	377	1	-1.33519	Achn136981	-4933	Y	0	4.66107	1.11829	2.77807	1.53018	1.35918	10.1033	10.9099
TCONS_00083858	XLOC_041719	Chr9	7744430	7744862	.	433	1	-0.958165	Achn136821	-5495	N	13.9687	22.9227	5.36011	11.5604	15.0505	8.01462	21.6584	8.25445
TCONS_00083860	XLOC_041721	Chr9	7908625	7908875	.	251	1	-1.15133	Achn136911	3408	N	2.40224	6.78291	4.42126	0	4.45351	4.64015	4.90085	0
TCONS_00083861	XLOC_041722	Chr9	7914939	7915178	.	240	1	-1.16525	Achn136911	-2390	N	0	0	2.1801	13.9657	0	0	0	0
TCONS_00083862	XLOC_041723	Chr9	7915710	7916110	.	401	1	-1.47981	Achn136911	-3161	Y	0	0	0	0	0	1.49729	0	0
TCONS_00083442	XLOC_041489	Chr9	8152582	8159116	-	364	3	-1.31365	Achn215661	0	Y	0	2.51646	2.40639	3.43168	1.65225	0	0	2.35609
TCONS_00083863	XLOC_041724	Chr9	8179863	8180380	.	518	1	-1.38236	Achn215671	3763	N	0	0	1.10858	0	0	0	0	0
TCONS_00083864	XLOC_041725	Chr9	8181128	8181574	.	447	1	-1.34807	Achn215671	5028	N	1.23036	1.66171	0	0	0	0	1.20063	0
TCONS_00082480	XLOC_041038	Chr9	8337715	8338057	+	235	2	-0.0812951	Achn215721	-519	N	4.72318	16.7148	0	0	0	0	0	0
TCONS_00083869	XLOC_041730	Chr9	8484984	8485361	.	378	1	-1.33938	Achn215761	4784	N	0	0	0.834193	1.38116	0	0	0	0
TCONS_00083871	XLOC_041732	Chr9	8492602	8493273	.	672	1	-1.02438	Achn215451	10028	N	0	0.862832	0.537329	0	1.13303	0	0	0
TCONS_00083472	XLOC_041501	Chr9	8502791	8503304	-	514	1	-1.11789	Achn215451	0	N	0	0	1.60341	1.55271	0.855244	0.19209	0	0
TCONS_00083872	XLOC_041733	Chr9	8504312	8504685	.	374	1	-1.33452	Achn215451	-696	N	0	0	0.852604	2.82638	1.55679	0	0	0
TCONS_00083873	XLOC_041734	Chr9	8504751	8505267	.	517	1	-0.95429	Achn215451	-1135	N	0.243021	0	1.27086	0	0.847048	0	0	0
TCONS_00083877	XLOC_041738	Chr9	8808258	8808516	.	259	1	-0.968858	Achn215361	4773	N	0	0	3.10998	3.67173	0	1.00589	0	0
TCONS_00083502	XLOC_041512	Chr9	8873022	8873460	-	276	2	-0.120412	Achn215341	0	N	2.79554	0	43.7869	9.17016	11.6663	14.1344	0	0
TCONS_00082542	XLOC_041054	Chr9	8922549	8923741	+	260	2	-1.07961	Achn215891	-6166	Y	5.29885	0	0	0	0	4.94727	8.7989	5.70085
TCONS_00083879	XLOC_041740	Chr9	9026901	9027397	.	497	1	-0.514263	Achn215951	3583	N	2.32674	2.75631	8.97296	4.107	3.61946	0	0	0
TCONS_00082579	XLOC_041068	Chr9	9166342	9169096	+	714	3	-1.03105	Achn216001	0	N	0	0	0.866993	1.55164	5.78799	0	2.47781	0.684345
TCONS_00083881	XLOC_041742	Chr9	9240141	9240341	.	201	1	-1.05187	Achn216051	-15791	N	0	0	14.747	8.43718	0	0	0	0
TCONS_00083882	XLOC_041743	Chr9	9475682	9476002	.	321	1	-1.40094	Achn294651	-307	Y	0	0	2.00826	0	0	0.495529	0	0
TCONS_00083884	XLOC_041745	Chr9	9484262	9484703	.	442	1	-1.02626	Achn294651	7514	N	0	0	1.03331	0	0	0	0	0
TCONS_00083885	XLOC_041746	Chr9	9648812	9649842	.	1031	1	-1.23525	Achn294531	5818	Y	0	0	1.04435	1.1641	1.60298	0.36327	0.352799	0.45716
TCONS_00083887	XLOC_041748	Chr9	9807011	9807373	.	363	1	-1.14024	Achn294781	15274	N	0	0	1.51282	0	0	0	0	0
TCONS_00083888	XLOC_041749	Chr9	9807960	9808454	.	495	1	-1.37079	Achn294781	16223	Y	0	1.38762	0.681686	2.48113	1.82217	0	0	0
TCONS_00083581	XLOC_041551	Chr9	9809198	9810534	-	207	2	-1.2347	Achn294451	15696	Y	0	0	17.041	7.61716	0	0	0	0
TCONS_00083889	XLOC_041750	Chr9	9810647	9811419	.	773	1	-1.4373	Achn294451	14811	Y	0	0	0.621284	0.845958	0.465959	0	0	0
TCONS_00083890	XLOC_041751	Chr9	9818927	9819239	.	313	1	-1.17894	Achn294451	6991	Y	0	0	2.99861	0	0	0	0	0
TCONS_00083584	XLOC_041553	Chr9	9841604	9844115	-	262	3	-1.09123	Achn294451	-141	Y	0	0	1.48764	7.09235	0	0	0	0
TCONS_00083585	XLOC_041554	Chr9	9844479	9844910	-	300	2	-1.00141	Achn294451	-3016	Y	0	4.04404	0.96059	7.23092	0	0	0	3.78628
TCONS_00083894	XLOC_041755	Chr9	10205312	10205537	.	226	1	-1.35625	Achn294261	2026	Y	0	0	6.19407	11.3197	0	0	0	0
TCONS_00083897	XLOC_041758	Chr9	10301187	10301421	.	235	1	-1.03121	Achn294931	-3462	N	0	0	4.87601	9.96225	0	0	0	0
TCONS_00083899	XLOC_041760	Chr9	10963610	10964147	.	538	1	-1.21337	Achn019631	-876	N	0.685871	0	1.19355	0	0.793792	0.892473	0	3.39577
TCONS_00083901	XLOC_041762	Chr9	11347587	11347868	.	282	1	-1.19149	Achn019491	2928	N	4.93808	4.79823	1.73146	11.4393	6.30082	0.727823	3.46686	0
TCONS_00083902	XLOC_041763	Chr9	11446569	11446837	.	269	1	-1.20856	Achn020301	12600	Y	0	11.0008	3.37805	29.5049	14.4458	0	0	0
TCONS_00082829	XLOC_041194	Chr9	11447188	11448993	+	656	4	-0.0340517	Achn020311	-11577	Y	0.171678	1.50286	2.90852	3.29839	3.73009	0.397122	1.33856	0.89638
TCONS_00083903	XLOC_041764	Chr9	11522395	11522870	.	476	1	-1.08444	Achn020341	3908	N	0	0	0.181854	0	0	0.873706	2.14526	1.38992
TCONS_00083763	XLOC_041629	Chr9	11530746	11531698	-	375	2	-1.19443	Achn019401	-2723	Y	1.60999	1.169	2.47735	3.92176	0	0	1.52262	3.08597
TCONS_00004761	XLOC_002429	Chr10	4337	4594	.	258	1	-1.06366	Achn189881	3036	N	0	0	7.89408	0	0	0	0	0
TCONS_00004762	XLOC_002430	Chr10	55732	55953	.	222	1	-0.875972	Achn189841	-287	N	8.41484	10.0767	0	0	0	0	0	0
TCONS_00003191	XLOC_001646	Chr10	104258	105197	+	266	2	-1.08665	Achn189911	9433	Y	0	9.00185	0	0	2.315	0	44.5705	201.357
TCONS_00004029	XLOC_002035	Chr10	241383	241583	-	201	1	-1.31827	Achn189761	-547	N	0	14.1186	4.91607	2.47373	0	0	13.2602	0
TCONS_00003208	XLOC_001654	Chr10	342719	343288	+	395	2	-1.15534	Achn189721	0	N	1.91615	2.11296	0.509384	3.77807	1.38732	0.308617	1.52668	0
TCONS_00003221	XLOC_001662	Chr10	404678	404898	+	221	1	-1.20004	Achn190011	0	N	0	0	9.10364	0	0	0	0	0
TCONS_00003229	XLOC_001665	Chr10	495573	495909	+	337	1	-1.11691	Achn189681	-8620	N	0	0	0.608077	1.79264	1.97479	1.27348	2.17316	0
TCONS_00003232	XLOC_001667	Chr10	525525	527436	+	221	2	-1.12233	Achn189671	0	Y	0	0	3.64146	0	6.71674	13.5008	0	9.57787
TCONS_00004767	XLOC_002435	Chr10	528325	528673	.	349	1	-1.52337	Achn189671	-2098	Y	0	0	1.3187	1.65041	0	0	0	0
TCONS_00004769	XLOC_002437	Chr10	560568	560844	.	277	1	-1.20802	Achn260791	6161	Y	0	0	6.11404	0	0	0	0	0
TCONS_00004770	XLOC_002438	Chr10	565015	565433	.	419	1	-0.958894	Achn260801	-5500	Y	0	0	1.13836	1.1193	0	0	0	0
TCONS_00004772	XLOC_002440	Chr10	575257	575675	.	419	1	-1.48212	Achn260811	-2018	Y	0	0	1.13836	2.23859	0	0	0	1.75827
TCONS_00004773	XLOC_002441	Chr10	649556	650118	.	563	1	-0.758513	Achn261081	-1508	Y	0	0	0.8347	0.670395	0	0.498673	0.812698	0
TCONS_00004072	XLOC_002054	Chr10	812821	813347	-	296	2	-0.864541	Achn261021	0	N	6.08854	0	0	0.259434	0	0	0	0
TCONS_00004775	XLOC_002443	Chr10	832838	833052	.	215	1	-0.821252	Achn260981	-447	N	2.55959	0	4.5951	13.3796	0	0	0	0
TCONS_00004777	XLOC_002445	Chr10	1005663	1006043	.	381	1	-1.39252	Achn370241	4662	N	0	2.27853	1.09453	4.07411	2.99206	0.997	1.6463	0
TCONS_00004778	XLOC_002446	Chr10	1006148	1006540	.	393	1	-1.04254	Achn370161	4740	N	1.93444	2.13516	2.82958	1.27259	0	0	1.54272	0
TCONS_00004782	XLOC_002450	Chr10	1077597	1077845	.	249	1	-1.1464	Achn370271	-2746	Y	0	0	0.915685	8.28912	0	0	5.02431	0
TCONS_00004119	XLOC_002078	Chr10	1251121	1255081	-	433	2	-0.5043	Achn370071	-194	N	0.974558	0	1.71523	4.20377	1.15773	1.03414	0	3.30178
TCONS_00003329	XLOC_001703	Chr10	1350943	1351248	+	306	1	-0.562663	Achn370371	0	N	0.661734	11.5087	0	0	0	0	0	0
TCONS_00003334	XLOC_001708	Chr10	1406839	1407111	+	273	1	-1.22782	Achn370421	-591	N	0.905798	0	3.20937	12.558	3.45852	3.26441	26.6413	4.93198
TCONS_00004785	XLOC_002453	Chr10	1469123	1469358	.	236	1	-1.20511	Achn369981	-4618	N	0	0	4.76332	4.91326	0	0	0	0
TCONS_00004185	XLOC_002111	Chr10	2140231	2140453	-	223	1	-1.18785	Achn083441	-852	N	0	57.1373	5.26804	31.4569	77.3398	0	27.6424	98.3146
TCONS_00003415	XLOC_001742	Chr10	2201719	2202380	+	662	1	-1.31589	Achn083671	-905	N	0	0	0.32927	0	0.000420019	0	0	0
TCONS_00004218	XLOC_002128	Chr10	2424602	2426986	-	1062	2	-0.427406	Achn083751	0	N	2.36072	0.557669	0.919117	0.323217	1.15754	1.43686	0.428613	1.56388
TCONS_00004220	XLOC_002128	Chr10	2424611	2424950	-	340	1	-1.42285	Achn083751	0	N	2.79896	0	1.97834	6.41611	0.0136735	2.21935	0	0.00195195
TCONS_00004224	XLOC_002129	Chr10	2491116	2495051	-	458	2	-1.10668	Achn083271	0	Y	0	3.1795	0.388391	5.68549	3.13255	0.467194	9.57867	2.24315
TCONS_00004792	XLOC_002460	Chr10	2579099	2579302	.	204	1	-1.29998	Achn083211	-55	N	7.58139	26.8864	0	32.0493	26.4795	0	9.71309	25.1726
TCONS_00004794	XLOC_002462	Chr10	2582388	2582715	.	328	1	-1.08145	Achn083211	-3344	Y	4.48772	3.21279	4.95124	7.65947	6.32833	1.87472	2.32133	3.008
TCONS_00004795	XLOC_002463	Chr10	2587082	2588266	.	1185	1	-1.35369	Achn083211	-8038	Y	0.809201	0	1.76448	0.490678	1.62161	0.122599	0	0
TCONS_00003474	XLOC_001764	Chr10	2722529	2726995	+	390	2	-0.47967	Achn083881	0	Y	0	0	1.30574	0	1.42434	1.90013	4.70223	4.06213
TCONS_00004799	XLOC_002467	Chr10	2924757	2925072	.	316	1	-0.996624	Achn101591	4072	Y	0.611781	0	2.92562	2.10304	2.31674	3.10002	2.54945	9.9108
TCONS_00004800	XLOC_002468	Chr10	2996613	2996995	.	383	1	-1.1871	Achn101561	-714	N	0.81257	0	1.62454	1.34303	0	0.657449	0	2.10973
TCONS_00004801	XLOC_002469	Chr10	3036738	3036993	.	256	1	-1.07828	Achn101701	2876	N	10.0643	76.5966	5.70055	155.98	146.684	3.17593	46.1194	59.762
TCONS_00004802	XLOC_002470	Chr10	3064638	3065086	.	449	1	-1.13991	Achn101551	18812	Y	0	0	1.00508	0	1.08213	0	0	0
TCONS_00004804	XLOC_002472	Chr10	3076272	3076478	.	207	1	-1.07973	Achn101551	7420	Y	0	0	0	0	0	28.907	0	0
TCONS_00004805	XLOC_002473	Chr10	3207941	3208579	.	639	1	-1.1827	Achn101521	-925	N	0.177926	0	0.461662	0.553272	0.609492	0.137473	0	0.869118
TCONS_00004806	XLOC_002474	Chr10	3209388	3209874	.	487	1	-1.25105	Achn101521	-2372	Y	0	0	1.22539	0.850423	0	1.47062	0	0
TCONS_00004807	XLOC_002475	Chr10	3210000	3210271	.	272	1	-1.3682	Achn101521	-2984	Y	0	0	3.24987	0	0	0	0	4.98483
TCONS_00003493	XLOC_001777	Chr10	3233745	3234000	+	256	1	-1.11464	Achn101751	0	Y	2.23652	0	0	0	0	6.35186	4.61194	0
TCONS_00004303	XLOC_002163	Chr10	3239689	3241406	-	356	2	-1.26947	Achn101751	3455	N	28.6634	52.9103	30.6073	56.7636	39.9507	20.03	32.4949	39.6303
TCONS_00004808	XLOC_002476	Chr10	3268512	3268944	.	433	1	-0.902541	Achn101471	-724	Y	1.62426	1.76328	0.214404	0	1.15773	0	0	1.65089
TCONS_00004809	XLOC_002477	Chr10	3356176	3356422	.	247	1	-1.36762	Achn101791	-1141	Y	11.4912	7.13136	10.4438	0	0	0	0	6.67681
TCONS_00003504	XLOC_001782	Chr10	3382330	3382835	+	227	2	-1.04299	Achn101801	-950	Y	1.86351	0	9.0205	11.1558	6.14469	0	0	0
TCONS_00004325	XLOC_002173	Chr10	3501145	3501941	-	423	2	-0.0498255	Achn101861	472	N	0	0	0	0	0	16.4743	54.8396	4.86438
TCONS_00004811	XLOC_002479	Chr10	3769495	3769983	.	489	1	-1.21795	Achn261771	-132	N	2.12238	0	0	0.844455	0	0.417281	0	1.32653
TCONS_00004812	XLOC_002480	Chr10	3800300	3800512	.	213	1	-1.37461	Achn261771	2530	Y	5.45104	0	0	0	0	19.9452	0	0
TCONS_00004813	XLOC_002481	Chr10	4081966	4082391	.	426	1	-1.18173	Achn372831	-3075	N	0.334231	1.81884	0.662517	1.08405	0	0	0	0
TCONS_00003565	XLOC_001807	Chr10	4090253	4090639	+	322	2	-0.92093	Achn372831	0	N	0	0	1.99272	0	0	0	0	0
TCONS_00004815	XLOC_002483	Chr10	4101823	4102229	.	407	1	-1.3778	Achn372851	-733	N	0	0	1.44255	2.37055	2.61143	0	0	0
TCONS_00004817	XLOC_002485	Chr10	4278769	4279187	.	419	1	-1.07044	Achn372901	-21895	N	1.37667	1.87797	0	0	0	0.824927	0	0
TCONS_00004819	XLOC_002487	Chr10	4290884	4291127	.	244	1	-1.16389	Achn372901	-9955	N	12.0612	0	3.01499	4.41707	0	1.33967	5.35467	20.8159
TCONS_00004821	XLOC_002489	Chr10	4335380	4335955	.	576	1	-1.32981	Achn372621	2814	N	1.44541	2.17098	1.88154	3.88181	4.27625	1.44435	3.13719	4.06521
TCONS_00003589	XLOC_001818	Chr10	4336074	4336438	+	365	1	-1.46505	Achn372621	2331	N	0	2.50116	0.897154	2.0501	0	0	1.80717	0
TCONS_00004387	XLOC_002214	Chr10	4468094	4469114	-	456	3	-0.878341	Achn372541	-3400	N	0	21.226	3.95073	6.19717	6.82109	0	5.04406	2.8504
TCONS_00004825	XLOC_002493	Chr10	4838714	4838941	.	228	1	-1.35474	Achn373091	8232	N	0	0	1.46085	10.9954	0	0	0	0
TCONS_00004826	XLOC_002494	Chr10	4842110	4842830	.	721	1	-0.589208	Achn372381	7566	N	0	0	0.584966	0.465521	0	0	0	0
TCONS_00004829	XLOC_002497	Chr10	4957662	4957894	.	233	1	-1.29193	Achn373111	-1994	Y	0	0	1.27954	10.2422	5.64148	0	0	0
TCONS_00004830	XLOC_002498	Chr10	5121863	5122122	.	260	1	-1.09191	Achn218661	-4268	N	3.17931	12.1779	4.59561	10.8873	0	0	0	0
TCONS_00004834	XLOC_002502	Chr10	5293235	5294116	.	882	1	-1.07889	Achn218831	2333	N	14.8511	20.25	20.6962	26.2685	30.8929	15.9333	22.8075	21.7474
TCONS_00004835	XLOC_002503	Chr10	5347620	5347825	.	206	1	-1.29485	Achn218811	9926	N	0	0	0	0	0	30.9718	9.38993	24.3351
TCONS_00004838	XLOC_002506	Chr10	5639294	5639585	.	292	1	-1.10545	Achn306521	9601	N	0	0	1.55702	2.59428	0	0	0	0
TCONS_00004840	XLOC_002508	Chr10	5728908	5730301	.	1394	1	-0.154956	Achn306501	-290	N	0.468639	0	0.600124	0.606751	0	0.404583	1.22591	0.317709
TCONS_00004842	XLOC_002510	Chr10	5739126	5739388	.	263	1	-1.42174	Achn306491	-2417	N	1.01977	0	0	0	0	1.88644	21.25	0
TCONS_00004844	XLOC_002512	Chr10	5998827	5999524	.	698	1	-1.25947	Achn187841	-736	N	0.315041	0	0.203868	0.487195	0.5367	0.969587	1.18122	1.53064
TCONS_00003699	XLOC_001872	Chr10	6100122	6100370	+	249	1	-1.27402	Achn187791	3484	N	0	6.95379	1.83137	0	4.5657	3.61875	5.02431	13.0211
TCONS_00004851	XLOC_002519	Chr10	6180406	6181053	.	648	1	-1.41454	Achn187741	-6059	Y	0	0	0.791932	0.542058	0	0	0	0
TCONS_00003710	XLOC_001877	Chr10	6324011	6327387	+	476	2	-1.25317	Achn085921	614	N	4.5	10.3913	1.71549	3.33059	1.94514	0	1.07088	4.16906
TCONS_00004855	XLOC_002523	Chr10	6351325	6351584	.	260	1	-1.46902	Achn085901	4560	Y	2.11954	0	7.65935	0	0	1.97891	0	0
TCONS_00004859	XLOC_002527	Chr10	6466504	6467189	.	686	1	-1.22412	Achn085871	-1654	N	0.161283	0.837771	0	0	0	0.372566	1.21063	2.35312
TCONS_00004860	XLOC_002528	Chr10	6467951	6468339	.	389	1	-1.25559	Achn085871	-3101	Y	0	0	0	0	0	0.636707	3.15162	0
TCONS_00004861	XLOC_002529	Chr10	6470619	6471067	.	449	1	-1.06738	Achn085871	-5769	Y	0.305273	0	0	0	0	0.726003	1.19083	1.54309
TCONS_00004864	XLOC_002532	Chr10	6737671	6737934	.	264	1	-1.38957	Achn085791	3901	N	6.04258	0	2.16883	6.93239	7.63681	1.85751	4.20196	0
TCONS_00004865	XLOC_002533	Chr10	6843707	6844196	.	490	1	-0.955553	Achn085751	2410	Y	0	0	0	0.841503	0	0.207924	2.04025	0
TCONS_00004539	XLOC_002299	Chr10	6852415	6853417	-	333	2	-0.852607	Achn086091	-4207	N	30.3632	151.696	15.426	108.864	87.404	27.9754	100.657	72.4625
TCONS_00004867	XLOC_002535	Chr10	6933877	6934099	.	223	1	-1.29529	Achn086131	-2095	Y	8.20395	9.9268	0	5.91652	0	2.48724	0	0
TCONS_00003756	XLOC_001896	Chr10	6959473	6961104	+	694	2	-1.25167	Achn085691	1166	N	0.31751	32.9637	1.74671	27.0145	25.9719	1.09961	32.7487	23.147
TCONS_00004868	XLOC_002536	Chr10	7039675	7040206	.	532	1	-0.189967	Achn085651	-8716	N	0	0	2.733	0	1.61662	1.09026	0.889505	0
TCONS_00004869	XLOC_002537	Chr10	7220046	7220256	.	211	1	-1.09311	Achn240661	2131	N	14.5614	0	0	0	0	0	0	0
TCONS_00004561	XLOC_002314	Chr10	7769587	7769927	-	341	1	-1.23887	Achn120401	109620	N	1.13519	0.301659	1.30233	0.333364	0.292704	0	0.317757	0
TCONS_00004562	XLOC_002314	Chr10	7769588	7774234	-	340	2	-1.23828	Achn120401	109621	N	15.4317	2.6408	0.43796	1.41931	3.57193	10.2923	1.80756	0
TCONS_00003770	XLOC_001906	Chr10	8054990	8057842	+	547	3	-1.03678	Achn120401	395023	N	1.27818	0	1.30862	0.000420558	0	2.08652	5.10364	2.20445
TCONS_00003771	XLOC_001906	Chr10	8056138	8057842	+	510	2	-1.10169	Achn120401	396171	N	1.05927	0	0	0.786033	0	1.16736	0	0
TCONS_00004873	XLOC_002541	Chr10	8067353	8067562	.	210	1	-1.10145	Achn120401	407386	Y	0	0	20.3226	0	0	0	0	0
TCONS_00004574	XLOC_002319	Chr10	8430217	8430941	-	430	3	-0.18524	Achn120471	172586	N	2.95926	3.57335	0	0	0	0	0	0
TCONS_00004877	XLOC_002545	Chr10	8554769	8554981	.	213	1	-1.20565	Achn120471	48546	N	2.72552	0	15.0657	6.90584	0	0	0	0
TCONS_00004879	XLOC_002547	Chr10	8951505	8951797	.	293	1	-1.47225	Achn120411	-20087	Y	3.70158	0	0	2.57001	0	0	0	0
TCONS_00004883	XLOC_002551	Chr10	9423162	9423387	.	226	1	-1.19016	Achn145911	-47762	Y	0	0	0	0	0	11.1019	0	8.89087
TCONS_00004888	XLOC_002556	Chr10	9654292	9655149	.	858	1	-1.36033	Achn353171	-20288	Y	0.360458	2.46978	1.08377	2.20804	2.4324	1.65141	2.23061	3.46853
TCONS_00004889	XLOC_002557	Chr10	9655238	9657214	.	1977	1	-0.998862	Achn353171	-18223	Y	0	0	1.3852	0.271493	0.598161	1.35938	0.987367	1.27944
TCONS_00004890	XLOC_002558	Chr10	9657337	9657649	.	313	1	-1.09133	Achn353171	-17788	Y	0	0	0	0	0	6.36294	0	0
TCONS_00004891	XLOC_002559	Chr10	9658294	9660219	.	1926	1	-1.33927	Achn353171	-15218	Y	0.139524	0	0.772398	0.559068	0.923815	1.08464	0.508305	0.658667
TCONS_00004892	XLOC_002560	Chr10	9710747	9710996	.	250	1	-0.608472	Achn353191	-11258	Y	0	0	5.39817	4.09315	0	0	0	0
TCONS_00004893	XLOC_002561	Chr10	10216181	10216744	.	564	1	-1.22035	Achn270171	-227	Y	0.639	0	0.971192	0.668533	0	0	0	0
TCONS_00004895	XLOC_002563	Chr10	10223740	10223970	.	231	1	-0.779332	Achn270171	-7786	Y	0	8.83706	1.3464	10.534	0	0	0	0
TCONS_00004611	XLOC_002347	Chr10	10407439	10409579	-	349	3	-1.476	Achn270301	-41926	N	0	0	1.97805	0	1.81811	0	0	5.18515
TCONS_00004898	XLOC_002566	Chr10	10531563	10531837	.	275	1	-1.43305	Achn270311	-27106	N	5.31603	0	1.25255	6.14724	6.77182	0.794717	0	0
TCONS_00003820	XLOC_001932	Chr10	10532561	10533339	+	779	1	-1.10863	Achn270311	-25604	Y	2.09829	1.45471	1.77481	1.28958	0	0.621619	2.09203	1.09729
TCONS_00004899	XLOC_002567	Chr10	10534091	10534322	.	232	1	-1.1056	Achn270311	-24621	Y	0	0	0	0	0	5.46936	6.29567	8.15799
TCONS_00004900	XLOC_002568	Chr10	10553382	10553662	.	281	1	-1.49836	Achn270311	-5281	N	10.8089	14.5408	1.16739	17.333	15.9119	1.47335	10.5061	9.07597
TCONS_00004903	XLOC_002571	Chr10	10984902	10985105	.	204	1	-1.20668	Achn270351	5402	Y	3.7907	0	0	0	0	7.15511	9.71309	0
TCONS_00004904	XLOC_002572	Chr10	10986078	10986547	.	470	1	-1.24546	Achn270351	6578	Y	0	0	0.928948	0	0	0	0	0
TCONS_00004908	XLOC_002576	Chr10	11380299	11380540	.	242	1	-1.47956	Achn270451	17520	N	13.8597	0	4.18319	9.06756	19.9779	0	0	0
TCONS_00004909	XLOC_002577	Chr10	11401619	11402182	.	564	1	-0.860921	Achn270031	2911	Y	14.271	17.9468	2.49735	6.0168	5.15525	9.11725	12.9671	17.853
TCONS_00004911	XLOC_002579	Chr10	11576629	11576884	.	256	1	-1.14444	Achn257081	-33675	Y	0	0	4.07182	3.80439	0	0	0	0
TCONS_00004912	XLOC_002580	Chr10	11578234	11578559	.	326	1	-1.38624	Achn257081	-35280	Y	0	0	2.70607	0	0	0	0	0
TCONS_00004913	XLOC_002581	Chr10	11582105	11582368	.	264	1	-1.20367	Achn257081	-39151	N	0	0	2.16883	10.3986	3.81841	0	0	0
TCONS_00004914	XLOC_002582	Chr10	11582464	11582872	.	409	1	-1.10083	Achn257081	-39510	Y	0	1.96934	2.38201	4.69502	1.29302	0	2.84581	0
TCONS_00004915	XLOC_002583	Chr10	11583890	11584566	.	677	1	-1.19373	Achn257081	-40936	Y	0	0	0.638134	0	0.560528	0.12653	0	0
TCONS_00004918	XLOC_002586	Chr10	11777318	11777621	.	304	1	-1.11511	Achn257041	4481	N	6.7272	0	0	0	0	0	0	0
TCONS_00004666	XLOC_002372	Chr10	11848239	11848652	-	414	1	-1.10056	Achn143131	-12	N	0	0	1.16409	0	0	0	0	0
TCONS_00004678	XLOC_002381	Chr10	12120722	12123592	-	255	3	-0.863277	Achn143241	-4366	Y	0	0	0	0	4.24048	7.67335	2.54945	0
TCONS_00004679	XLOC_002381	Chr10	12120722	12123613	-	400	2	-0.864518	Achn143241	-4345	Y	8.20051	2.05937	0.000939974	1.85049	0	1.95391	2.05548	0
TCONS_00004922	XLOC_002590	Chr10	12302987	12303211	.	225	1	-1.43608	Achn143021	6393	N	0	0	4.78912	5.74356	0	0	0	0
TCONS_00004923	XLOC_002591	Chr10	12304968	12305217	.	250	1	-0.859638	Achn143021	4387	N	1.21919	0	2.69908	4.09315	0	0	0	0
TCONS_00004924	XLOC_002592	Chr10	12305360	12305664	.	305	1	-1.0611	Achn143021	3940	Y	0	0	4.58902	2.30632	0	1.14038	0	0
TCONS_00004925	XLOC_002593	Chr10	12306003	12306493	.	491	1	-1.5219	Achn143021	3111	Y	0.790716	0	1.03624	0	0.92378	0	0	1.31728
TCONS_00004927	XLOC_002595	Chr10	12323651	12324050	.	400	1	-1.03131	Achn143281	2293	N	0	10.2969	2.98255	13.5016	13.5214	2.40757	14.8796	26.9935
TCONS_00004930	XLOC_002598	Chr10	12327926	12328295	.	370	1	-1.27613	Achn143281	6568	Y	0	2.42725	1.74369	0	1.59368	0	0	0
TCONS_00004932	XLOC_002600	Chr10	12335628	12335897	.	270	1	-0.521271	Achn143291	-4222	Y	12.1839	21.7626	20.004	22.6989	21.4332	24.6642	47.1723	66.2202
TCONS_00004933	XLOC_002601	Chr10	12390234	12390518	.	285	1	-1.49407	Achn143011	-7802	N	2.39605	4.65688	0	0	0	0	0	4.36006
TCONS_00004935	XLOC_002603	Chr10	12463656	12464081	.	426	1	-1.0544	Achn118781	-3074	N	0.334231	0	0	0	1.19421	0.799508	0	1.70291
TCONS_00004936	XLOC_002604	Chr10	12578934	12579367	.	434	1	-1.3808	Achn118801	81226	N	0	0	1.49461	0	1.1527	0.257437	2.53697	0
TCONS_00003910	XLOC_001979	Chr10	12617641	12618009	+	267	2	-0.954781	Achn118771	74548	N	5.82542	22.4926	4.16242	0	3.69203	0.8879	8.12578	5.26473
TCONS_00004937	XLOC_002605	Chr10	12625168	12625550	.	383	1	-1.05538	Achn118771	67007	N	1.21885	6.76006	1.08302	4.02909	2.959	1.64362	0	4.21945
TCONS_00004938	XLOC_002606	Chr10	12648275	12648687	.	413	1	-1.5316	Achn118771	43870	Y	1.0595	3.86352	4.44362	5.75679	13.9518	3.10947	0	9.04315
TCONS_00004697	XLOC_002393	Chr10	12744179	12744735	-	557	1	-0.861394	Achn118751	-11849	N	0	0	0.976353	0	0.0133072	0	0	0.0468068
TCONS_00004698	XLOC_002393	Chr10	12744179	12745150	-	599	2	-1.01348	Achn118751	-11849	N	0	0	1.49955	2.05073	0	0	0.00345606	0
TCONS_00004701	XLOC_002393	Chr10	12745354	12745699	-	346	1	-1.33732	Achn118751	-13024	N	0	0	1.00839	3.36793	1.85508	0	0	0
TCONS_00003912	XLOC_001980	Chr10	12800403	12805555	+	755	3	-1.18135	Achn118741	8282	Y	2.5517	0.000199797	0.760145	0.00268443	0	1.04605	0.581413	0
TCONS_00004941	XLOC_002609	Chr10	12838052	12838275	.	224	1	-1.09304	Achn118741	-22719	N	2.00076	0	39.5336	5.8291	0	0	0	0
TCONS_00003913	XLOC_001981	Chr10	12888629	12889132	+	255	2	-1.14451	Achn118811	-14639	Y	79.3732	64.6004	143.148	107.808	135.729	122.833	84.0163	54.4345
TCONS_00004947	XLOC_002615	Chr10	12902397	12902608	.	212	1	-0.843387	Achn118811	-1163	Y	0	0	13.1556	14.0352	0	0	0	0
TCONS_00004949	XLOC_002617	Chr10	13066291	13066598	.	308	1	-0.942888	Achn118831	12218	Y	1.3022	0	1.34087	4.49516	0	0.554525	0	3.53065
TCONS_00004950	XLOC_002618	Chr10	13103561	13104000	.	440	1	-1.0346	Achn255181	4819	N	0.315986	0	0.833335	1.01978	0	0.502064	0	0
TCONS_00004954	XLOC_002622	Chr10	13191268	13191478	.	211	1	-1.35137	Achn255211	30010	N	14.5614	0	0	0	0	4.47768	0	0
TCONS_00003930	XLOC_001990	Chr10	13506343	13507122	+	455	3	-0.836697	Achn163251	-103905	N	2.38821	6.43499	0.392834	8.62954	11.6189	0	3.4871	13.5559
TCONS_00004956	XLOC_002624	Chr10	13515467	13515794	.	328	1	-1.1688	Achn163251	-95233	Y	3.36579	6.42557	1.52346	7.65947	10.5472	2.3434	6.96399	9.02401
TCONS_00004957	XLOC_002625	Chr10	13705058	13705314	.	257	1	-1.00577	Achn163211	-808	N	3.30912	6.30747	0	0	0	0	0	0
TCONS_00004718	XLOC_002403	Chr10	13763679	13765203	-	250	2	-1.18424	Achn163201	-27603	Y	1.65792	0	0.00135551	0	0	10.191	0.00136598	0
TCONS_00003945	XLOC_001996	Chr10	13907013	13907436	+	345	2	-1.25147	Achn163291	3117	Y	15.0571	11.3785	7.44341	5.0863	5.60313	8.69771	2.05532	5.3266
TCONS_00004727	XLOC_002408	Chr10	14253197	14255499	-	366	2	-1.08047	Achn037921	-9383	Y	3.50245	4.77269	0.377352	0	0	0	3.58076	0
TCONS_00004728	XLOC_002408	Chr10	14254729	14255428	-	563	2	-0.755411	Achn037921	-9454	N	0.45148	0	0.925379	1.34079	0.738516	0.166224	0	4.21235
TCONS_00004729	XLOC_002408	Chr10	14255251	14255453	-	203	1	-1.41389	Achn037921	-9429	N	0	1.09673	13.3086	0	0	30.8497	0.0643948	0.000750319
TCONS_00003950	XLOC_002001	Chr10	14269141	14271376	+	308	2	-1.44995	Achn037931	-20	N	0.651101	3.77101	1.78783	4.49516	0	1.10905	0	7.0613
TCONS_00004958	XLOC_002626	Chr10	14605796	14606115	.	320	1	-1.22119	Achn037971	-784	N	0.594279	3.41733	5.26295	2.03678	4.48748	0.499618	0	3.19951
TCONS_00004961	XLOC_002629	Chr10	14875529	14875984	.	456	1	-1.20726	Achn168481	-49785	N	0	0	0	0	0	1.17707	5.78877	4.50069
TCONS_00003969	XLOC_002008	Chr10	14924489	14925198	+	390	2	-1.19014	Achn168481	-571	N	2.7287	0	0.0336946	1.9013	2.00352	0	4.98494	17.3646
TCONS_00004962	XLOC_002630	Chr10	14967576	14967906	.	331	1	-1.45536	Achn168471	17094	N	51.6579	31.4167	92.7773	48.6846	70.1335	23.8182	18.1596	20.59
TCONS_00004752	XLOC_002422	Chr10	14972500	14975721	-	734	6	-0.980257	Achn168471	9279	Y	0	0	0.000265257	0	0.299457	3.38494	0	0
TCONS_00003976	XLOC_002009	Chr10	14977066	14977675	+	480	2	-0.672218	Achn168471	7325	N	1.27187	1.70148	0	0	1.06451	0.348087	0	0
TCONS_00003979	XLOC_002009	Chr10	14977075	14977675	+	489	2	-0.659744	Achn168471	7325	N	0	0	0.227767	1.43173	0	2.30334	0	0
TCONS_00003987	XLOC_002010	Chr10	15083991	15084376	+	209	3	-1.3656	Achn168441	58514	N	34.8582	65.8023	0.00179639	19.2277	16.2332	0	8.93308	0
TCONS_00007831	XLOC_003868	Chr11	114211	114650	.	440	1	-1.47375	Achn389171	4456	Y	6.63571	1.71099	2.50001	6.11866	2.2468	2.51032	1.23624	8.00968
TCONS_00004983	XLOC_002639	Chr11	271669	273025	+	406	2	-1.37213	Achn252701	3101	Y	0	0	0	0	0	0.310869	0	0
TCONS_00007834	XLOC_003871	Chr11	419852	420284	.	433	1	-1.27115	Achn252601	6478	Y	0.974558	3.52656	0	0	0	0	0	3.30178
TCONS_00005004	XLOC_002650	Chr11	465806	466073	+	268	1	-1.11095	Achn252581	-3843	N	0.95941	0	2.05356	3.31458	0	1.62784	0	0
TCONS_00007836	XLOC_003873	Chr11	567367	567602	.	236	1	-1.12793	Achn018761	-1225	N	0	0	3.57249	4.91326	0	0	0	0
TCONS_00007837	XLOC_003874	Chr11	578853	579089	.	237	1	-1.30279	Achn018821	-110	N	0	8.13197	13.9671	0	5.33927	0	0	0
TCONS_00007838	XLOC_003875	Chr11	650287	650681	.	395	1	-1.30542	Achn025811	-14657	Y	0	0	1.52814	0	0	0	0	0
TCONS_00007839	XLOC_003876	Chr11	651430	651649	.	220	1	-1.34659	Achn025811	-15800	N	0	0	5.66003	6.19054	0	0	0	0
TCONS_00007841	XLOC_003878	Chr11	691835	692242	.	408	1	-1.03716	Achn025841	-4145	N	2.1662	0	0.957231	1.17949	1.29934	0	1.42985	1.85282
TCONS_00007843	XLOC_003880	Chr11	694044	694364	.	321	1	-1.36143	Achn025841	-2023	N	0.589529	0	3.21322	4.04158	0	0.495529	2.44974	0
TCONS_00007844	XLOC_003881	Chr11	707952	708158	.	207	1	-0.763679	Achn025801	-169	N	13.455	51.1206	13.6328	22.8515	41.9558	11.5628	27.7021	0
TCONS_00007845	XLOC_003882	Chr11	785361	785863	.	503	1	-1.18184	Achn025761	-758	Y	0.253672	0	1.32821	2.41475	0	0	0	0
TCONS_00007846	XLOC_003883	Chr11	786326	786678	.	353	1	-1.08075	Achn025761	-1723	Y	0.47821	0	0.964338	6.43024	0	0.392687	0	0
TCONS_00007848	XLOC_003885	Chr11	788020	788856	.	837	1	-1.29008	Achn025761	-3417	Y	0.248028	0	1.27897	0.760429	0	0.189535	0	0.597267
TCONS_00007851	XLOC_003888	Chr11	818665	818957	.	293	1	-0.807743	Achn025751	-2199	N	0	0	0.51383	5.14001	0	0	0	4.03714
TCONS_00007853	XLOC_003890	Chr11	980023	980251	.	229	1	-0.983246	Achn025961	-3287	Y	0	0	2.84121	10.8384	5.96983	0	0	8.51281
TCONS_00006466	XLOC_003296	Chr11	981789	982171	-	383	1	-1.10008	Achn025961	-1367	N	0	0	2.16605	0	0	1.64363	0	0
TCONS_00007856	XLOC_003893	Chr11	1047031	1047475	.	445	1	-0.988037	Achn025651	-3021	N	1.23977	1.6755	2.24624	3.99448	1.10009	0.491866	0	0
TCONS_00006484	XLOC_003300	Chr11	1047777	1050612	-	2634	3	-1.26643	Achn025651	-3767	Y	0	0	0.503774	0	0	1.50758	4.35222	7.12265
TCONS_00006485	XLOC_003300	Chr11	1047777	1050911	-	2844	3	-1.27124	Achn025651	-3767	Y	1.73687	0	3.48094	0	1.85244	7.13945	5.11779	0
TCONS_00007857	XLOC_003894	Chr11	1091808	1092187	.	380	1	-1.12374	Achn025991	5665	N	0	0	1.92566	4.09698	3.00885	0	0	0
TCONS_00007858	XLOC_003895	Chr11	1220987	1221204	.	218	1	-1.31281	Achn026091	-692	Y	14.0598	64.2625	8.13288	31.9178	28.1289	27.7851	30.9544	70.1942
TCONS_00007859	XLOC_003896	Chr11	1221264	1221533	.	270	1	-1.4203	Achn026091	-363	Y	8.43499	5.44064	5.33439	6.48541	0	12.7573	15.7241	25.4693
TCONS_00007861	XLOC_003898	Chr11	1298345	1298626	.	282	1	-1.11337	Achn026121	-1981	Y	0	4.79823	1.15431	5.71963	3.15041	2.18347	3.46686	0
TCONS_00007863	XLOC_003900	Chr11	1524378	1525184	.	807	1	-1.31635	Achn025471	-264	N	0.130011	0	1.17378	1.02827	1.13276	0.0994758	0	0
TCONS_00007864	XLOC_003900	Chr11	1524850	1525184	.	335	1	-1.38709	Achn026261	-547	N	0	3.05119	0	2.58913	2.85227	0	0	2.85671
TCONS_00007865	XLOC_003901	Chr11	1778620	1778865	.	246	1	-1.14145	Achn336461	-3716	N	2.59448	0	2.90178	8.60975	0	1.28291	5.21866	0
TCONS_00007866	XLOC_003902	Chr11	1935548	1936064	.	517	1	-1.38159	Achn125781	-339	Y	0	0	0.953146	0	0	0	0	0
TCONS_00007868	XLOC_003904	Chr11	1939526	1940091	.	566	1	-1.22828	Achn125781	-4317	N	0.635659	1.11548	2.75996	0.66484	2.19719	1.64863	0.805964	1.04438
TCONS_00007869	XLOC_003905	Chr11	1945019	1945340	.	322	1	-1.11353	Achn125891	-4410	N	4.0969	13.4562	0	0	0	0	0	0
TCONS_00005154	XLOC_002726	Chr11	1988378	1991543	+	475	2	-1.36401	Achn125741	0	N	1.61894	2.98005	0.23639	1.21792	0	0	1.54696	4.18138
TCONS_00005155	XLOC_002726	Chr11	1988517	1993253	+	473	3	-1.14461	Achn125741	0	N	0.409453	0	3.49378	0.00327991	1.97104	0	2.77989	0.0038057
TCONS_00005156	XLOC_002726	Chr11	1988517	1994128	+	533	4	-1.21655	Achn125741	0	N	0.629549	0	2.07342	3.38324	0.000120075	0.181167	0	0
TCONS_00007870	XLOC_003906	Chr11	1993409	1993763	.	355	1	-1.03339	Achn125741	-2358	Y	2.36316	0	0.952451	0	0	1.55063	0	2.49282
TCONS_00005203	XLOC_002742	Chr11	2340431	2342321	+	1796	2	-1.28054	Achn125641	0	Y	0.552834	0	2.8905	2.87242	3.49738	0.189188	0.183271	0.474968
TCONS_00007877	XLOC_003913	Chr11	2736380	2736591	.	212	1	-1.24359	Achn125501	-16626	N	0	0	13.1556	0	0	0	0	0
TCONS_00007878	XLOC_003914	Chr11	2736759	2737060	.	302	1	-1.03603	Achn125501	-17005	N	2.05223	3.97266	0	0	0	0	0	3.71944
TCONS_00007879	XLOC_003915	Chr11	2737617	2738503	.	887	1	-1.38569	Achn125501	-17863	N	0.230399	0	1.85444	2.46667	0.388187	0.351497	0.854359	0
TCONS_00007882	XLOC_003918	Chr11	2741566	2742319	.	754	1	-1.27262	Achn125501	-21812	Y	0	0	1.00936	0.875182	0	0.108956	0.530477	0
TCONS_00007883	XLOC_003919	Chr11	2742609	2742869	.	261	1	-1.37628	Achn125501	-22855	N	0	0	3.77357	7.17453	3.95178	0	0	0
TCONS_00007886	XLOC_003922	Chr11	2744564	2744902	.	339	1	-1.40221	Achn126141	-22125	N	0	0	1.76109	1.76739	3.89396	0.431904	0	0
TCONS_00007887	XLOC_003923	Chr11	2744996	2745741	.	746	1	-1.17511	Achn126141	-21286	Y	0.576312	0.745031	0.558525	0.44405	0.978341	0.110551	0	0
TCONS_00007888	XLOC_003924	Chr11	2746423	2746663	.	241	1	-1.26016	Achn126141	-20364	N	0	0	0	0	0	1.43488	11.1381	0
TCONS_00007889	XLOC_003925	Chr11	2747151	2747934	.	784	1	-1.1884	Achn126141	-19093	N	0.40488	0	2.00337	1.65983	0.914245	0.620175	1.50912	0
TCONS_00007890	XLOC_003926	Chr11	2752332	2752579	.	248	1	-1.48063	Achn126141	-14448	N	0	0	5.59353	0	4.62343	0	0	0
TCONS_00007891	XLOC_003927	Chr11	2754301	2755339	.	1039	1	-1.28833	Achn126141	-11688	N	0	0	0.669367	0.864707	0.952573	0.143923	0	0
TCONS_00007892	XLOC_003928	Chr11	2785675	2786227	.	553	1	-1.19243	Achn126151	-182	N	0.219342	0	1.4298	0	2.27903	0.170939	0	0
TCONS_00005243	XLOC_002757	Chr11	2931970	2936600	+	1079	3	-0.592974	Achn126191	0	Y	0	0	0	0	0	16.3047	20.5155	10.2928
TCONS_00007893	XLOC_003929	Chr11	3018245	3018575	.	331	1	-0.578873	Achn125431	2159	Y	0.549553	0	2.2356	0	0	0	0	0
TCONS_00005258	XLOC_002769	Chr11	3215081	3215634	+	362	2	-0.575683	Achn126291	1078	N	0	0	4.26093	1.5184	3.34538	0	1.84071	0
TCONS_00007894	XLOC_003930	Chr11	3272413	3272996	.	584	1	-0.60527	Achn126321	-9440	N	1.6189	1.06264	0	0	0	0	0	0
TCONS_00007895	XLOC_003931	Chr11	3368472	3368777	.	306	1	-1.02058	Achn029861	-184	Y	0	0	1.8194	2.28645	0	0	0	3.59197
TCONS_00007896	XLOC_003932	Chr11	3484125	3484397	.	273	1	-1.07781	Achn265351	-2654	N	0	5.26747	0.641875	6.27898	0	3.26441	3.8059	0
TCONS_00007897	XLOC_003933	Chr11	3641597	3642106	.	510	1	-1.02902	Achn265411	-11430	Y	0	1.31961	0.649452	2.35951	3.46569	0.194559	3.81382	4.94198
TCONS_00007898	XLOC_003934	Chr11	3646247	3646462	.	216	1	-1.17596	Achn265411	-7074	N	0	0	8.81087	13.1708	0	3.40242	0	10.3448
TCONS_00007899	XLOC_003935	Chr11	3668633	3668833	.	201	1	-1.41595	Achn265821	6251	Y	0	0	24.5784	0	0	0	0	0
TCONS_00005316	XLOC_002794	Chr11	3691713	3692801	+	216	2	-1.31369	Achn265421	3537	N	12.4174	33.1473	2.20272	0	14.5092	0	7.98329	0
TCONS_00007900	XLOC_003936	Chr11	3697774	3698047	.	274	1	-1.20156	Achn265421	9598	N	5.37472	0	0	0	0	0	0	0
TCONS_00005319	XLOC_002797	Chr11	3790898	3791478	+	581	1	-0.781539	Achn265441	-1301	N	1.28547	0	1.76376	2.98789	1.35268	0	0	0
TCONS_00005320	XLOC_002797	Chr11	3790898	3792089	+	567	2	-1.37812	Achn265441	-690	N	0.806541	3.92975	2.68135	3.17071	4.36213	0.184111	0.803743	0
TCONS_00007902	XLOC_003938	Chr11	3801538	3801945	.	408	1	-0.642073	Achn265451	2360	Y	0	0	0	3.53846	0	0	0	0
TCONS_00007903	XLOC_003939	Chr11	3802034	3802242	.	209	1	-1.43333	Achn265451	2856	Y	24.9881	12.3636	0	0	0	5.06684	0	0
TCONS_00006735	XLOC_003400	Chr11	4079836	4082616	-	223	2	-1.0415	Achn265611	-20504	N	0	0	0	0	0	2.48724	21.5172	9.29407
TCONS_00007906	XLOC_003942	Chr11	4270553	4271194	.	642	1	-1.09642	Achn277271	-783	Y	7.42398	8.29735	4.01256	7.69276	4.84254	2.86735	5.32896	9.49481
TCONS_00006768	XLOC_003411	Chr11	4445537	4449756	-	404	2	-0.705094	Achn277441	0	N	318.175	463.821	94.2399	135.97	135.892	7.58152	15.1554	28.5503
TCONS_00007908	XLOC_003944	Chr11	4583651	4585413	.	1763	1	-1.07087	Achn277331	-5927	Y	0.256538	0.518041	0.95096	0.926281	1.70067	0	0	0.242511
TCONS_00007910	XLOC_003946	Chr11	4586908	4587432	.	525	1	-1.38458	Achn277331	-3908	N	0	0	0.775162	1.49951	0.825938	0	0	0
TCONS_00007912	XLOC_003948	Chr11	4589570	4589784	.	215	1	-1.47238	Achn277331	-1556	Y	0	0	9.1902	6.68981	7.36958	0	0	0
TCONS_00007913	XLOC_003949	Chr11	4589855	4590118	.	264	1	-1.27361	Achn277331	-1222	Y	0	0	2.89177	3.4662	0	0	0	0
TCONS_00007914	XLOC_003950	Chr11	4597201	4597549	.	349	1	-1.11264	Achn277331	3948	Y	12.734	11.0763	4.28578	0	0	0.806291	0	7.77772
TCONS_00005397	XLOC_002832	Chr11	4721655	4722242	+	399	2	-0.268804	Achn371461	0	N	0	0	0.316358	1.88261	0	0.145489	0	0
TCONS_00007915	XLOC_003951	Chr11	4749738	4750001	.	264	1	-1.02097	Achn371391	-13844	N	3.02129	5.81562	6.50648	6.93239	11.4552	4.64377	12.6059	0
TCONS_00007916	XLOC_003952	Chr11	5145445	5145785	.	341	1	-1.31428	Achn020381	23607	N	3.60257	2.92407	0	5.22837	0	0	2.11273	0
TCONS_00005421	XLOC_002843	Chr11	5173105	5173727	+	332	3	-0.948137	Achn020391	0	N	13.3026	4.69979	9.40124	0	4.73674	13.0649	4.20825	13.7991
TCONS_00007918	XLOC_003954	Chr11	5229794	5230233	.	440	1	-0.599193	Achn020401	6430	N	16.7473	27.3759	11.875	11.2175	7.8638	6.52683	14.8349	11.2135
TCONS_00007919	XLOC_003955	Chr11	5436199	5436577	.	379	1	-1.2076	Achn262381	-10854	Y	2.073	0	1.10629	0	0	0	0	0
TCONS_00007920	XLOC_003956	Chr11	5436795	5437411	.	617	1	-1.04707	Achn262381	-10020	Y	1.49565	1.95547	1.33543	3.49646	0	1.15775	2.11932	0.915413
TCONS_00007924	XLOC_003960	Chr11	5459968	5460294	.	327	1	-1.14896	Achn262391	-2412	Y	1.69462	3.23714	0	0	2.12543	0	0	0
TCONS_00007925	XLOC_003961	Chr11	5461701	5462470	.	770	1	-1.13274	Achn262391	-236	N	1.65818	1.42688	0.0892162	1.27566	0	0.211799	0	1.33593
TCONS_00007933	XLOC_003969	Chr11	6380029	6380379	.	351	1	-1.05985	Achn263001	-3644	Y	0	0	0	0	0	10.344	1.97444	28.1436
TCONS_00005525	XLOC_002882	Chr11	6399855	6400636	+	782	1	-0.709533	Achn262671	0	Y	0.947878	0	0.61164	0.416393	0.917408	0.103717	0.50478	0
TCONS_00007934	XLOC_003970	Chr11	6425514	6425986	.	473	1	-1.4703	Achn262951	-2342	N	1.11985	0	0	0	0	3.09143	0	8.43256
TCONS_00005530	XLOC_002884	Chr11	6442567	6442879	+	313	1	-1.11333	Achn262941	7162	N	0.625957	0	0.428485	0	3.27354	0	0	0
TCONS_00007935	XLOC_003971	Chr11	6444581	6444791	.	211	1	-1.23967	Achn262941	5250	N	0	0	13.8082	0	7.85671	4.47967	0	0
TCONS_00007937	XLOC_003973	Chr11	6500557	6500787	.	231	1	-0.993171	Achn262921	2772	N	0	0	2.6928	15.8011	0	0	0	0
TCONS_00007938	XLOC_003974	Chr11	6505748	6505965	.	218	1	-1.20832	Achn262921	-282	N	0	0	0	0	0	9.2617	7.73859	30.0832
TCONS_00007939	XLOC_003975	Chr11	6506247	6507116	.	870	1	-1.28916	Achn262921	-781	N	0	0	0.760399	1.08413	1.19429	1.08123	2.19042	8.51509
TCONS_00007941	XLOC_003977	Chr11	6509510	6509783	.	274	1	-1.22049	Achn262711	-443	Y	0	0	1.90193	3.10626	3.4219	0.805251	0	4.87952
TCONS_00007944	XLOC_003980	Chr11	6617596	6617887	.	292	1	-1.25435	Achn262901	10099	N	5.97713	13.0582	14.0132	25.9428	22.8632	11.0454	31.4497	4.07528
TCONS_00007945	XLOC_003981	Chr11	6829717	6830028	.	312	1	-1.05467	Achn262751	4588	N	0	0	0	0	0	1.60479	2.63451	0
TCONS_00007947	XLOC_003983	Chr11	6838370	6838820	.	451	1	-1.33559	Achn262761	-1068	N	0.30299	0	0.997297	0.974364	0	1.20041	1.18119	0
TCONS_00007948	XLOC_003984	Chr11	6849594	6849863	.	270	1	-1.15827	Achn262761	2091	N	5.6234	0	0	0	0	0	0	0
TCONS_00005560	XLOC_002894	Chr11	6851905	6852194	+	290	1	-1.20741	Achn262761	4402	N	0	0	3.17811	0	0	0	0	0
TCONS_00007950	XLOC_003986	Chr11	6853153	6854008	.	856	1	-0.978579	Achn262761	5650	N	0	0.619338	0.698808	0.369135	1.21993	0.552147	0.89498	1.73959
TCONS_00007951	XLOC_003987	Chr11	6858180	6858441	.	262	1	-1.39676	Achn262761	10677	Y	4.13105	5.94981	0.743818	0	3.90651	0	0	0
TCONS_00007952	XLOC_003988	Chr11	6860140	6860434	.	295	1	-1.19018	Achn262761	12637	N	2.1811	0	3.02268	0	0	0.629466	0	0
TCONS_00007953	XLOC_003989	Chr11	6860768	6861429	.	662	1	-1.06497	Achn262761	13265	Y	0.677491	0	0.548783	0	0	0	0.637033	0
TCONS_00007954	XLOC_003990	Chr11	7078655	7079414	.	760	1	-1.18138	Achn262771	32483	Y	0.984053	0	0.0907895	0.432869	0	0.754524	0.524753	0
TCONS_00007955	XLOC_003991	Chr11	7079498	7079767	.	270	1	-1.30189	Achn262771	33326	N	0	0	1.3336	6.48541	0	0	3.93102	0
TCONS_00007956	XLOC_003992	Chr11	7080078	7080372	.	295	1	-1.10082	Achn262771	33906	N	0	0	0	0	0	2.51786	3.05805	0
TCONS_00007958	XLOC_003994	Chr11	7090642	7091010	.	369	1	-1.36441	Achn262781	-28658	N	0	0	0	0	0	1.0673	1.7642	0
TCONS_00007959	XLOC_003995	Chr11	7091553	7091838	.	286	1	-1.03714	Achn262781	-27830	Y	0.790888	4.61129	2.762	0	0	0	0	0
TCONS_00006956	XLOC_003501	Chr11	7104333	7105673	-	472	3	-1.22357	Achn262781	-13995	N	0	1.50671	1.40785	1.79604	3.95708	1.00486	1.08864	0
TCONS_00007960	XLOC_003996	Chr11	7119294	7119518	.	225	1	-1.22796	Achn262781	-150	N	0	0	11.1746	0	0	0	0	0
TCONS_00007961	XLOC_003997	Chr11	7125571	7125779	.	209	1	-1.49712	Achn262781	5511	Y	0	0	15.2865	0	8.11768	0	0	0
TCONS_00007962	XLOC_003998	Chr11	7136304	7136558	.	255	1	-1.00182	Achn262781	16244	N	1.1339	0	0	3.85028	4.24152	4.30991	9.33514	0
TCONS_00007964	XLOC_004000	Chr11	7188228	7188624	.	397	1	-1.07302	Achn262791	5567	Y	0	0	0	0	2.74607	1.52751	0	0
TCONS_00005567	XLOC_002898	Chr11	7191834	7192277	+	378	2	-1.10448	Achn262791	9173	N	6.7686	0.110018	15.9806	6.10339	0	6.08223	0	0
TCONS_00005570	XLOC_002900	Chr11	7279721	7282623	+	555	2	-0.917954	Achn262791	97060	Y	4.72056	0.000719646	0.426571	0	0.000106658	2.63412	0	0.450134
TCONS_00005573	XLOC_002901	Chr11	7415617	7415958	+	342	1	-1.20796	Achn262801	-57	N	0	0	0	0	2.22269	1.26856	2.09799	0
TCONS_00005577	XLOC_002904	Chr11	7499264	7499966	+	421	2	-1.05565	Achn124551	-877	N	2.04761	3.72138	3.61083	4.436	7.33012	1.09	4.03321	1.74209
TCONS_00007968	XLOC_004004	Chr11	7508921	7509215	.	295	1	-1.03384	Achn124551	7782	Y	0	0	0	0	0	2.51786	3.05805	7.92529
TCONS_00007970	XLOC_004006	Chr11	7515867	7516304	.	438	1	-1.08651	Achn124531	4191	N	0	0	1.05016	0	0	0	0	0
TCONS_00007971	XLOC_004007	Chr11	7517135	7517414	.	280	1	-1.04527	Achn124531	3081	N	0	0	0	0	3.21489	5.966	0	0
TCONS_00007972	XLOC_004008	Chr11	7540277	7540590	.	314	1	-1.33902	Achn124521	-1392	N	0	3.58653	1.69936	0	0	4.20543	44.0532	60.4425
TCONS_00007973	XLOC_004009	Chr11	7541509	7541935	.	427	1	-1.25731	Achn124521	-2624	N	0.332859	0	1.97907	2.1584	2.37772	1.85749	1.30828	5.08583
TCONS_00007975	XLOC_004011	Chr11	7622226	7622880	.	655	1	-1.39191	Achn124491	-4221	Y	0.171888	0	0.111419	1.06729	0	0.663213	0	0.838285
TCONS_00006984	XLOC_003511	Chr11	7623017	7625323	-	560	5	-0.986733	Achn124581	-2607	N	0	0	4.46672	2.46943	2.46193	3.78381	0	0
TCONS_00007976	XLOC_004012	Chr11	7624632	7624833	.	202	1	-1.22158	Achn124581	-3097	N	0	13.9125	0	0	9.13462	33.314	20.1043	13.0261
TCONS_00007978	XLOC_004014	Chr11	7663862	7664270	.	409	1	-1.005	Achn124591	-13272	Y	3.23489	1.96934	4.76402	7.04253	3.87907	6.91342	1.4229	7.37525
TCONS_00007979	XLOC_004015	Chr11	7686127	7686375	.	249	1	-1.38483	Achn124591	5828	Y	2.47561	0	6.4098	0	0	0	0	0
TCONS_00007980	XLOC_004016	Chr11	7759640	7760613	.	974	1	-1.06519	Achn124601	8835	Y	0.10252	0	1.97746	0.937701	0.344328	1.87204	1.13674	0.982003
TCONS_00005590	XLOC_002914	Chr11	7764806	7768399	+	3594	1	-0.763412	Achn124601	14001	Y	0	8.83537e-05	0.216081	8.5134e-05	8.63509e-05	0.226876	8.52601e-05	4.44979
TCONS_00007982	XLOC_004018	Chr11	7782531	7782865	.	335	1	-1.17763	Achn124481	26822	N	1.60512	45.7678	2.89698	9.09276	16.0267	0	6.61372	17.1402
TCONS_00006998	XLOC_003517	Chr11	7865083	7867497	-	915	3	-0.338744	Achn124631	-1583	N	1.21269	2.8397	0.141964	0	0	0.168268	0	1.00892
TCONS_00007000	XLOC_003517	Chr11	7865787	7866324	-	538	1	-1.22972	Achn124631	-2756	N	0	0	0	0	0.793792	0.535484	0.873527	0.114843
TCONS_00007984	XLOC_004020	Chr11	7868021	7868340	.	320	1	-1.23087	Achn124631	-740	Y	0	0	1.21442	2.03678	0	0	0	0
TCONS_00007986	XLOC_004022	Chr11	8179085	8179334	.	250	1	-1.33721	Achn263591	-3019	Y	0	0	4.49847	12.2795	0	1.18269	0	0
TCONS_00007987	XLOC_004023	Chr11	8179765	8180185	.	421	1	-1.15855	Achn263591	-2168	N	0	0	1.35406	0	2.44337	0	0	0
TCONS_00007988	XLOC_004024	Chr11	8180621	8180852	.	232	1	-1.4454	Achn263591	-1501	N	0	0	3.93637	15.5799	17.163	1.82312	6.29567	8.15799
TCONS_00007989	XLOC_004025	Chr11	8181369	8181837	.	469	1	-1.22108	Achn263591	-516	N	0	1.52376	2.9834	2.72455	1.00047	0.672258	1.10096	1.42664
TCONS_00007990	XLOC_004026	Chr11	8186733	8187887	.	1155	1	-1.27304	Achn263601	-178	N	0.417095	0	1.71247	1.51847	1.39397	0.0632242	0.306798	0
TCONS_00007992	XLOC_004028	Chr11	8196137	8196385	.	249	1	-1.15658	Achn263601	6905	Y	0	0	5.49411	4.14456	0	0	5.02431	0
TCONS_00007994	XLOC_004030	Chr11	8199916	8200834	.	919	1	-1.23981	Achn263601	10684	N	0.110187	0	1.20544	0.33661	0	0.671723	0	0
TCONS_00005611	XLOC_002932	Chr11	8226555	8230484	+	717	2	-1.37713	Achn263621	-8122	N	3.44034	4.72281	7.51308	0.850034	2.53513	3.5855	2.52191	2.92607
TCONS_00007995	XLOC_004031	Chr11	8371395	8371601	.	207	1	-1.45236	Achn263521	3802	Y	0	0	23.8575	0	0	0	0	0
TCONS_00007997	XLOC_004033	Chr11	8438355	8438648	.	294	1	-1.20346	Achn263661	-2148	N	5.13531	0	0	0	0	0.636078	0	0
TCONS_00007034	XLOC_003534	Chr11	8641786	8645703	-	342	3	-0.983358	Achn263711	-6666	N	0	2.36444	0.888008	2.9724	0	0	1.68057	2.71874
TCONS_00007035	XLOC_003534	Chr11	8642586	8645703	-	3001	2	-1.08481	Achn263711	-6666	Y	0.115052	0.45994	0.667887	1.14295	0.758343	0.495926	0.333703	3.10895
TCONS_00008000	XLOC_004036	Chr11	8773270	8773480	.	211	1	-1.17108	Achn263441	-399	N	0	0	16.569	0	0	0	0	0
TCONS_00005649	XLOC_002951	Chr11	8887310	8887848	+	539	1	-1.10359	Achn263811	22714	N	1.1399	0	0	0.593977	0.791424	0	1.48	0
TCONS_00008003	XLOC_004039	Chr11	8902425	8902888	.	464	1	-0.784645	Achn263401	12840	Y	0	0	1.7091	1.8513	2.03941	0.228311	0	0
TCONS_00008004	XLOC_004040	Chr11	8903635	8905123	.	1489	1	-0.640892	Achn263401	10605	Y	0.0620765	0	0.754757	2.06028	1.85697	0.0468467	0.454111	0
TCONS_00005658	XLOC_002952	Chr11	8905200	8909359	+	301	2	-1.09614	Achn263401	6369	Y	0	0	5.7103	4.77775	13.1581	0	0	3.7526
TCONS_00008005	XLOC_004041	Chr11	8906651	8906988	.	338	1	-1.38731	Achn263401	8740	Y	0	0	1.41857	1.77993	0	0	0	2.79604
TCONS_00008006	XLOC_004042	Chr11	8961212	8961496	.	285	1	-1.26631	Achn263821	4259	N	3.99341	4.65688	5.58387	0	0	0.702492	0	0
TCONS_00008008	XLOC_004044	Chr11	9043416	9043675	.	260	1	-0.964601	Achn263841	-3587	N	13.777	48.7117	9.19122	90.7277	79.9575	10.884	52.7934	68.4102
TCONS_00008009	XLOC_004045	Chr11	9183375	9183858	.	484	1	-1.33144	Achn263891	5863	N	0	0	0.353717	1.71907	0	0	1.04198	0
TCONS_00008010	XLOC_004046	Chr11	9184536	9184974	.	439	1	-1.19925	Achn263891	7024	Y	0	0	0	1.02412	0	0.756232	1.2415	0
TCONS_00007072	XLOC_003550	Chr11	9185087	9188524	-	238	2	-1.4438	Achn263331	6524	N	0	8.02267	1.13821	14.3449	0	6.17853	17.3898	0
TCONS_00008015	XLOC_004051	Chr11	9324062	9324403	.	342	1	-1.27627	Achn134281	-13472	N	1.53422	2.90383	0	0	0	0	0	0
TCONS_00008016	XLOC_004052	Chr11	9332822	9333279	.	458	1	-1.0239	Achn134281	-4596	N	2.65736	0	0.582586	0	0	0.467194	2.29728	0
TCONS_00008018	XLOC_004054	Chr11	9478972	9479199	.	228	1	-1.22137	Achn134541	-293	N	0	0	2.92169	0	0	8.28279	19.994	25.9085
TCONS_00008019	XLOC_004055	Chr11	9499076	9499505	.	430	1	-0.924499	Achn134331	12787	N	1.97284	3.57335	0.868462	6.3893	3.51927	0.523783	3.87277	6.69117
TCONS_00008020	XLOC_004056	Chr11	9500369	9500653	.	285	1	-1.14436	Achn134331	14080	N	3.19473	41.912	1.11677	66.6137	55.0369	2.80997	97.5773	95.9212
TCONS_00008022	XLOC_004058	Chr11	9518814	9520376	.	1563	1	-1.14371	Achn134531	13470	Y	0.117493	0.29714	1.31525	0.708398	0.39019	0.354432	0.214692	1.1128
TCONS_00005699	XLOC_002972	Chr11	9564956	9565496	+	541	1	-1.08181	Achn134341	-3	Y	0	1.19697	0.2618	0.0912661	1.59076	0.530786	0.865751	1.12055
TCONS_00008025	XLOC_004061	Chr11	9712785	9713086	.	302	1	-1.05978	Achn134491	-466	N	3.42038	3.97266	0.471503	4.73562	0	0	0	0
TCONS_00008029	XLOC_004065	Chr11	10222557	10222758	.	202	1	-1.01667	Achn205441	-27772	N	20.649	0	0	0	0	0	0	0
TCONS_00008030	XLOC_004066	Chr11	10238497	10238838	.	342	1	-1.23931	Achn205431	32190	N	0.511405	0	2.7611	3.46145	0	0	0	5.43747
TCONS_00008033	XLOC_004069	Chr11	10244694	10244898	.	205	1	-1.44689	Achn205431	26130	N	0	0	11.4761	7.87745	0	0	0	0
TCONS_00008034	XLOC_004070	Chr11	10277043	10277647	.	605	1	-1.2125	Achn205431	-1853	Y	2.30735	4.02796	2.87357	10.2031	8.59518	4.47008	10.1861	11.3137
TCONS_00008040	XLOC_004076	Chr11	10304262	10304585	.	324	1	-1.53099	Achn205411	6968	N	0	0	1.17741	1.97414	0	0	0	0
TCONS_00008041	XLOC_004077	Chr11	10304672	10304952	.	281	1	-0.993363	Achn205411	6601	N	0	0	0.583694	5.77768	3.18238	0.736677	0	0
TCONS_00008044	XLOC_004080	Chr11	10477844	10478194	.	351	1	-1.38046	Achn128321	3858	Y	0	0	1.62754	1.62872	0	0	0	0
TCONS_00008046	XLOC_004082	Chr11	10694629	10695104	.	476	1	-1.23534	Achn128241	-1499	N	21.613	41.5674	23.8229	41.5862	36.0647	20.9689	32.1789	33.3582
TCONS_00007167	XLOC_003601	Chr11	10880408	10881531	-	899	2	-1.20042	Achn128181	2101	Y	0.320069	1.1047	1.53719	3.17144	2.05609	1.06976	1.8232	1.61147
TCONS_00008049	XLOC_004085	Chr11	10916041	10916788	.	748	1	-1.39363	Achn128121	7267	Y	0.287135	0	0.556524	0.884856	0.487372	1.10148	2.14531	2.08494
TCONS_00007183	XLOC_003605	Chr11	11006136	11007002	-	581	2	-1.01555	Achn128131	0	N	1.42724	0	0.398001	0	1.40677	1.10866	2.32282	3.36065
TCONS_00008052	XLOC_004088	Chr11	11251352	11251645	.	294	1	-1.14593	Achn225641	-23815	N	25.6765	34.1751	72.2433	28.0072	47.682	22.2627	24.6925	39.996
TCONS_00005757	XLOC_003000	Chr11	11261769	11262181	+	303	2	-1.30407	Achn225641	-13279	N	3.39175	0	0.467226	0	2.58545	0	0	0
TCONS_00008053	XLOC_004089	Chr11	11265146	11265555	.	410	1	-1.08857	Achn225641	-9905	N	0	0	1.42263	0	1.28677	1.14678	4.24806	11.0093
TCONS_00008054	XLOC_004090	Chr11	11266746	11267572	.	827	1	-1.09012	Achn225641	-7888	Y	0	0	1.21795	0.772634	0.851144	2.40695	1.87328	1.82056
TCONS_00008056	XLOC_004092	Chr11	11515247	11515486	.	240	1	-0.963495	Achn225721	5581	N	0	0	6.54031	0	0	1.46969	0	0
TCONS_00008057	XLOC_004093	Chr11	11634445	11634849	.	405	1	-1.1163	Achn225771	13168	N	0	0	1.21345	1.19702	0	0.587296	0	0
TCONS_00007246	XLOC_003633	Chr11	11713140	11715048	-	337	2	-0.209717	Achn322591	0	N	2.22857	3.00771	0	10.3013	3.78297	0.426053	29.7474	2.67703
[truncated: 5,054 more rows]

## Sheet: Table S3b
Table S3b Overlapping lncRNAs
transcript ID	gene ID	position				length	exon_number	coding potential score	overlapped gene ID	overlapped with repeat	Expression
		chr	start	end	strand						20DAP_rep1	20DAP_rep2	120DAP_rep1	120DAP_rep2	120DAP_rep3	127DAP_rep1	127DAP_rep2	127DAP_rep3
TCONS_00000052	XLOC_000029	Chr1	477964	478501	+	538	1	-1.44089	Achn094261	N	1.37174	1.20898	0.447582	0	0.793874	0.713978	0	2.26385
TCONS_00001512	XLOC_000704	Chr1	886771	888234	-	270	2	-1.02904	Achn094351	N	15.9328	21.7653	6.00119	11.3679	7.14487	5.95347	7.61586	7.73024
TCONS_00000121	XLOC_000053	Chr1	1158666	1158936	+	271	1	-0.94733	Achn348561	N	9.35301	8.79251	4.35375	6.97079	11.622	2.0596	4.50307	0
TCONS_00000132	XLOC_000055	Chr1	1224181	1225839	+	346	2	-1.09108	Achn348581	N	0	0	0.672262	3.3646	0	0	0	0
TCONS_00000231	XLOC_000109	Chr1	2285003	2285602	+	345	3	-0.0647888	Achn076081	Y	3.01142	13.0327	0	0	0	0	0	0
TCONS_00000278	XLOC_000126	Chr1	2647371	2647651	+	206	2	-1.08912	Achn075751	N	0	12.9959	10.8228	7.74576	0	30.9718	18.7799	0
TCONS_00000286	XLOC_000133	Chr1	2737141	2737530	+	390	1	-1.00829	Achn075711	N	1.77298	0	0.55642	7.22368	2.99135	0	4.65017	8.75048
TCONS_00001768	XLOC_000814	Chr1	3408341	3409518	-	570	2	-0.979077	Achn023071	N	0	0	0.524716	0	0.128465	0.417175	6.31071	0.566127
TCONS_00001781	XLOC_000816	Chr1	3453438	3457319	-	549	3	-0.17599	Achn023051	Y	2.66498	4.22078	1.13997	0	0	1.51793	0	1.18348
TCONS_00000472	XLOC_000206	Chr1	4134294	4135402	+	546	2	-0.0648491	Achn023541	N	0	0	0.437446	1.40744	1.34742	0	0	0
TCONS_00001895	XLOC_000866	Chr1	4587102	4590792	-	494	2	-1.14983	Achn022641	Y	0	0	0	0.545569	0	0.662391	0.704161	0.000696307
TCONS_00002219	XLOC_001003	Chr1	8675947	8676593	-	557	2	-1.27949	Achn167101	Y	0	0.283345	3.81801	5.75702	4.75712	0.917798	0	3.81203
TCONS_00002348	XLOC_001069	Chr1	11193140	11196651	-	559	2	-0.394043	Achn234981	N	3.23755	9.09976	0.703183	4.06769	3.73419	0.504223	3.28742	4.25987
TCONS_00000892	XLOC_000425	Chr1	11422279	11423241	+	282	4	-1.00608	Achn235161	Y	7.47081	3.17937	6.32173	18.9622	17.1432	0	38.7233	73.6405
TCONS_00003050	XLOC_001513	Chr1	11886654	11887266	.	613	1	-1.09194	Achn178491	Y	0.566093	0	1.96094	0	5.18589	0.876715	0.71335	4.62183
TCONS_00001014	XLOC_000478	Chr1	13055887	13056752	+	236	4	-1.07014	Achn209001	N	1.02737	2.70015	29.7307	19.4193	0	58.8879	50.6482	0
TCONS_00002558	XLOC_001174	Chr1	14227812	14230444	-	375	3	-0.512701	Achn369801	Y	0	0	0	0	0	3.38006	0	0.246994
TCONS_00002671	XLOC_001225	Chr1	15566176	15566452	-	277	1	-0.998094	Achn135981	N	0	0	0.611404	9.02975	3.31576	0	0	0
TCONS_00001232	XLOC_000575	Chr1	15956169	15958774	+	875	2	-1.24257	Achn353351	Y	0.00372208	3.00893	2.1665	0.13547	0.777363	1.17912	1.66971	2.07275
TCONS_00001363	XLOC_000627	Chr1	17187101	17187791	+	484	2	-0.76353	Achn254901	N	1.88799	1.84237	0	0	0.636393	0	0	0
TCONS_00001369	XLOC_000629	Chr1	17214245	17214743	+	391	2	-0.873249	Achn254921	N	0	1.56259	2.13544	0.798309	0	1.8197	1.83227	3.48329
TCONS_00002830	XLOC_001302	Chr1	17838039	17838503	-	465	1	-1.07567	Achn296131	Y	1.72752	3.09432	0.189202	0	0	1.36472	0	0
TCONS_00029844	XLOC_014907	Chr2	1074046	1080283	+	716	4	-1.09231	Achn250501	N	0.913174	0	0.590557	2.35034	1.03531	0.350912	0.569492	0.738074
TCONS_00029996	XLOC_014979	Chr2	2461024	2461781	+	521	3	-0.569627	Achn037071	N	7.97038	9.87136	3.22715	2.66131	2.47776	0	3.15942	0
TCONS_00029997	XLOC_014979	Chr2	2461324	2461781	+	327	2	-0.772747	Achn037071	N	40.1955	73.8642	9.75931	16.3894	10.7057	4.48825	10.6141	27.2766
TCONS_00030063	XLOC_015009	Chr2	2908061	2908468	+	292	2	-0.745995	Achn292241	N	0	0	2.59504	0	0	0	0	8.15056
TCONS_00031602	XLOC_015707	Chr2	3865774	3865997	-	224	1	-1.03692	Achn223391	Y	2.00076	0	0	0	0	28.703	0	18.3135
TCONS_00031670	XLOC_015741	Chr2	4614551	4615196	-	646	1	-0.72331	Achn036241	N	0.876163	0	0.72628	0	0.323454	0	0	2.32535
TCONS_00031712	XLOC_015757	Chr2	4990187	4990552	-	285	2	-0.96075	Achn036601	N	0	13.9707	2.25474	2.77558	3.0576	0.429105	0	7.8393
TCONS_00031783	XLOC_015788	Chr2	5652963	5655515	-	1679	2	-1.14773	Achn175241	Y	0.234199	0.000572192	3.07696	2.36164	3.11905	0.119149	2.13827	0
TCONS_00030383	XLOC_015158	Chr2	6097430	6101559	+	417	2	-1.18752	Achn258701	N	0.676692	6.68589	0	1.78682	0.59119	0.0876842	1.99899	0
TCONS_00030384	XLOC_015158	Chr2	6098666	6101559	+	417	2	-1.18752	Achn258701	N	0.676692	6.68589	0	1.78682	0.59119	0.0876842	1.99899	0
TCONS_00030391	XLOC_015160	Chr2	6150843	6153788	+	2043	2	-1.20055	Achn258451	Y	0.104286	0.219594	1.13278	0.916125	0.988516	0.553703	0	0.722378
TCONS_00032685	XLOC_016279	Chr2	7030764	7031337	.	574	1	-0.817508	Achn168831	Y	1.03772	2.18272	0.945708	9.10652	7.16561	0.484022	5.51977	4.08718
TCONS_00030648	XLOC_015272	Chr2	9209362	9209967	+	398	2	-1.11111	Achn366391	N	0	0	2.00774	1.24	2.732	2.43175	3.00642	5.84363
TCONS_00032194	XLOC_015991	Chr2	11334714	11335392	-	421	2	-1.2421	Achn293841	Y	11.8683	11.1642	10.1554	7.76251	5.96732	4.90491	5.3743	17.4209
TCONS_00032195	XLOC_015991	Chr2	11334714	11335505	-	374	3	-1.22833	Achn293841	Y	6.47714	0	0	0.000619345	6.40698	0.000122578	0.00421893	0
TCONS_00032208	XLOC_015998	Chr2	11502247	11502636	-	390	1	-0.931048	Achn292871	N	0	0	0	3.15813	2.84867	0.950125	4.70237	0
TCONS_00030826	XLOC_015354	Chr2	11555171	11555388	+	218	1	-1.24389	Achn292901	N	7.02992	0	8.13288	6.38357	0	9.2617	0	0
TCONS_00032503	XLOC_016143	Chr2	14542201	14545925	-	384	2	-1.45482	Achn039391	N	0.404258	0	1.07736	1.33566	0	1.63475	2.09309	0
TCONS_00063573	XLOC_031550	Chr3	476024	476873	-	479	2	-1.11827	Achn158131	N	0	2.93671	1.07969	0	1.92818	0	0	0
TCONS_00061394	XLOC_030664	Chr3	965088	967509	+	383	2	-1.09787	Achn267671	Y	0	0	0	0	0	7.71231	15.7185	2.11
TCONS_00063655	XLOC_031590	Chr3	1132525	1136117	-	819	2	-1.19238	Achn358741	N	0.892688	0	0.657883	0.782685	0.862215	0.29257	0.474412	0
TCONS_00061749	XLOC_030785	Chr3	3266377	3266804	+	206	2	-1.25485	Achn007411	N	47.225	25.2785	41.2461	13.9146	0.516504	0	1.64779	0
TCONS_00061750	XLOC_030785	Chr3	3266377	3266804	+	211	2	-1.2849	Achn007411	N	24.7346	0.656787	48.511	8.58395	15.2378	13.433	7.12868	0
TCONS_00064008	XLOC_031754	Chr3	4422975	4423892	-	794	2	-0.38591	Achn154301	Y	0.132753	1.36863	0.777829	2.85547	2.24687	0.84729	3.95611	7.68954
TCONS_00061968	XLOC_030872	Chr3	5377102	5377807	+	280	2	-1.16016	Achn287581	N	1.69921	9.79288	2.82912	9.91346	9.64468	0	0	0
TCONS_00061969	XLOC_030872	Chr3	5377473	5378402	+	930	1	-0.839928	Achn287251	N	0.75748	0	0.293929	0.862941	0	0	0	1.04152
TCONS_00064406	XLOC_031895	Chr3	7039601	7043911	-	863	2	-1.1787	Achn045541	Y	0	0	1.49635	0.7665	0.310008	0	8.55593	11.0266
TCONS_00064407	XLOC_031895	Chr3	7039601	7045466	-	930	3	-1.18568	Achn045541	Y	0	0	0.052249	0	0	13.8955	1.95011	9.31631
TCONS_00064409	XLOC_031895	Chr3	7043514	7045480	-	479	2	-1.06282	Achn045541	N	0	5.32057	2.24176	6.31209	2.75333	1.61121	11.5122	21.9506
TCONS_00064440	XLOC_031907	Chr3	7398261	7398710	-	418	2	-1.49627	Achn045421#Achn046051	N	35.1488	47.7719	13.9336	28.3297	14.5888	31.3525	57.7428	55.4406
TCONS_00062263	XLOC_030991	Chr3	7484493	7485774	+	670	2	-0.686815	Achn046111	N	73.9648	74.522	9.71246	8.26348	11.3789	12.8413	13.7741	9.73563
TCONS_00062326	XLOC_031013	Chr3	7932451	7934219	+	209	2	-1.44108	Achn188101	N	0	0	21.4011	4.50025	0	0	3.34156	18.8329
TCONS_00064544	XLOC_031954	Chr3	8148404	8150292	-	285	2	-0.142053	Achn081251	N	0	4.65688	2.23355	8.32671	0	0	3.36473	0
TCONS_00062575	XLOC_031105	Chr3	10147482	10151634	+	540	3	-0.103069	Achn019041	N	1.79256	2.40336	1.18668	0	0.789025	3.3715	0.868194	0
TCONS_00064768	XLOC_032047	Chr3	10181412	10183803	-	215	3	-0.949584	Achn019051	Y	0	0	0	0	0	3.58108	1.35014	10.5088
TCONS_00064781	XLOC_032053	Chr3	10388582	10390458	-	247	3	-0.120638	Achn063111	Y	0	0	0.949435	21.2519	4.68229	0	0	0
TCONS_00064854	XLOC_032092	Chr3	11167979	11168222	-	244	1	-0.647371	Achn062761	N	13.4014	21.0734	5.02499	13.2512	4.86591	0	5.35467	0
TCONS_00064968	XLOC_032144	Chr3	12451773	12452239	-	350	2	-0.0882724	Achn328631	N	0	0	0.982746	1.63955	0	0	0	0
TCONS_00062840	XLOC_031218	Chr3	13023784	13024521	+	221	2	-1.2641	Achn328101	N	0	0	0	0	0	2.70016	14.7828	0
TCONS_00065074	XLOC_032198	Chr3	13592169	13597866	-	792	7	-1.22344	Achn198201	Y	0.206894	0.686748	2.23438	0	0	0.190479	0.909014	3.16903
TCONS_00065212	XLOC_032261	Chr3	15292673	15293649	-	240	2	-1.02875	Achn245301	N	7.17522	0	1.09005	0	5.12825	0	0	0
TCONS_00065221	XLOC_032265	Chr3	15374679	15376046	-	1368	1	-0.0380559	Achn245261	Y	25.0966	45.2702	29.8279	49.0357	47.6593	15.4377	24.8538	25.8574
TCONS_00063109	XLOC_031340	Chr3	16645004	16645292	+	289	1	-1.07665	Achn325691	Y	11.5259	8.41193	17.661	19.2339	26.1497	26.1822	36.6369	116.803
TCONS_00063131	XLOC_031351	Chr3	16763203	16764189	+	883	2	-0.366024	Achn325811	N	0	0	0.246622	0	0	0.626032	0	0
TCONS_00065335	XLOC_032324	Chr3	16892435	16893963	-	925	2	-1.17671	Achn030171	N	0	0	0.417803	0	0	0	0	0
TCONS_00065373	XLOC_032342	Chr3	17350749	17350989	-	241	1	-0.20577	Achn030001	N	5.64032	7.70768	3.2024	4.59389	5.06069	7.1744	22.2761	56.4912
TCONS_00063268	XLOC_031426	Chr3	18560792	18561458	+	602	2	-1.21775	Achn186081	N	0	0.101263	1.25552	0	0	1.08531	0	0
TCONS_00065477	XLOC_032388	Chr3	18679863	18680256	-	394	1	-1.19784	Achn186051	N	0	0	1.53574	0	0	0	0	0
TCONS_00063379	XLOC_031471	Chr3	19436365	19440417	+	602	3	-1.21464	Achn239831	N	0.580973	0	0.251709	0	0	2.00806	0	0
TCONS_00063465	XLOC_031502	Chr3	20016443	20019457	+	1857	2	-1.02872	Achn185611	Y	1.83825	1.50569	3.23078	3.58505	2.55669	0.886185	0.760201	1.63617
TCONS_00065635	XLOC_032447	Chr3	20220540	20221789	-	709	3	-0.983296	Achn185741	N	0	0	0.941455	3.05953	2.09705	0	0	0
TCONS_00063491	XLOC_031511	Chr3	20227061	20231521	+	377	5	-1.00937	Achn185701	N	2.36932	0.000664632	0.616886	3.07841	0.00211835	0	0	0
TCONS_00063492	XLOC_031511	Chr3	20227066	20231116	+	519	4	-0.974248	Achn185701	N	1.64711	0	0.910082	3.65427	3.61798	0	1.85243	0
TCONS_00063493	XLOC_031511	Chr3	20227822	20231521	+	353	5	-0.356382	Achn185701	N	0	12.7181	0	0.00147007	1.53331	3.06158	0	0
TCONS_00065967	XLOC_032747	Chr4	606527	609328	+	497	2	-1.25991	Achn204861	N	0.33846	0.378126	0.338602	0	0	1.60375	1.99151	2.58062
TCONS_00066012	XLOC_032775	Chr4	1451502	1451709	+	208	1	-1.12732	Achn123321	Y	0	0	9.67552	7.49157	8.25281	0	0	0
TCONS_00066030	XLOC_032787	Chr4	1922027	1925764	+	375	2	-1.20799	Achn037861	N	2.96283	0	3.67434	1.40505	1.54782	1.37461	5.10988	0
TCONS_00067164	XLOC_033301	Chr4	2112255	2117314	-	216	2	-1.00943	Achn243121	N	14.9009	0	0	0.0339201	0	0	0	5.23744
TCONS_00067169	XLOC_033302	Chr4	2126079	2126537	-	237	2	-0.970973	Achn243231	N	83.3543	194.988	79.1471	72.4606	85.3294	44.3811	87.9123	45.5803
TCONS_00066084	XLOC_032811	Chr4	2949063	2954161	+	446	2	-0.116198	Achn057701#Achn057711	N	1.85256	0	3.05097	0	4.30479	1.71457	0	2.05058
TCONS_00067319	XLOC_033385	Chr4	5343199	5343855	-	484	2	-0.012992	Achn367941	Y	0	0	1.45445	2.36786	3.29071	8.55216e-05	0	0.00133203
TCONS_00067373	XLOC_033416	Chr4	6144809	6145667	-	628	2	-0.864826	Achn161241#Achn161321	N	4.3759	11.7395	0.473334	0	0.625304	0.141003	0.688114	1.0266
TCONS_00067457	XLOC_033453	Chr4	7141011	7142070	-	553	2	-0.202098	Achn087201	N	2.35404	3.32309	0	0	0	0	1.89007	3.52034
TCONS_00067520	XLOC_033485	Chr4	7837708	7840223	-	1239	3	-1.34993	Achn087831	N	1.25932	2.22245	0	0	0.862543	1.65676	4.03539	9.03959
TCONS_00067522	XLOC_033485	Chr4	7837708	7840223	-	1543	3	-1.3574	Achn087831	N	0.000934408	0	0.405006	1.13783	0	0	0	2.3216
TCONS_00066439	XLOC_032977	Chr4	7975545	7977503	+	367	2	-1.27585	Achn087911	N	2.01652	9.60421	0	0	1.62198	1.79499	0	0
TCONS_00066440	XLOC_032977	Chr4	7975550	7977503	+	375	2	-1.08783	Achn087911	N	3.14687	0.0192168	0.847925	0	0.000457693	0.00477141	0	0
TCONS_00066767	XLOC_033130	Chr4	11165958	11167544	+	253	2	-1.3021	Achn197351	N	2.33309	0	9.40396	0	4.34551	2.23447	0	12.3931
TCONS_00066788	XLOC_033143	Chr4	11315898	11316677	+	474	2	-1.27915	Achn197651	Y	0	0	0	0	0	1.09976	0.323837	1.40024
TCONS_00067870	XLOC_033637	Chr4	11712367	11712723	-	357	1	-1.27701	Achn186581	N	2.79924	7.88612	0.459675	5.10276e-05	1.72595	0.765514	3.79863	0
TCONS_00067943	XLOC_033675	Chr4	12429436	12429833	-	398	1	-1.13059	Achn343181	N	0	0	1.2073	0	0	2.88302	0.747932	3.89339
TCONS_00067950	XLOC_033679	Chr4	12461267	12462199	-	249	2	-1.41787	Achn343821	N	0	0	0	0	0	9.65016	0	0
TCONS_00067967	XLOC_033684	Chr4	12534990	12535368	-	287	2	-1.35217	Achn343201	N	0	0	5.83764	0	0	0	0	0
TCONS_00067000	XLOC_033230	Chr4	12975761	12976219	+	356	2	-0.744388	Achn343441	N	19.5891	78.6908	29.0698	62.5105	72.946	17.9175	80.4492	75.1378
TCONS_00067019	XLOC_033235	Chr4	13056271	13058188	+	773	2	-1.30365	Achn343501	N	0	2.12904	0	0.845961	0	0.526733	0.512764	0
TCONS_00068229	XLOC_033902	Chr5	398459	399234	+	685	2	-0.973385	Achn254401	N	0.626992	0.00167123	1.02424	0	0.000277888	0.598007	0	0.000358861
TCONS_00069740	XLOC_034594	Chr5	1603522	1603968	-	259	2	-0.825096	Achn091081	N	80.5359	101.388	86.3019	21.6198	47.3468	68.4005	97.0664	63.4025
TCONS_00068359	XLOC_033965	Chr5	1775524	1777331	+	278	2	-1.3117	Achn091001	Y	6.86288	4.99799	1.20846	2.97888	0	0.764582	0	0
TCONS_00068360	XLOC_033966	Chr5	1786735	1787182	+	448	1	-1.36008	Achn090991	Y	7.04783	6.61959	7.06314	5.91806	6.5195	2.91567	1.19571	1.54942
TCONS_00068530	XLOC_034051	Chr5	3822633	3823110	+	304	2	-1.22337	Achn193031	N	53.8176	312.273	731.119	4994.98	4764.42	358.03	2873.92	5083.56
TCONS_00071129	XLOC_035277	Chr5	5230585	5230902	.	318	1	-1.05349	Achn012361	Y	3.01341	0	0	0	0	0	0	0
TCONS_00068847	XLOC_034190	Chr5	8029570	8030880	+	374	2	-0.723709	Achn389631	N	20.2392	19.2501	12.7471	20.5452	28.5134	25.2781	12.7615	45.1732
TCONS_00068888	XLOC_034209	Chr5	8601261	8602231	+	971	1	-1.19467	Achn389411	Y	0.102914	0	0	0	0	3.28935	4.8757	0
TCONS_00070356	XLOC_034887	Chr5	8723658	8725889	-	269	4	-0.0967961	Achn389371	N	1.89637	5.50041	4.05326	0	7.01621	0	0	0
TCONS_00070542	XLOC_034980	Chr5	11573425	11573862	-	438	1	-1.45104	Achn047961	N	23.2483	32.7867	17.8528	11.3135	14.7291	36.1978	33.6639	24.2345
TCONS_00069357	XLOC_034422	Chr5	15730691	15732095	+	496	2	-1.35638	Achn145431	N	0	6.91437	3.73692	4.94528	2.89494	0	1.99833	7.9355
TCONS_00070854	XLOC_035127	Chr5	16072150	16072980	-	522	2	-0.156711	Achn145101	N	0.685399	9.71545e-05	0	0	0	1.30967	4.58738	0.000678253
TCONS_00071392	XLOC_035499	Chr6	903419	906991	+	257	2	-1.41476	Achn252841	N	0	0	4.81015	0	0	0	0	0
TCONS_00071437	XLOC_035515	Chr6	1257955	1258433	+	479	1	-1.23853	Achn099021	N	9.05114	1.46835	1.79948	1.75032	0	2.16087	0	0
TCONS_00073128	XLOC_036278	Chr6	1436463	1441544	-	240	2	-1.24792	Achn099461	N	1.43504	15.6212	0	0	0	0	0	0
TCONS_00073129	XLOC_036277	Chr6	1444471	1445023	-	553	1	-0.990272	Achn099461	Y	1.75473	1.15702	0	0	0	0	0	0
TCONS_00071541	XLOC_035573	Chr6	2357906	2358343	+	252	2	-0.820528	Achn053671	N	0	0	0	3.99323	4.399	3.4147	4.84087	0
TCONS_00071631	XLOC_035612	Chr6	3162209	3164986	+	234	2	-1.07294	Achn053371	N	1.60556	0	6.2427	0	5.56358	0	0	0
TCONS_00073588	XLOC_036474	Chr6	5953936	5954372	-	326	2	-1.10628	Achn231111	N	0	0	1.54632	7.77639	4.28321	0	3.68244	9.16176
TCONS_00071922	XLOC_035757	Chr6	6893761	6894259	+	499	1	-1.26992	Achn103821	N	0	0	0.672781	0	0	1.41183	1.97802	0
TCONS_00073767	XLOC_036552	Chr6	8214948	8216368	-	617	2	-0.939658	Achn362041	N	0.747825	0.977733	0.113887	1.34556	1.28392	0.289438	0	0
TCONS_00072086	XLOC_035837	Chr6	10429361	10430108	+	225	2	-0.199077	Achn124801	N	0	0	0	3.9742	0	8.16515	0	0
TCONS_00072135	XLOC_035849	Chr6	10721920	10724353	+	309	2	-0.777736	Achn124991	N	8.92429	7.47825	10.4754	5.53047	12.2358	3.44975	19.841	24.5056
TCONS_00074121	XLOC_036724	Chr6	13190833	13193016	-	422	3	-0.864115	Achn074781	Y	0	0	0.16312	0	3.2199	3.19268	2.58011	0
TCONS_00074136	XLOC_036733	Chr6	13422234	13424017	-	738	3	-0.113903	Achn074691	N	0.923784	1.79856	2.07344	2.4923	0.879749	0.945376	0.112848	2.56095
TCONS_00072453	XLOC_035987	Chr6	14030701	14031085	+	293	2	-1.20429	Achn247011	N	16.7133	0	3.82334	5.25524	0	8.99963	3.92504	0
TCONS_00072513	XLOC_036012	Chr6	14563861	14564449	+	355	2	-1.12725	Achn332221	N	0	11.0872	0	23.1892	28.2272	2.15828	4.54487	18.287
TCONS_00074321	XLOC_036801	Chr6	15073671	15075110	-	608	3	-0.928191	Achn214811	N	2.21952	11.7147	1.59234	11.0684	10.581	0	1.28588	0.84022
TCONS_00074335	XLOC_036808	Chr6	15299422	15303499	-	2199	3	-1.2862	Achn146891	N	0	0.404826	0.555246	0.631268	1.18152	0.26057	1.28262	0.596472
TCONS_00074339	XLOC_036810	Chr6	15353102	15354757	-	362	3	-0.768793	Achn147301	N	25.883	9.27161	28.9135	29.7824	36.8694	5.32104	2.27373	0
TCONS_00074341	XLOC_036810	Chr6	15353622	15354757	-	312	2	-0.785478	Achn147301	N	0.000368137	1.31497	0	44.3024	26.2338	1.95714	6.55165	17.0683
TCONS_00072705	XLOC_036073	Chr6	15912400	15912782	+	383	1	-1.08822	Achn332731	Y	2.49203	0	0	2.68606	0.310859	0	0.220528	0
TCONS_00074485	XLOC_036880	Chr6	16736869	16737295	-	427	1	-0.889844	Achn233401	N	0	0	1.09948	1.0792	0	0.530669	1.30828	0
TCONS_00072809	XLOC_036122	Chr6	16746517	16748501	+	290	2	-1.12419	Achn232411	N	11.4048	0	9.77088	45.0966	46.2524	3.77514	27.2692	30.8687
TCONS_00074559	XLOC_036913	Chr6	17361742	17362285	-	284	3	-0.483623	Achn233101	Y	100.295	130.966	152.418	292.691	306.981	228.858	151.374	211.665
TCONS_00074617	XLOC_036934	Chr6	17738306	17738702	-	314	2	-0.286911	Achn363211	Y	0	0	2.97388	2.13762	0	0.525641	2.59136	0
TCONS_00077715	XLOC_038463	Chr7	237987	238438	.	452	1	-0.80299	Achn341041	N	11.1689	17.9103	2.38428	3.88174	3.20713	5.7392	7.05856	10.671
TCONS_00076483	XLOC_037913	Chr7	1650220	1652060	-	1290	2	-1.20351	Achn006671	Y	0.161922	0	0.175318	0.235118	0.354213	1.2005	1.91692	3.01139
TCONS_00076603	XLOC_037965	Chr7	2594400	2595386	-	561	2	-0.90904	Achn240781	N	2.21139	1.26756	0.151159	0	0	1.07573	1.6345	1.92208
TCONS_00075178	XLOC_037324	Chr7	3008569	3008886	+	285	2	-0.92832	Achn204691	N	25.7876	39.115	11.0949	12.8982	17.9528	7.90529	5.4194	15.4443
TCONS_00075284	XLOC_037367	Chr7	3806719	3808328	+	319	2	-1.06325	Achn346181	N	14.0791	6.22287	0	0	0	0	0	3.22487
TCONS_00075394	XLOC_037413	Chr7	5082843	5083497	+	554	2	-1.16504	Achn152781	N	5.03124	4.61488	1.42584	0	1.51501	0.170445	0	0
TCONS_00076911	XLOC_038093	Chr7	5430813	5433649	-	446	2	-0.909203	Achn149941	N	3.27082	3.45827	4.62657	3.44776	9.54531	5.90758	5.63737	22.9669
TCONS_00077042	XLOC_038142	Chr7	7021082	7021306	-	225	1	-1.22835	Achn225021	N	31.2461	38.5474	7.98199	5.74414	18.9823	4.60632	0	27.0671
TCONS_00077227	XLOC_038204	Chr7	8732946	8734864	-	315	2	-0.982237	Achn224251	N	0	0	2.94955	0	1.75923	0	0	0
TCONS_00075874	XLOC_037628	Chr7	11526139	11528376	+	336	2	-1.23396	Achn110671	N	5.84684	6.05861	0.719189	3.61102	1.98897	0.882697	0	8.50865
TCONS_00076062	XLOC_037721	Chr7	15060818	15062576	+	264	2	-1.37995	Achn000911	N	2.01427	11.6313	0	0	0	0	0	0
TCONS_00076085	XLOC_037732	Chr7	15379158	15379936	+	584	2	-0.769192	Achn001011	Y	0.404725	0	0	0	0.114086	1.20712	0	1.22715
TCONS_00076110	XLOC_037745	Chr7	15824723	15824925	+	203	1	-1.21113	Achn001121	N	3.95603	13.675	25.934	16.3022	26.9361	23.1373	9.88111	0
TCONS_00077539	XLOC_038374	Chr7	16063458	16064236	-	779	1	-1.26159	Achn074261	N	0.272187	0.702274	0.70277	0.625976	0.461097	0.93829	0.565572	2.03161
TCONS_00077579	XLOC_038394	Chr7	16494340	16500545	-	303	2	-0.956327	Achn074061	N	3.06049	6.36943	0	0	6.13774	0	12.7488	14.3617
TCONS_00077626	XLOC_038420	Chr7	17263893	17265338	-	215	2	-1.12481	Achn179601	N	12.7979	0	0	0	0	0	0	0
TCONS_00077655	XLOC_038431	Chr7	17731097	17731459	-	262	2	-0.469922	Achn179511	N	78.4899	101.147	69.1485	67.3773	101.569	59.4049	60.1279	33.4136
TCONS_00076316	XLOC_037836	Chr7	18433346	18434106	+	233	3	-0.0323239	Achn032341	N	0	0	6.39772	0	0	0	0	0
TCONS_00078113	XLOC_038793	Chr8	1013992	1014251	+	260	1	-1.13141	Achn150531	N	7.29651	6.0888	47.7677	43.5306	23.9555	54.471	32.6122	63.8777
TCONS_00078208	XLOC_038842	Chr8	1876878	1877157	+	280	1	-1.11961	Achn031241	N	8.79758	0.0969642	6.26205	7.89011	12.9087	3.38902	8.45494	0
TCONS_00080006	XLOC_039704	Chr8	2141828	2143175	-	792	2	-0.579634	Achn031111	N	0.253782	0	1.17487	0.818626	0	1.78609	6.05863	6.94168
TCONS_00080156	XLOC_039772	Chr8	3719441	3724113	-	373	3	-1.36749	Achn056471	N	2.9941	3.67038	0.857334	0	0	0	0	0
TCONS_00078493	XLOC_038955	Chr8	4378251	4379200	+	231	3	-0.0938689	Achn009971	Y	0	0	1.3464	31.6021	11.6044	0	25.5401	8.27379
TCONS_00078527	XLOC_038972	Chr8	4732504	4732745	+	242	1	-1.01501	Achn009751	N	0	0	6.27479	0	0	7.00899	0	7.12197
TCONS_00080273	XLOC_039826	Chr8	4913429	4916883	-	266	2	-1.44952	Achn010161	N	0.0688685	43.0591	21.3906	101.663	104.531	16.2198	65.732	101.137
TCONS_00078595	XLOC_039011	Chr8	5443210	5443432	+	223	1	-1.10606	Achn304361	Y	2.54073	12.2298	3.40255	26.3617	16.0416	0	0	0
TCONS_00080324	XLOC_039845	Chr8	5505655	5506333	-	442	2	-1.11391	Achn273441	Y	1.88125	5.08985	1.23997	1.01121	4.45584	0.248967	1.22585	1.58847
TCONS_00080404	XLOC_039888	Chr8	6669525	6676534	-	423	4	-1.32901	Achn298591	N	0.000762582	0	0.000494577	0	0	4.52178	0.000585777	0
TCONS_00080405	XLOC_039888	Chr8	6669525	6676541	-	399	4	-1.32357	Achn298591	N	5.12812	2.75982	5.72713	0	0.967306	0.735673	2.04341	6.7828
TCONS_00080406	XLOC_039888	Chr8	6669525	6676544	-	399	4	-1.14898	Achn298591	N	10.9867	5.51906	16.6614	16.0374	11.264	3.69197	0	6.7828
TCONS_00080407	XLOC_039888	Chr8	6669525	6676551	-	437	4	-1.16759	Achn298591	N	2.92618	0.000515081	2.81631	0.000294111	0	4.08387	0	0
TCONS_00080408	XLOC_039888	Chr8	6670088	6676534	-	475	4	-1.33908	Achn298591	N	0	0	0	0	0	1.58593	3.91149	0
TCONS_00080409	XLOC_039888	Chr8	6670088	6676551	-	469	4	-1.18122	Achn298591	N	0	0	0	0	0	0.967437	0	0
TCONS_00080468	XLOC_039919	Chr8	7348782	7351113	-	221	2	-1.45272	Achn291951	Y	10.7955	0	0	11.9692	0	0	0	0
TCONS_00080469	XLOC_039919	Chr8	7348782	7351148	-	246	2	-1.20599	Achn291951	Y	9.08067	0	0	0	0	3.84873	0	0
TCONS_00078882	XLOC_039149	Chr8	9452023	9452538	+	261	2	-0.995232	Achn302011	Y	9.41483	11.8288	0	3.58726	0	0.973547	0	0
TCONS_00080694	XLOC_040029	Chr8	10098997	10099436	-	343	2	-1.07504	Achn302511	N	0	2.88384	1.02852	5.15643	1.89346	0.000127969	2.08366	0.000309546
TCONS_00080802	XLOC_040074	Chr8	11352292	11354395	-	1171	2	-0.939623	Achn237751	Y	2.46202	2.08796	0.736949	0.746672	0	0.621828	0.905166	0.390975
TCONS_00079273	XLOC_039343	Chr8	14967709	14970983	+	237	2	-1.02736	Achn253831	N	3.03107	0	6.98356	0	10.6785	0	0	7.61364
TCONS_00079284	XLOC_039352	Chr8	15166221	15167995	+	474	2	-0.794234	Achn253911	N	15.0659	27.5161	4.21238	7.5957	2.71699	0.440028	0	0
TCONS_00079342	XLOC_039382	Chr8	15951028	15954154	+	402	3	-1.18445	Achn342521	N	2.67408	2.03832	0.472919	0	1.33855	5.40467	2.01803	0
TCONS_00079343	XLOC_039382	Chr8	15951472	15954154	+	439	2	-1.19525	Achn342521	N	2.15434	0.000295674	1.0624	3.07235	2.25636	1.47782	3.26514	16.0875
TCONS_00081115	XLOC_040233	Chr8	16889720	16890917	-	462	2	-1.16936	Achn152371	Y	10.7678	0	25.4443	13.9674	7.82194	8.05162	6.52459	9.54141
TCONS_00081171	XLOC_040258	Chr8	17526325	17526641	-	317	1	-1.21336	Achn040211	N	1.21439	0	0	0	0	3.0738	0	3.27702
TCONS_00081881	XLOC_040742	Chr9	1029705	1030136	+	269	2	-0.980616	Achn064191	N	2.66367	40.3288	4.45249	0	0	0	25.2529	30.607
TCONS_00082202	XLOC_040906	Chr9	5047159	5047632	+	427	2	-1.06858	Achn201021	N	3.32858	18.3289	0.879585	14.7123	10.6531	2.91868	24.8132	34.0456
TCONS_00082349	XLOC_040986	Chr9	6775131	6777746	+	504	2	-1.44348	Achn171181	Y	1.96133	14.2862	7.94474	8.54282	19.4576	0	14.4646	0
TCONS_00083442	XLOC_041489	Chr9	8152582	8159116	-	364	3	-1.31365	Achn215661	Y	0	2.51646	2.40639	3.43168	1.65225	0	0	2.35609
TCONS_00083472	XLOC_041501	Chr9	8502791	8503304	-	514	1	-1.11789	Achn215451	N	0	0	1.60341	1.55271	0.855244	0.19209	0	0
TCONS_00083502	XLOC_041512	Chr9	8873022	8873460	-	276	2	-0.120412	Achn215341	N	2.79554	0	43.7869	9.17016	11.6663	14.1344	0	0
TCONS_00082579	XLOC_041068	Chr9	9166342	9169096	+	714	3	-1.03105	Achn216001	N	0	0	0.866993	1.55164	5.78799	0	2.47781	0.684345
TCONS_00003208	XLOC_001654	Chr10	342719	343288	+	395	2	-1.15534	Achn189721	N	1.91615	2.11296	0.509384	3.77807	1.38732	0.308617	1.52668	0
TCONS_00003221	XLOC_001662	Chr10	404678	404898	+	221	1	-1.20004	Achn190011	N	0	0	9.10364	0	0	0	0	0
TCONS_00003232	XLOC_001667	Chr10	525525	527436	+	221	2	-1.12233	Achn189671	Y	0	0	3.64146	0	6.71674	13.5008	0	9.57787
TCONS_00004072	XLOC_002054	Chr10	812821	813347	-	296	2	-0.864541	Achn261021	N	6.08854	0	0	0.259434	0	0	0	0
TCONS_00003329	XLOC_001703	Chr10	1350943	1351248	+	306	1	-0.562663	Achn370371	N	0.661734	11.5087	0	0	0	0	0	0
TCONS_00004218	XLOC_002128	Chr10	2424602	2426986	-	1062	2	-0.427406	Achn083751	N	2.36072	0.557669	0.919117	0.323217	1.15754	1.43686	0.428613	1.56388
TCONS_00004220	XLOC_002128	Chr10	2424611	2424950	-	340	1	-1.42285	Achn083751	N	2.79896	0	1.97834	6.41611	0.0136735	2.21935	0	0.00195195
TCONS_00004224	XLOC_002129	Chr10	2491116	2495051	-	458	2	-1.10668	Achn083271	Y	0	3.1795	0.388391	5.68549	3.13255	0.467194	9.57867	2.24315
TCONS_00003474	XLOC_001764	Chr10	2722529	2726995	+	390	2	-0.47967	Achn083881	Y	0	0	1.30574	0	1.42434	1.90013	4.70223	4.06213
TCONS_00003493	XLOC_001777	Chr10	3233745	3234000	+	256	1	-1.11464	Achn101751	Y	2.23652	0	0	0	0	6.35186	4.61194	0
TCONS_00003565	XLOC_001807	Chr10	4090253	4090639	+	322	2	-0.92093	Achn372831	N	0	0	1.99272	0	0	0	0	0
TCONS_00005154	XLOC_002726	Chr11	1988378	1991543	+	475	2	-1.36401	Achn125741	N	1.61894	2.98005	0.23639	1.21792	0	0	1.54696	4.18138
TCONS_00005155	XLOC_002726	Chr11	1988517	1993253	+	473	3	-1.14461	Achn125741	N	0.409453	0	3.49378	0.00327991	1.97104	0	2.77989	0.0038057
TCONS_00005156	XLOC_002726	Chr11	1988517	1994128	+	533	4	-1.21655	Achn125741	N	0.629549	0	2.07342	3.38324	0.000120075	0.181167	0	0
TCONS_00005203	XLOC_002742	Chr11	2340431	2342321	+	1796	2	-1.28054	Achn125641	Y	0.552834	0	2.8905	2.87242	3.49738	0.189188	0.183271	0.474968
TCONS_00005243	XLOC_002757	Chr11	2931970	2936600	+	1079	3	-0.592974	Achn126191	Y	0	0	0	0	0	16.3047	20.5155	10.2928
TCONS_00006768	XLOC_003411	Chr11	4445537	4449756	-	404	2	-0.705094	Achn277441	N	318.175	463.821	94.2399	135.97	135.892	7.58152	15.1554	28.5503
TCONS_00005397	XLOC_002832	Chr11	4721655	4722242	+	399	2	-0.268804	Achn371461	N	0	0	0.316358	1.88261	0	0.145489	0	0
TCONS_00005421	XLOC_002843	Chr11	5173105	5173727	+	332	3	-0.948137	Achn020391	N	13.3026	4.69979	9.40124	0	4.73674	13.0649	4.20825	13.7991
TCONS_00005525	XLOC_002882	Chr11	6399855	6400636	+	782	1	-0.709533	Achn262671	Y	0.947878	0	0.61164	0.416393	0.917408	0.103717	0.50478	0
TCONS_00007183	XLOC_003605	Chr11	11006136	11007002	-	581	2	-1.01555	Achn128131	N	1.42724	0	0.398001	0	1.40677	1.10866	2.32282	3.36065
TCONS_00007246	XLOC_003633	Chr11	11713140	11715048	-	337	2	-0.209717	Achn322591	N	2.22857	3.00771	0	10.3013	3.78297	0.426053	29.7474	2.67703
TCONS_00006084	XLOC_003132	Chr11	14396640	14396986	+	206	2	-0.836531	Achn050381	N	9.85319	12.4726	10.1128	0	2.76687	0	8.46195	0
TCONS_00007681	XLOC_003806	Chr11	15440399	15441417	-	802	2	-1.02198	Achn216871	Y	0.131032	0	0.591704	0	1.07772	0	0	0.768731
TCONS_00007760	XLOC_003835	Chr11	16093062	16093533	-	388	2	-1.14632	Achn275511	N	0	0	1.05529	2.61378	0	0	0	0
TCONS_00007796	XLOC_003851	Chr11	16582182	16582523	-	262	2	-1.13883	Achn275911	N	2.81611	4.55701	0	0	3.35851	0	0	0
TCONS_00008265	XLOC_004223	Chr12	2878004	2878706	+	589	2	-0.136231	Achn061931	N	2.70187	8.19554	1.94204	0	3.23428	15.6341	25.0169	2.00643
TCONS_00008287	XLOC_004233	Chr12	3362603	3363584	+	887	2	-1.08317	Achn062031	Y	0	0	0	0	0	0.419636	1.4447	0
TCONS_00008364	XLOC_004269	Chr12	5328855	5330138	+	470	2	-1.41816	Achn120061	N	2.54605	5.97672	0.743158	1.80954	1.99341	1.1163	0	1.42127
TCONS_00008617	XLOC_004371	Chr12	8156143	8160662	+	737	3	-0.140632	Achn173751	N	3.79613	1.24755	7.35071	4.1683	3.73937	6.06954	4.68926	8.51186
TCONS_00008636	XLOC_004376	Chr12	8257930	8258432	+	208	2	-1.10826	Achn173711	N	2.9941	7.06771	20.5649	10.2688	0	2.29144	6.57355	0.0920798
TCONS_00008745	XLOC_004427	Chr12	9936465	9937113	+	556	2	-0.117219	Achn041211	Y	0	0	1.91798	0	0.30463	2.90122	0	0.00565706
TCONS_00009772	XLOC_004907	Chr12	9991134	9992081	-	405	2	-1.14824	Achn041181	N	0.365925	4.01676	1.94166	1.19703	1.32007	1.17459	1.45243	1.88037
TCONS_00008789	XLOC_004451	Chr12	10382230	10384838	+	372	2	-0.209852	Achn126521	N	11.3615	9.49044	34.1759	47.5972	45.9425	0	0	2.2459
TCONS_00008915	XLOC_004504	Chr12	11595736	11597433	+	314	2	-0.923677	Achn167181	Y	0.621159	0	2.97388	0	14.129	1.05128	2.59138	3.35794
TCONS_00010049	XLOC_005025	Chr12	12547265	12549218	-	436	2	-1.2236	Achn168031	N	8.68571	6.38506	8.96359	4.44366	5.32262	10.2781	12.4054	10.0366
TCONS_00010107	XLOC_005047	Chr12	12979220	12980022	-	646	2	-0.399933	Achn167831	N	1.58113	0	0	0	0	0	0	2.9035
TCONS_00010310	XLOC_005245	Chr13	68672	69150	+	479	1	-0.312029	Achn229491	N	0.749951	3.92046	2.69583	1.86825	4.6227	0.00177175	0	0
TCONS_00012194	XLOC_006072	Chr13	943680	944552	-	598	3	-0.840962	Achn129651	Y	1.36869	6.14931	2.92323	5.4976	4.03749	0.151621	0.740512	1.91912
TCONS_00012231	XLOC_006086	Chr13	1154390	1155944	-	262	3	-1.13208	Achn308831	N	0	0	4.50479	7.09179	3.54082	0.0026817	4.28076	27.1288
TCONS_00010456	XLOC_005311	Chr13	1192921	1194842	+	1783	2	-0.838145	Achn308861	N	0.455995	0	1.38822	1.84347	0	0.704694	0.597239	0
TCONS_00010457	XLOC_005311	Chr13	1193192	1194842	+	1477	2	-1.046	Achn308861	N	0	0	1.68907	1.11656	3.95722	1.15983	3.15553	1.18796
TCONS_00012251	XLOC_006099	Chr13	1476176	1478457	-	358	2	-0.909685	Achn308661	Y	1.85802	2.6121	0.311583	0.000127871	3.42995	1.14104	3.77448	2.4456
TCONS_00012334	XLOC_006143	Chr13	2216913	2219101	-	671	2	-0.695902	Achn018371	Y	3.22164	7.78212	0.938319	2.48066	3.01168	1.58719	3.15788	4.5109
TCONS_00010660	XLOC_005412	Chr13	3527781	3529615	+	617	3	-0.0789964	Achn279601	Y	1.30233	0	7.00448	8.06999	0	345.03	445.567	317.364
TCONS_00010661	XLOC_005412	Chr13	3527977	3529615	+	519	2	-0.357742	Achn279601	N	0	0	0	0	0	4.30648	20.6718	52.0472
TCONS_00012514	XLOC_006208	Chr13	3597523	3598477	-	646	2	-1.17838	Achn279211	Y	0.89677	4.10185	3.97663	1.49874	2.95027	0	1.99275	0
TCONS_00012570	XLOC_006230	Chr13	4015259	4016132	-	874	1	-1.37327	Achn279011	Y	0	0	0.45356	0.408527	0	0	0	0
TCONS_00012750	XLOC_006311	Chr13	6258445	6263547	-	212	2	-0.234821	Achn195221	N	8.03484	11.606	0	5.66484	22.3353	6.96544	4.29452	0
TCONS_00012807	XLOC_006340	Chr13	7040214	7044414	-	971	2	-1.06576	Achn214021#Achn214271	Y	0.823412	5.54625	0.529357	4.04885	7.02819	1.01797	8.20944	2.11107
TCONS_00011253	XLOC_005669	Chr13	9553721	9559067	+	430	2	-0.922806	Achn352841	N	0	0	0	0	0	1.3095	0	0
TCONS_00011348	XLOC_005710	Chr13	10643772	10644471	+	700	1	-1.01253	Achn329581	Y	0.627643	0	0.913786	0	0	0	0	0.762233
TCONS_00013196	XLOC_006516	Chr13	10787640	10789263	-	392	2	-1.28804	Achn329491	N	0	0.00995474	1.94325	6.76655	0.0132296	0	0.0121253	2.00956
TCONS_00013200	XLOC_006519	Chr13	10828466	10829371	-	634	2	-0.888622	Achn358921	N	0	0	0.583619	1.23461	0	0.695276	0.678513	9.22631e-05
TCONS_00013244	XLOC_006531	Chr13	11170094	11170509	-	321	2	-1.02329	Achn383631	N	4.1267	6.781	8.03304	4.04158	6.67838	1.98212	4.89948	9.52318
TCONS_00011529	XLOC_005795	Chr13	12719119	12723093	+	370	2	-1.14988	Achn190361	N	0	2.81681	0.571277	0	4.22499	3.83098	6.98953	1.95674
TCONS_00013416	XLOC_006611	Chr13	13080460	13083297	-	539	2	-0.697799	Achn350341	Y	0	5.9079	2.68425	0.301005	1.62658	0	0	11.7137
TCONS_00011607	XLOC_005834	Chr13	13328591	13329174	+	493	2	-0.526018	Achn350451	N	0	4.4488	0	2.87019	16.5947	0.578679	2.51289	0.0394611
TCONS_00011779	XLOC_005896	Chr13	14719310	14720109	+	765	2	-1.32275	Achn390091	N	1.05804	7.69828	0	0	0	0	0	6.13273
TCONS_00013615	XLOC_006693	Chr13	14719310	14720444	-	712	3	-0.123066	Achn390091	N	0	16.2955	2.18452	9.1784	8.37448	1.92942	0.028168	0.000870151
TCONS_00013616	XLOC_006693	Chr13	14719310	14720501	-	767	2	-0.147483	Achn390091	N	16.2464	7.41766	7.02814	0.0237114	0	2.1946	9.67865	0.01742
TCONS_00013617	XLOC_006693	Chr13	14719310	14720501	-	804	2	-0.164174	Achn390091	N	2.48326	0	1.04957	2.00197	0	4.23096e-05	0	0
TCONS_00013618	XLOC_006693	Chr13	14719310	14720501	-	854	2	-0.185179	Achn390091	N	1.34017	0.00129577	0	0	0	0	0	0
TCONS_00011780	XLOC_005896	Chr13	14719314	14720109	+	759	2	-1.32196	Achn390091	N	0	0	1.13083	0.620231	0.000274986	0.00199447	0	6.71118
TCONS_00011870	XLOC_005930	Chr13	15360278	15362551	+	736	2	-0.819671	Achn144521	N	0.73343	0.759035	0.189603	0.452396	0	0.563061	0	0.710655
TCONS_00013911	XLOC_006811	Chr13	16867054	16871142	-	240	3	-1.4419	Achn106961	N	0	0	14.1707	13.9657	10.2565	0	0	0
TCONS_00014288	XLOC_007112	Chr14	552041	557296	+	602	4	-1.23304	Achn165661	N	0.193658	0	0.755125	2.41882	1.65686	0.750568	1.46613	0.949912
TCONS_00015188	XLOC_007580	Chr14	2353288	2356247	-	306	2	-0.695003	Achn221241	N	18.6177	18.7855	44.7481	112.901	57.486	88.6117	224.543	249.857
TCONS_00015298	XLOC_007630	Chr14	3386302	3386684	-	383	1	-1.20708	Achn027321	N	0.543245	0.269218	0.796492	9.39065	7.1976	0	0	0
TCONS_00014488	XLOC_007217	Chr14	3625305	3629039	+	280	2	-1.16771	Achn026881	N	5.8811	0	9.44613	0	1.80858	9.69475	0	0
TCONS_00014489	XLOC_007217	Chr14	3625305	3629746	+	449	2	-1.21186	Achn026881	Y	0.30548	3.29629	4.22134	2.94695	4.80284	3.14601	7.14499	6.17271
TCONS_00015439	XLOC_007704	Chr14	5511587	5514175	-	290	2	-1.08122	Achn179761	N	0	0	2.61533	2.64396	0	0.0703342	0	3.24634
TCONS_00015520	XLOC_007743	Chr14	6772491	6773042	-	427	2	-1.22581	Achn278321	Y	0	0	2.19896	2.02529	5.94429	0	0	0
TCONS_00014837	XLOC_007398	Chr14	9790179	9790416	+	238	1	-1.01855	Achn317601	N	18.9446	62.4874	22.3722	56.2339	88.5037	22.8285	154.195	196.792
TCONS_00017913	XLOC_008933	Chr15	529549	534152	-	331	2	-0.98043	Achn184451	Y	0	0	1.863	9.36241	10.3138	0.916085	2.27004	0
TCONS_00018080	XLOC_009007	Chr15	2314039	2314342	-	304	1	-0.169357	Achn380591	N	29.5997	31.2273	29.6337	18.6119	20.5031	39.1416	47.9456	29.2369
TCONS_00016426	XLOC_008242	Chr15	3304479	3306503	+	688	2	-1.02249	Achn314581	N	0.96386	0.826575	0.415972	4.97275	7.5751	0	4.21973	0.781189
TCONS_00016460	XLOC_008263	Chr15	3920982	3921183	+	202	1	-1.16367	Achn314761	N	0	0	13.8178	16.5841	0	0	0	0
TCONS_00016785	XLOC_008398	Chr15	7028598	7031902	+	307	2	-1.45589	Achn002411	N	0.685516	0	0	0	5.14575	0	11.7878	3.06532
TCONS_00018586	XLOC_009253	Chr15	8285781	8286204	-	325	2	-1.24566	Achn109431	N	1.70099	3.28686	1.85591	1.95911	0	0	0	0
TCONS_00018587	XLOC_009253	Chr15	8285781	8289232	-	460	2	-1.28256	Achn109431	N	0	0	0.947989	0	0	0	1.13967	1.47679
TCONS_00018590	XLOC_009254	Chr15	8301933	8303817	-	360	3	-0.70218	Achn109301	Y	60.6196	61.9071	110.569	76.8699	94.8426	0.751266	0	7.24515
TCONS_00018655	XLOC_009285	Chr15	8888626	8889574	-	473	2	-0.63903	Achn154221	N	38.428	100.357	31.6839	66.646	94.2887	59.2558	84.2626	9.4843
TCONS_00018656	XLOC_009285	Chr15	8888626	8889809	-	504	2	-0.428283	Achn154221	N	0	0	11.6734	28.1105	0	5.86941	51.6232	102.299
TCONS_00018657	XLOC_009285	Chr15	8888626	8892971	-	479	2	-0.441735	Achn154221	N	20.4853	0.212334	0.014588	0.409882	0.320911	0.0141233	0.241444	0.103221
TCONS_00018695	XLOC_009302	Chr15	9249861	9251446	-	512	2	-1.23623	Achn153831	N	0	0	1.45213	0	0	0.773267	0.947281	0.475636
TCONS_00018875	XLOC_009388	Chr15	11551257	11552049	-	688	2	-1.20305	Achn286041	N	0.227857	1.92897	0.262985	0	0	0	0	0.590502
TCONS_00018920	XLOC_009408	Chr15	11893383	11895680	-	257	2	-1.00495	Achn134911	N	8.08535	1.24846	0.0102961	0	23.1418	0	5.63305	0
TCONS_00017290	XLOC_008645	Chr15	13786905	13787668	+	764	1	-1.30916	Achn378691	Y	1.25649	1.44217	0.360614	0	0.946895	0.535126	0	0
TCONS_00019141	XLOC_009511	Chr15	14419810	14423345	-	460	2	-0.0215412	Achn105851	Y	3.51752	3.15466	4.43307	1.88022	7.24947	0	1.13967	0
TCONS_00017359	XLOC_008672	Chr15	14449274	14450586	+	408	2	-0.091527	Achn105911	N	2.88827	0	0	0	0	0	0	0
TCONS_00019261	XLOC_009549	Chr15	15549111	15550271	-	364	2	-0.262269	Achn219511	Y	2.69436	0	2.70718	7.42129	8.0394	0	0	0
TCONS_00017550	XLOC_008765	Chr15	16346891	16350083	+	246	2	-0.874864	Achn220281	N	10.3779	7.22276	0	0	0	0	0	0
TCONS_00017579	XLOC_008782	Chr15	16641371	16642822	+	228	2	-0.993458	Achn110971	N	0	18.4485	1.46089	10.9242	0	2.0707	0	8.41923
TCONS_00017829	XLOC_008899	Chr15	18677111	18677995	+	435	2	-0.193552	Achn142841	N	0	0.000159697	0.000167671	0.00019434	0.000159135	0	0	0
TCONS_00020926	XLOC_010491	Chr16	2759750	2763917	-	429	3	-1.12058	Achn035821#Achn036051	N	1.88742	0	0.000257459	0	0	0	0	5.28509
TCONS_00020006	XLOC_010065	Chr16	2763553	2763893	+	341	1	-1.04578	Achn035821	N	18.5701	18.9655	7.10124	9.92901	5.17526	17.1011	13.8453	11.1613
TCONS_00020944	XLOC_010499	Chr16	3294724	3296081	-	502	2	-0.55301	Achn027931	N	23.6655	29.809	17.9889	11.1606	12.4554	1.59755	4.76431	0
TCONS_00020954	XLOC_010505	Chr16	3509224	3511960	-	571	2	-1.01383	Achn335351	N	1.25491	0	2.0426	0	2.16725	0.162644	0	0
TCONS_00021095	XLOC_010562	Chr16	5009248	5010892	-	693	2	-1.17095	Achn365651	Y	1.40509	1.65155	31.9116	30.741	30.3687	7.95764	7.75642	10.1234
TCONS_00021543	XLOC_010757	Chr16	8979396	8979738	-	343	1	-1.23558	Achn113461	N	4.06566	8.65151	2.74275	15.4693	24.6154	2.09964	25.0039	18.9002
TCONS_00021606	XLOC_010791	Chr16	9587260	9588184	-	332	2	-0.645905	Achn216311	N	9.82532	9.35589	0	0	0	11.8197	11.2664	19.9215
TCONS_00020695	XLOC_010382	Chr16	9989257	9991210	+	307	2	-1.10367	Achn330731	Y	3.93827	3.80338	1.80355	9.06748	2.49721	0.559652	2.74805	3.56095
TCONS_00022130	XLOC_011075	Chr17	690363	691853	+	473	2	-1.2143	Achn064701	N	0	0	0	0	0.985591	3.53306	2.16918	16.8651
TCONS_00022208	XLOC_011106	Chr17	1392809	1393248	+	300	2	-0.0592828	Achn259351	N	4.34501	0	0.796302	0	2.6552	0	0	0
TCONS_00023929	XLOC_011940	Chr17	10534734	10535257	-	206	2	-0.953708	Achn253151	N	3.4964	0	10.8228	15.4915	17.0657	0	0	0
TCONS_00023935	XLOC_011945	Chr17	10709699	10711746	-	444	2	-1.22053	Achn253101	N	0.795839	6.55649	2.47156	3.23516	4.45735	0.987745	1.89283	2.24261
TCONS_00023951	XLOC_011950	Chr17	10861388	10862861	-	472	2	-1.05221	Achn221541	N	0.606332	0.480234	1.29258	0	0	3.30813	2.17728	1.54502
TCONS_00023009	XLOC_011498	Chr17	12841434	12842579	+	448	2	-0.749959	Achn009211	Y	0	0	0.54042	4.93186	4.67775	0.970083	41.4534	7.21414
TCONS_00023010	XLOC_011498	Chr17	12841434	12842797	+	541	3	-0.804003	Achn009211	Y	0	0	1.37881	0	0	19.9942	10.5295	13.7573
TCONS_00023016	XLOC_011502	Chr17	12877599	12878502	+	300	3	-0.936078	Achn009221	N	0	0	0	7.23082	0.0127247	11.9673	21.7877	5.53235
TCONS_00023085	XLOC_011533	Chr17	13636947	13637696	+	750	1	-1.17769	Achn338091	N	0.143061	0	0.831773	0.440797	0.485587	0	0	0.692462
TCONS_00023125	XLOC_011553	Chr17	14086999	14087983	+	641	2	-1.12781	Achn051251	Y	0.000259743	0.906478	1.48652	1.63479	2.40947	2.44525	0.000143041	6.03878
TCONS_00023148	XLOC_011565	Chr17	14461682	14464914	+	408	2	-0.560842	Achn051611	N	0.673668	0	0	3.28979	4.02177	1.23956	6.31457	0
TCONS_00024276	XLOC_012105	Chr17	14614044	14614874	-	352	2	-0.948706	Achn050981	N	3.3237	12.2254	4.20504	8.46364	9.6131	7.11451	8.48949	0.497695
TCONS_00025815	XLOC_012940	Chr18	1052944	1055605	-	398	2	-1.2934	Achn003841	N	2.26721	2.08049	0	0	0	0	0	0
TCONS_00026870	XLOC_013474	Chr18	4892241	4892710	.	470	1	-0.775304	Achn326061	Y	0.848682	1.51803	0.18579	2.71431	2.99012	1.56282	4.38729	7.10637
TCONS_00026167	XLOC_013092	Chr18	4893390	4893875	-	486	1	-1.26052	Achn326061	N	0.535858	0	1.22956	1.70688	0.940158	1.0541	0	1.34064
TCONS_00025263	XLOC_012667	Chr18	6850284	6851680	+	233	2	-0.99069	Achn011871	N	1.00234	14.1396	1.27954	15.3633	28.2074	0	10.7131	3.52762
TCONS_00025264	XLOC_012667	Chr18	6850322	6853584	+	391	2	-0.990805	Achn011871	N	0.542203	5.08034	0.25983	0	0	0.31504	1.98684	5.17495
TCONS_00025281	XLOC_012677	Chr18	7149152	7150976	+	214	3	-0.389573	Achn011541	N	0	7.044	2.40005	4.75461	0	0	0	0
TCONS_00025513	XLOC_012795	Chr18	12151578	12151998	+	421	1	-1.23495	Achn256881	N	0	0	1.57974	0	0	0.2725	0	0
TCONS_00025549	XLOC_012812	Chr18	12587302	12589619	+	334	2	-1.12279	Achn071811	N	4.30877	9.22008	1.82343	3.66354	6.0537	0.895756	2.22059	2.87747
TCONS_00025643	XLOC_012855	Chr18	13789337	13794639	+	386	2	-0.948435	Achn092911	N	0	4.43317	0	3.96335	0	1.61728	1.60155	2.0753
TCONS_00027014	XLOC_013616	Chr19	187345	187788	+	444	1	-1.08201	Achn337471	N	0	0	1.64014	4.01113	3.31403	0.246937	1.21564	1.57524
TCONS_00027210	XLOC_013702	Chr19	2261881	2262286	+	406	1	-1.13007	Achn305651	Y	1.8214	3.92447	0	0	0	0	0	0
TCONS_00027382	XLOC_013781	Chr19	3910623	3911125	+	298	2	-0.923614	Achn080061	N	0	0	1.46828	2.45418	0	0	0	0
TCONS_00029662	XLOC_014767	Chr19	5257262	5258124	.	863	1	-1.07587	Achn209981	N	3.10101	4.28932	3.30387	4.01735	4.02324	1.63896	2.21369	2.29481
TCONS_00027649	XLOC_013901	Chr19	5981860	5982220	+	319	2	-1.34938	Achn320301	N	5.83204	1.65179	8.34611	5.30802	8.33092	9.01912	14.3488	24.2052
TCONS_00028977	XLOC_014472	Chr19	6489330	6498222	-	256	2	-0.92018	Achn138031	N	0	6.38369	2.44309	0.961298	0	0	0	0
TCONS_00027735	XLOC_013940	Chr19	6684753	6685137	+	385	1	-1.13528	Achn138151	N	1.60901	2.22871	0.267939	1.32835	0	0.650386	3.22062	2.08665
TCONS_00027787	XLOC_013959	Chr19	7046513	7047184	+	537	2	-0.593316	Achn137791	N	1.69958	0	0.24915	0	0	0	0	0
TCONS_00029144	XLOC_014540	Chr19	8002087	8003057	-	235	2	-1.15462	Achn334831	N	6.29757	16.7148	0	0	0	0	0	0
TCONS_00029311	XLOC_014610	Chr19	9304692	9308735	-	289	3	-0.962653	Achn097431	Y	2.51811	0	0	0	0	0	0	0.00563165
TCONS_00029317	XLOC_014611	Chr19	9328127	9329229	-	270	3	-0.143206	Achn097421	N	5.62337	5.44064	5.33464	5.9935	2.50667	0	0	0
TCONS_00029338	XLOC_014622	Chr19	9433809	9434716	-	766	2	-1.08002	Achn098001	N	13.3666	18.3535	37.1768	50.0327	58.022	1.53766	2.36681	1.53224
TCONS_00029339	XLOC_014622	Chr19	9433809	9437411	-	903	2	-1.16752	Achn098001#Achn098011	N	2.92043	1.20856	0	0	0	0	0	0
TCONS_00029427	XLOC_014648	Chr19	9943158	9947315	-	378	2	-1.28922	Achn199161	N	1.68377	0.861221	2.76425	5.52463	4.5645	2.36528	1.6743	4.33923
TCONS_00028212	XLOC_014147	Chr19	10469898	10470875	+	283	2	-0.354564	Achn199401	N	7.44345	4.75034	0.824669	5.25627	5.61318	4.21964	3.43226	3.46958
TCONS_00028216	XLOC_014147	Chr19	10474699	10476180	+	409	2	-1.16931	Achn199401	N	1.43773	3.93867	2.14381	3.52126	1.29301	0.864176	1.4229	0
TCONS_00028217	XLOC_014147	Chr19	10478609	10478986	+	237	2	-0.986925	Achn199401	N	0	0	9.31142	4.84678	0	0	0	0
TCONS_00032874	XLOC_016448	Chr20	469272	471360	+	1973	2	-1.2415	Achn014041	Y	0.124769	1.38904	0.665765	0.597466	1.83768	2.74366	3.57156	2.62356
TCONS_00034102	XLOC_017002	Chr20	529188	533230	-	409	2	-0.0317445	Achn013591	N	16.5339	13.7854	35.2538	29.3439	41.3767	53.0029	25.6123	16.5943
TCONS_00034126	XLOC_017012	Chr20	787478	788641	-	469	2	-1.28596	Achn160271	Y	1.22902	1.52376	0.745879	0	1.87252	2.46495	1.97293	3.61449
TCONS_00034127	XLOC_017013	Chr20	807842	809329	-	674	2	-0.411599	Achn160201	N	0.991373	0.85916	0.642114	1.27174	1.96221	2.5466	5.8172	17.4394
TCONS_00032936	XLOC_016473	Chr20	1113424	1113863	+	340	2	-1.08704	Achn160431	N	23.0687	51.6882	2.98503	17.9184	11.7957	4.69814	10.8563	13.4646
TCONS_00033024	XLOC_016516	Chr20	2154953	2156209	+	370	2	-0.038007	Achn265171	Y	3.47688	7.28175	0	0	0	0	0	0
TCONS_00033051	XLOC_016524	Chr20	2294221	2296793	+	503	2	-0.77223	Achn265091#Achn265241	N	0	0	0.390449	0	1.67124	0.952608	0	0.00915432
TCONS_00034335	XLOC_017089	Chr20	2727789	2731129	-	222	2	-0.0173769	Achn276701	N	0	10.0767	10.5545	6.00587	0	0	0	0
TCONS_00033145	XLOC_016559	Chr20	3174575	3175309	+	644	2	-1.14086	Achn247501	N	7.22827	10.6664	4.30563	14.1287	10.4772	2.0359	6.8435	26.6865
TCONS_00033302	XLOC_016628	Chr20	4797900	4800286	+	538	3	-0.693221	Achn098561	N	0	0	0	0	0	0.652049	0	0
TCONS_00033413	XLOC_016670	Chr20	6150172	6150602	+	310	2	-0.955873	Achn092501	N	0	2.94836	0.306641	12.6882	10.8073	2.06853	7.37691	17.3569
TCONS_00033510	XLOC_016711	Chr20	7322689	7323969	+	382	2	-1.05038	Achn118941	Y	35.9332	32.6716	27.7631	17.614	7.83358	22.8058	14.9699	7.6736
TCONS_00033513	XLOC_016712	Chr20	7358062	7361693	+	503	2	-1.04503	Achn119411	N	1.26825	2.70101	0.990307	0	0	0.27387	1.55434	1.26442
TCONS_00035014	XLOC_017412	Chr20	11407127	11408531	-	1003	2	-1.26355	Achn255841	N	0.715974	0	0.333268	0	0	0.300758	1.13459	0.748215
TCONS_00035096	XLOC_017441	Chr20	12078549	12079260	-	608	2	-0.106683	Achn256121	N	4.13315	0	23.9304	18.2513	9.79035	178.56	97.4257	363.36
TCONS_00036877	XLOC_018403	Chr21	370266	371492	-	214	2	-0.880607	Achn362651	Y	29.0416	0	0	0.00122127	0	7.55213	0	0
TCONS_00036878	XLOC_018403	Chr21	370266	372323	-	213	3	-0.949385	Achn362651	Y	0	0	7.53283	6.9046	0	3.98905	0	21.6963
TCONS_00037066	XLOC_018495	Chr21	2676002	2676286	-	285	1	-1.16079	Achn371531	Y	0	6.64371	1.39233	11.352	11.9389	0	1.87186	0
TCONS_00037143	XLOC_018546	Chr21	4342353	4344359	-	347	3	-0.953225	Achn372021	Y	1.72409	2.80637	3.81261	1.67264	0	3.33435	0	2.6275
TCONS_00037144	XLOC_018546	Chr21	4342353	4344479	-	485	3	-1.00754	Achn372021	Y	6.05441	0	8.21045	5.99381	4.70997	21.8283	11.4201	6.72659
TCONS_00037145	XLOC_018546	Chr21	4343099	4344479	-	538	2	-1.02095	Achn372021	Y	0	0	0	0.00127229	0.00635536	0.29627	0.000769005	0.000380758
TCONS_00037429	XLOC_018693	Chr21	9000177	9001044	-	376	2	-0.0339269	Achn348821	N	0.842123	2.3439	7.30858	2.79399	4.57081	2.73369	3.38707	2.1945
TCONS_00036275	XLOC_018147	Chr21	9080867	9082279	+	711	3	-1.37011	Achn348931	Y	1.22911	1.59292	0.198752	0	1.22069e-05	0.118117	0	0.739777
TCONS_00036279	XLOC_018151	Chr21	9155645	9157566	+	448	3	-0.962642	Achn299191	N	0	1.65491	0	0	1.84341	0.242972	2.39142	0
TCONS_00037449	XLOC_018704	Chr21	9253233	9257676	-	281	4	-0.00476132	Achn299111	N	1.66291	4.84693	0	0	0	0	3.50205	0
TCONS_00036372	XLOC_018193	Chr21	10187807	10188172	+	262	2	-0.761191	Achn299621	N	0	0	1.574	0	0	4.16857	0	12.657
TCONS_00036373	XLOC_018193	Chr21	10187845	10188172	+	236	2	-0.938311	Achn299621	N	13.8856	35.2181	21.5636	60.2176	46.4723	12.7202	11.794	25.137
TCONS_00036437	XLOC_018213	Chr21	10709384	10712641	+	406	2	-0.301255	Achn041681	N	0	1.99848	2.17397	3.57337	0	0.584461	0	0
TCONS_00036533	XLOC_018263	Chr21	11707093	11708252	+	947	3	-1.09452	Achn014451	Y	0.515652	1.08697	0.681646	0	1.47819	0.268838	0	0
TCONS_00036535	XLOC_018263	Chr21	11707126	11708252	+	1045	2	-1.10617	Achn014451	Y	0	0	0.440406	2.25907	0	1.47692	0	1.34865
TCONS_00036567	XLOC_018285	Chr21	12158115	12159137	+	1023	1	-1.16366	Achn230471	N	4.44035	3.45136	4.79772	0	2.89826	0.310988	1.42495	2.61039e-05
TCONS_00036568	XLOC_018285	Chr21	12158115	12160539	+	993	2	-1.16036	Achn230471	N	0.000262433	0	0.427722	0.000607523	5.22642e-05	4.1608e-05	2.38936e-05	0.466635
TCONS_00036569	XLOC_018285	Chr21	12158115	12160539	+	1004	2	-1.16162	Achn230471	N	6.18694e-05	0	6.79352e-05	4.21124	0.0155967	1.03329	0	0.0123435
TCONS_00037820	XLOC_018857	Chr21	12459981	12460289	-	251	2	-1.48216	Achn230271	N	1.3255	357.324	58.8763	665.212	660.334	205.584	2489.57	1442.41
TCONS_00036721	XLOC_018338	Chr21	13301248	13302564	+	340	2	-1.14591	Achn095611	N	2.07178	0	3.14844	16.7286	22.1269	0.428849	16.9539	19.8452
TCONS_00036748	XLOC_018348	Chr21	13502935	13512467	+	1464	2	-0.909042	Achn094931	N	0.189865	0	0	0	0	1.09878	1.1578	6.60128
TCONS_00038416	XLOC_019226	Chr22	1659753	1660733	+	443	3	-0.484759	Achn246841	Y	9.36997	3.37903	5.76341	8.05582	4.4372	3.47127	6.10363	31.6366
TCONS_00039387	XLOC_019691	Chr22	2051963	2054150	-	483	2	-1.3943	Achn246201	Y	1.62368	0	1.95215	0	0	1.06523	1.04572	0
TCONS_00039535	XLOC_019765	Chr22	4550836	4553185	-	261	2	-0.881753	Achn337171	N	94.1483	97.1071	65.6601	121.409	118.735	49.6509	122.983	120.882
TCONS_00038756	XLOC_019380	Chr22	6151977	6154906	+	305	4	-1.20633	Achn351771	Y	0	0	2.29451	4.72176	0	2.85095	0.000560481	0.000614622
TCONS_00038757	XLOC_019380	Chr22	6151988	6154362	+	229	3	-1.43166	Achn351771	Y	0	0	0	16.0011	0	0	6.56817	8.51136
TCONS_00039672	XLOC_019833	Chr22	6354344	6354613	-	270	1	-1.09509	Achn351691	N	8.43499	21.7626	4.00079	25.9416	10.7166	0.85049	35.3792	20.3754
TCONS_00038775	XLOC_019389	Chr22	6400291	6402399	+	453	2	-0.673086	Achn351391	N	0	0	0.791706	1.93308	4.259	2.85831	1.1717	9.10983
TCONS_00038791	XLOC_019396	Chr22	6515089	6515673	+	330	2	-0.223022	Achn351421	Y	6.08635	0	0	0	0	0	0	0
TCONS_00038854	XLOC_019423	Chr22	7368869	7372177	+	305	3	-1.08447	Achn272691	N	4.00309	8.53624	4.23598	14.3578	3.00524	8.6942	30.5288	31.8996
TCONS_00039809	XLOC_019919	Chr22	9246927	9249189	-	709	2	-1.25416	Achn015901	Y	10.6194	0	22.4201	0	4.1022	21.3572	0	0
TCONS_00038995	XLOC_019484	Chr22	9323757	9326025	+	440	3	-1.10372	Achn016181	Y	0	0	1.07876	0	0	0.862794	0	0
TCONS_00039096	XLOC_019550	Chr22	11645276	11645922	+	647	1	-1.25678	Achn059741	N	0	0	0.566911	0.543282	1.19698	0	0	0
TCONS_00039142	XLOC_019574	Chr22	12200378	12201377	+	898	2	-1.24358	Achn325301	Y	3.39062	3.85557	3.9431	3.46796	2.67424	17.5802	20.399	35.72
TCONS_00040245	XLOC_020251	Chr23	32801	37719	+	541	3	-0.943812	Achn226151	N	0	0	0.295817	1.3108	0	0.707714	0.865751	2.74155
TCONS_00040261	XLOC_020254	Chr23	89352	95134	+	286	3	-1.06001	Achn226141	N	26.8902	18.4452	18.2292	49.4712	27.1997	20.1386	46.6451	30.2216
TCONS_00040387	XLOC_020303	Chr23	882614	883184	+	462	2	-1.22295	Achn115341	N	0.00298221	0.0165983	0	3.87082	0	4.87384	18.8917	19.6094
TCONS_00040501	XLOC_020347	Chr23	1547161	1550599	+	384	2	-1.03843	Achn115771	N	31.5321	31.3737	1.07737	4.00695	2.94274	0.326949	0	4.19626
TCONS_00040608	XLOC_020388	Chr23	2244032	2244488	+	457	1	-1.0934	Achn116141	N	1.18538	3.19206	3.89861	0.991007	5.2396	1.64151	0	1.49432
TCONS_00040811	XLOC_020473	Chr23	3850620	3853472	+	361	3	-1.01969	Achn113581	Y	9.71083	2.56343	4.59242	0	1.68309	0.746633	0	0
TCONS_00040812	XLOC_020473	Chr23	3850636	3853472	+	406	4	-1.04668	Achn113581	Y	3.54616	0	0	0	0	0	0	0
TCONS_00040823	XLOC_020477	Chr23	4196587	4197570	+	376	2	-0.0727782	Achn121841	N	33.749	190.063	0.430675	16.0332	15.7985	1.36685	3.38706	0
TCONS_00043342	XLOC_021552	Chr23	6148637	6154467	-	471	3	-1.34946	Achn166901	Y	0	1.51235	1.29585	5.00497	0	0.986432	1.09272	0
TCONS_00043479	XLOC_021622	Chr23	7625115	7626182	-	303	3	-1.14436	Achn333031	Y	0	2.12573	3.73788	4.75922	3.65803	0	1.68575	0.818557
TCONS_00041481	XLOC_020761	Chr23	10351370	10351910	+	437	2	-1.15971	Achn068921	N	0	4.50983	0	5.55374	0	3.36308	6.66882	26.5027
TCONS_00043887	XLOC_021801	Chr23	12844253	12848763	-	397	2	-1.32568	Achn347731	N	0.949096	2.0912	0	0	0	0	0	0
TCONS_00041676	XLOC_020855	Chr23	12868442	12871044	+	413	2	-1.00192	Achn346551#Achn347711	N	2.07333	1.7794	0.46775	2.30274	3.80512	0	0	3.61729
TCONS_00041711	XLOC_020873	Chr23	13233011	13233302	+	292	1	-1.07076	Achn346711	N	0	0	2.59504	5.18857	0	0	0	0
TCONS_00043952	XLOC_021832	Chr23	13438125	13438378	-	254	1	-1.24758	Achn347421	Y	0	6.53849	5.04598	15.5882	0	1.097	0	6.12173
TCONS_00044078	XLOC_021884	Chr23	14705978	14706417	-	315	2	-0.857765	Achn082011	Y	7.39721	10.6719	7.58456	36.0435	23.3565	3.64782	23.1323	29.9751
TCONS_00044087	XLOC_021886	Chr23	14755499	14757798	-	309	2	-1.06721	Achn081851	N	1.29182	18.6956	3.5449	2.22857	4.91005	1.09899	8.10488	0
TCONS_00044122	XLOC_021903	Chr23	15226263	15226471	-	209	1	-0.691194	Achn081711	N	0	0	9.17189	0	0	0	0	0
TCONS_00044304	XLOC_021996	Chr23	17024799	17029549	-	664	3	-0.710116	Achn337811#Achn337991	N	4.35417	0	1.76779	3.57393	1.21479	3.54031	5.42627	2.34704
TCONS_00044305	XLOC_021996	Chr23	17027487	17029549	-	303	2	-0.977695	Achn337811	N	8.26587	27.565	8.79562	16.8262	16.8051	2.77916	16.8344	8.07869
TCONS_00042139	XLOC_021066	Chr23	17181570	17182836	+	588	2	-0.0615332	Achn267781	N	29.2527	18.9283	18.2439	11.9083	13.1183	16.9522	15.9556	40.3663
TCONS_00044445	XLOC_022057	Chr23	18389785	18391024	-	1091	2	-0.78596	Achn359681	Y	0	0	0.573354	0.542677	0.504109	0.12358	0	0
TCONS_00045067	XLOC_022468	Chr24	229047	229427	+	275	2	-1.00658	Achn102571	N	3.54397	31.0101	0.705383	5.39828	13.8356	0	34.8583	22.8169
TCONS_00046703	XLOC_023224	Chr24	1266710	1267007	-	298	1	-1.20695	Achn103231	N	0	0	0	0	0	1.8315	2.97544	3.85524
TCONS_00047034	XLOC_023394	Chr24	6612949	6613244	-	296	1	-0.837511	Achn076981	N	0	0	2.49451	7.49829	2.7534	0	0	0
TCONS_00047111	XLOC_023427	Chr24	7695262	7697583	-	924	2	-1.2552	Achn368481	N	0	0	0	1.07572	0	0.274938	0	0
TCONS_00045784	XLOC_022810	Chr24	8859201	8859969	+	643	2	-0.0780947	Achn202281	N	0.994891	6.36166	0	0	3.53491	0.154384	0	0
TCONS_00047338	XLOC_023524	Chr24	10606490	10607492	-	881	2	-0.00891851	Achn202791	Y	1.2781	0.596472	0.374126	0.355504	0	0.177296	0.430966	0
TCONS_00047403	XLOC_023550	Chr24	11074315	11074851	-	537	1	-1.1786	Achn203511	Y	0	0	0.59851	0.722737	0	0	0	0
TCONS_00045986	XLOC_022894	Chr24	11379018	11383535	+	1350	2	-1.11965	Achn203131	Y	0	0	0.044496	0	0	0.420057	0	0.329907
TCONS_00047468	XLOC_023586	Chr24	11785874	11786123	-	250	1	-0.907104	Achn141101	N	0	0	0.899696	8.1863	0	0	0	0
TCONS_00047491	XLOC_023600	Chr24	12037275	12040064	-	687	2	-0.929662	Achn141031	Y	0.973661	1.66937	2.44024	2.98965	4.82161	0.887218	2.41607	5.47311
TCONS_00046165	XLOC_022967	Chr24	12984437	12984894	+	458	1	-0.0822974	Achn148251	N	2.84937	11.6906	1.35283	1.45159	0.065234	0.223149	0	0
TCONS_00046259	XLOC_023014	Chr24	13812899	13813263	+	229	2	-0.0577872	Achn319171	N	7.12728	0	25.5709	0	11.9374	2.0029	6.5694	0
TCONS_00047721	XLOC_023699	Chr24	14141827	14142196	-	251	2	-1.21969	Achn319741	N	0.269913	0	2.55558	7.60954	10.0949	2.50315	0	4.18502
TCONS_00047737	XLOC_023706	Chr24	14259122	14263626	-	740	2	-0.955702	Achn318931#Achn318941	Y	1.18515	0	1.2234	0	0	0.223557	0	0.705351
TCONS_00047980	XLOC_023807	Chr24	16559114	16561556	-	398	3	-1.03645	Achn313361	Y	0	0	0	0	2.732	1.69281	4.154	5.50329
TCONS_00047987	XLOC_023810	Chr24	16631492	16636676	-	428	2	-1.14849	Achn313411	N	0.331508	10.4701	0	3.01307	7.10119	2.43263	0.00259979	19.6854
TCONS_00048051	XLOC_023833	Chr24	17092379	17093809	-	963	3	-1.11781	Achn312861	N	0.207934	0	0.601713	0.951291	0	0.395629	0.384406	0.498117
TCONS_00048440	XLOC_024170	Chr25	1358814	1360090	+	391	2	-1.4903	Achn098681	N	0.00665125	0.000784814	0	17.0698	7.41766	0	8.71937	8.24224
TCONS_00048468	XLOC_024187	Chr25	1896024	1899633	+	439	2	-1.0349	Achn342741	Y	0	0	0.41836	0	0	0	0	0
TCONS_00048484	XLOC_024197	Chr25	2248851	2249828	+	606	3	-0.842779	Achn137271	N	0	0	0.872449	0	0.659523	0	0	0.940461
TCONS_00049772	XLOC_024788	Chr25	6151583	6152438	-	480	2	-1.25039	Achn374421	Y	0.374703	0	0	1.74384	0	0.818899	3.92162	7.76089
TCONS_00048730	XLOC_024328	Chr25	7105324	7110272	+	378	3	-1.16423	Achn251711	N	0.416731	0	0	1.38116	0	1.35159	5.06361e-05	0
TCONS_00048742	XLOC_024335	Chr25	7251804	7252303	+	316	3	-0.190508	Achn251821	Y	1.22362	3.52843	2.50768	2.10303	0	0	0	0
TCONS_00048785	XLOC_024355	Chr25	7766032	7767906	+	475	2	-0.442191	Achn206651	N	2.50237	2.56887	5.65744	2.90792	2.93492	0.438435	0	0
TCONS_00048929	XLOC_024422	Chr25	9390335	9390582	+	248	1	-1.14013	Achn177551	N	20.112	21.0853	29.8322	33.5655	27.7406	18.4615	48.1202	46.2079
TCONS_00049010	XLOC_024461	Chr25	10102998	10104018	+	752	3	-0.0299612	Achn331461	N	1.05949	0	0	0	0	0.300756	0	0
TCONS_00049090	XLOC_024487	Chr25	10735745	10737145	+	630	3	-0.0617457	Achn132551	Y	0	2.53591	0.606688	0.495388	0	0	0	0
TCONS_00049197	XLOC_024533	Chr25	11802853	11803417	+	565	1	-1.29788	Achn228921	N	2.97418	1.11853	0.553475	0.666681	2.20327	2.97566	1.0271	0
TCONS_00050472	XLOC_025083	Chr25	13203854	13205416	-	273	2	-1.16047	Achn297441	N	4.15695	1.48337	1.92573	1.96628	0	7.46329	5.78215	19.6562
TCONS_00052263	XLOC_025999	Chr26	1142116	1142489	-	282	2	-0.763562	Achn296861	N	64.1951	122.669	62.3327	91.4524	94.6114	44.3972	93.7789	81.9744
TCONS_00052339	XLOC_026044	Chr26	2928496	2928885	-	317	2	-0.874746	Achn253521	N	3.03599	0	5.38957	0.0018473	2.02855	2.5615	2.52894	4.11923
TCONS_00050952	XLOC_025421	Chr26	4208956	4209681	+	470	2	-1.27993	Achn251931	Y	0	0	1.30057	0	0	0	0	0
TCONS_00052426	XLOC_026089	Chr26	4284657	4286231	-	285	2	-0.836874	Achn251951	Y	0	0	0.558387	5.55114	0	0	0	0
TCONS_00051068	XLOC_025472	Chr26	5556811	5557971	+	486	2	-1.15939	Achn084601	N	122.176	276.358	206.216	241.498	258.535	299.364	482.11	813.768
TCONS_00051084	XLOC_025482	Chr26	5803389	5808953	+	746	2	-1.18304	Achn260541	N	2.73748	3.72516	1.76866	2.22025	1.95668	1.32661	4.30645	2.79017
TCONS_00052538	XLOC_026138	Chr26	5840250	5842488	-	325	3	-0.964476	Achn260701	N	5.7286	3.28686	5.84256	2.08869	6.47423	0.959643	2.37485	15.3868
TCONS_00051215	XLOC_025542	Chr26	6822044	6822345	+	213	2	-1.35111	Achn328991	N	0	24.1113	0	18.5944	55.2939	11.9684	36.413	25.99
TCONS_00051428	XLOC_025634	Chr26	8849036	8849361	+	215	2	-0.962997	Achn201821#Achn202111	N	0	0	0	0	0	14.3243	32.4396	0
TCONS_00051499	XLOC_025666	Chr26	9700403	9701686	+	1147	2	-0.96417	Achn217561	N	0	0	0.202792	1.16065	0.854889	0	1.22398	0.40089
TCONS_00053113	XLOC_026361	Chr26	10657666	10659138	-	302	2	-1.1402	Achn078501	N	0.684076	0	0.943005	0	0	4.10737	0	0
TCONS_00053267	XLOC_026412	Chr26	11762931	11763264	-	243	2	-0.0201668	Achn301031	Y	9.53867	0	6.14995	4.47485	9.8591	0	0	0
TCONS_00051754	XLOC_025780	Chr26	12386000	12386666	+	566	2	-0.034201	Achn068191	N	0.808621	0	0	0	2.02785	0	0	0
TCONS_00053451	XLOC_026496	Chr26	13580271	13584527	-	249	2	-1.16599	Achn107651	N	0.558322	5.62291	0.915685	0	0	0	0	0
TCONS_00052075	XLOC_025921	Chr26	15614750	15615792	+	462	2	-1.19171	Achn239601	N	0.00805769	0	0.978806	0	0.000338221	2.35527	0	12.5961
TCONS_00053831	XLOC_026652	Chr26	16924649	16928016	-	530	2	-1.20851	Achn241561	N	0.701708	0	1.22227	1.47651	0.813512	0	0	0
TCONS_00055071	XLOC_027356	Chr27	2492164	2493501	-	575	2	-0.484334	Achn170811	N	93.5707	33.8705	75.5933	33.3373	22.1578	31.3776	12.1469	19.4288
TCONS_00055206	XLOC_027422	Chr27	4754849	4755127	-	279	1	-1.19535	Achn210741	N	1.38552	0	0.219308	0	2.18099	2.06589	3.5742	0
TCONS_00054542	XLOC_027113	Chr27	7281301	7282443	+	495	3	-0.790914	Achn339211	N	115.783	496.697	22.666	95.1101	99.308	0	4.0104	12.9918
TCONS_00054577	XLOC_027136	Chr27	7621532	7622486	+	213	3	-0.926195	Achn339441	N	0	0	0	0	0	15.9562	0	0
TCONS_00055432	XLOC_027546	Chr27	7785608	7787214	-	244	2	-1.02547	Achn339551	N	2.68027	0	7.03498	4.41707	0	0	0	0
TCONS_00055535	XLOC_027589	Chr27	8668299	8668717	-	381	2	-1.19144	Achn297191	N	2.052	6.83558	1.36816	0	0	0.332333	1.6463	2.13329
TCONS_00055926	XLOC_027816	Chr27	9111776	9112963	.	1188	1	-1.2373	Achn088941	N	0.564771	0	2.0696	0	2.15561	0.305566	0.29651	0.384221
TCONS_00055601	XLOC_027611	Chr27	9203667	9204347	-	596	2	-0.756861	Achn088891	Y	0	1.03011	1.13417	0	0	0	0	0
TCONS_00055657	XLOC_027634	Chr27	9645715	9646101	-	221	2	-1.35723	Achn089431	N	6.89354	37.66	2.0873	6.19403	17.7566	0.00357035	17.0528	26.9381
TCONS_00054917	XLOC_027287	Chr27	10544489	10546062	+	319	2	-0.970439	Achn161711	Y	10.17	7.61272e-05	0	0	0	0.503775	2.48878	12.0865
TCONS_00055990	XLOC_027862	Chr28	190354	193089	+	697	2	-1.00474	Achn360461	N	2.68307	0.819079	2.24699	0.488183	0.537789	0.121442	0	0
TCONS_00056120	XLOC_027923	Chr28	1718935	1721175	+	315	3	-0.939678	Achn357491	N	0.616437	0	2.92292	0.22797	10.4707	0.521118	0	6.35647
TCONS_00056126	XLOC_027925	Chr28	1731942	1734063	+	239	2	-0.97496	Achn357501	N	2.92182	0	0	0	0	1.50623	0.00379657	0.0100594
TCONS_00056307	XLOC_028012	Chr28	4072270	4074940	+	861	3	-1.0915	Achn321991	N	0	1.09841	0.410667	0.601762	0.863236	0.933211	2.25073	9.19559
TCONS_00058052	XLOC_028811	Chr28	9883336	9883536	-	201	1	-1.17468	Achn070891	N	0	0	29.4941	8.43708	0	0	0	13.2535
TCONS_00056749	XLOC_028235	Chr28	10725566	10725930	+	229	2	-0.952442	Achn142311	N	1.78182	27.2772	1.42061	54.192	35.8192	0	57.6386	51.0769
TCONS_00058892	XLOC_029297	Chr28	10828517	10828762	.	246	1	-1.45535	Achn142341	Y	0	0	4.83644	0	0	0	0	0
TCONS_00056906	XLOC_028302	Chr28	12392314	12393008	+	427	2	-0.917765	Achn060251	N	17.8718	14.2435	8.42255	8.14609	9.40219	0	0	0.302286
TCONS_00058365	XLOC_028949	Chr28	12765853	12767344	-	216	2	-1.16349	Achn060461	N	27.3194	0	0	0	0	0	0	10.3448
TCONS_00057023	XLOC_028358	Chr28	13543440	13543971	+	431	2	-1.06088	Achn290131	N	0	0	0.70488	0.000457817	1.02332	0.328116	0.000688208	1.6654
TCONS_00058495	XLOC_029011	Chr28	14025434	14025791	-	358	1	-0.921806	Achn084991	Y	0	0	1.24688	3.1137	1.71505	0	0	0
TCONS_00058606	XLOC_029064	Chr28	15146713	15149794	-	294	2	-0.178081	Achn248291	N	2.93446	4.27189	0	5.09222	0	0	0	0
TCONS_00060166	XLOC_029960	Chr29	2999315	3001324	-	320	2	-0.886961	Achn196881	N	2.46357	0	4.72658	5.92729	2.196	2.99763	4.93827	0
TCONS_00059172	XLOC_029474	Chr29	3142006	3142577	+	471	2	-0.95304	Achn196291	N	0	0.000315935	4.10834	5.12818	4.62566	1.68974	5.77067	12.101
TCONS_00060304	XLOC_030024	Chr29	4421600	4423903	-	584	2	-1.08742	Achn122451	Y	1.61894	1.38624	0	1.24393	0	0	0.00165222	0
TCONS_00059368	XLOC_029568	Chr29	5475709	5478561	+	443	2	-1.15582	Achn221851	N	0.000202522	0	1.00378	3.02037	0	0	0	0
TCONS_00059369	XLOC_029568	Chr29	5475709	5478765	+	473	3	-1.24716	Achn221851	N	1.11967	3.00221	0.390279	0.000503516	0	3.75388	2.16918	0
TCONS_00060795	XLOC_030269	Chr29	11075925	11077894	-	254	2	-1.09737	Achn228521	Y	14.9499	13.077	4.20475	3.89704	12.8791	1.097	0	6.12173
TCONS_00060824	XLOC_030286	Chr29	11943823	11944206	-	252	2	-1.09314	Achn228251	N	0.0934782	0	0	0	4.43312	29.2995	1.06295	1.17096
TCONS_00059817	XLOC_029799	Chr29	13234367	13235186	+	422	3	-1.09759	Achn152271	N	0	0	0	0	3.64597	4.76047e-05	0	0.000405012
TCONS_00059819	XLOC_029799	Chr29	13234767	13235186	+	344	2	-0.983866	Achn152271	N	0	0	1.02172	6.82783	0	0	4.38123	6.96094
TCONS_00083994	XLOC_041797	Unknow	771152	772114	+	373	2	-0.200352	Achn388101	N	0.835767	2.38488	1.6359	5.22293	0	0.347597	0	6.16771
TCONS_00084056	XLOC_041834	Unknow	1608616	1609191	+	255	2	-0.630462	Achn387181	N	45.6633	67.1485	13.9895	2.46176	0.535718	22.0055	11.1725	13.6891
TCONS_00093649	XLOC_046751	Unknow	2448872	2451241	-	370	2	-0.75237	Achn131301	N	4.89116	0	0.590265	0	6.20456	1.43157	0	5.14292
TCONS_00093650	XLOC_046751	Unknow	2450891	2451232	-	230	2	-0.889624	Achn131301	N	5.92994	44.6919	0	14.4823	27.9059	0	6.47309	4.94902
TCONS_00093657	XLOC_046755	Unknow	2488288	2496351	-	2962	6	-0.266859	Achn131271	N	0	0	0.405526	0	0	0	0	0
TCONS_00084252	XLOC_041917	Unknow	3153313	3153777	+	375	2	-0.809511	Achn132261	N	0.846522	2.3574	1.13057	0	3.09564	1.03095	2.66548	0
TCONS_00093942	XLOC_046882	Unknow	6136299	6137076	-	697	2	-0.148757	Achn164801	Y	0	0	0	0	0	10.6153	4.48986	0
TCONS_00093950	XLOC_046888	Unknow	6716899	6718293	-	477	2	-0.662138	Achn225321	N	1.10458	1.47911	0.181214	0	0	0.435282	0	0
TCONS_00084479	XLOC_042026	Unknow	6895312	6897832	+	252	2	-0.889483	Achn225441	N	3.03959	6.10706	51.8674	11.4365	10.5822	22.7094	23.0478	46.5747
TCONS_00084499	XLOC_042033	Unknow	7271416	7272663	+	282	4	-0.858458	Achn225541	N	0	0	5.16619	0	0	0.536584	0	0
TCONS_00094036	XLOC_046923	Unknow	8133531	8137660	-	343	3	-1.32124	Achn106171	N	0	0	0	0	0	2.51953	0	2.70002
TCONS_00094050	XLOC_046932	Unknow	9030633	9031430	-	684	2	-1.00551	Achn248761	N	3.07685	0	1.13953	2.81058	5.92538	0.332038	0	8.49005
TCONS_00084621	XLOC_042087	Unknow	9420958	9421433	+	373	2	-0.984019	Achn248551	Y	11.6634	0.0478818	6.26776	0.0547543	0.0550766	13.2781	0.0613309	0.0824561
TCONS_00084622	XLOC_042087	Unknow	9420959	9421433	+	370	2	-1.04142	Achn248551	Y	0	10.7853	2.47209	16.3413	20.3864	0	47.7047	14.8561
TCONS_00084725	XLOC_042124	Unknow	10317384	10317677	+	294	1	-0.896767	Achn367441	N	0	18.9636	0	2.54613	1.56497	0	13.4113	0
TCONS_00084978	XLOC_042244	Unknow	13194505	13195198	+	463	2	-0.429496	Achn324031	N	0	5.23009	0.208437	4.43877	6.11051	3.42708	2.50474	3.09053
TCONS_00094561	XLOC_047144	Unknow	14212887	14217557	-	555	3	-0.255669	Achn282351	Y	7.51999	8.55531	5.29709	6.89665	5.82072	3.28315	0.00281676	0
TCONS_00094562	XLOC_047144	Unknow	14213202	14217557	-	363	3	-0.122132	Achn282351	Y	0.511151	6.49033	2.1137	4.43923	2.15126	1.72707	0	1.31407
TCONS_00094619	XLOC_047164	Unknow	14600295	14601918	-	451	3	-0.851661	Achn281981	N	22.4213	31.0612	11.1697	28.9675	30.4284	2.88092	16.8841	32.1426
TCONS_00085117	XLOC_042310	Unknow	14681920	14685308	+	658	3	-1.18115	Achn282531	N	0.170801	0	0.110701	1.06024	1.16797	0.790647	1.5828	2.49824
TCONS_00085177	XLOC_042341	Unknow	15106852	15107802	+	342	4	-0.034672	Achn281681	N	4.81564	2.17202	0	0.0110348	0	10.0973	28.5504	52.7491
TCONS_00094762	XLOC_047230	Unknow	17058863	17059463	-	601	1	-1.25801	Achn329891	N	9.70608	7.11996	5.92964	5.16141	1.43268	5.26707	8.0071	5.71383
TCONS_00094792	XLOC_047241	Unknow	17589595	17590180	-	404	2	-0.890109	Achn222251	N	2.20551	4.03677	0.731519	0	1.32522	0.295092	0	0
TCONS_00094884	XLOC_047281	Unknow	18767789	18768404	-	510	2	-0.700822	Achn060971	N	8.18453	16.5549	10.2837	11.4292	14.1008	12.2338	14.5455	10.2302
TCONS_00094885	XLOC_047281	Unknow	18767789	18773668	-	459	3	-0.176825	Achn060971	N	5.30389	52.9705	1.28895	56.7745	49.6885	1.889	71.6928	64.8996
TCONS_00085577	XLOC_042516	Unknow	20360650	20366031	+	429	3	-0.317211	Achn375041	N	0	0	1.61504	0	0	0	0	0
TCONS_00085583	XLOC_042520	Unknow	20504673	20505054	+	291	2	-0.67067	Achn375221	N	0	0	6.29147	0	2.88507	0	0	4.11403
TCONS_00095004	XLOC_047333	Unknow	21357375	21359288	-	259	3	-1.3971	Achn361571	Y	13.9595	6.16046	9.32993	22.0304	32.3586	7.04122	8.90223	17.3034
TCONS_00095091	XLOC_047366	Unknow	22409343	22410907	-	640	2	-1.14755	Achn155531	N	0.451141	1.60449	1.60673	0.646941	2.04473	1.97695	3.78163	0.190628
TCONS_00095427	XLOC_047516	Unknow	28023192	28025302	-	318	3	-0.95704	Achn089921	N	7.23236	10.4164	0.411276	0	8.72096e-05	0	0	0
TCONS_00095498	XLOC_047544	Unknow	28561872	28562092	-	221	1	-1.16885	Achn099901	N	0	0	9.10364	0	0	0	7.39142	0
TCONS_00095503	XLOC_047544	Unknow	28574737	28580100	-	473	4	-1.27496	Achn099901#Achn099911	N	0	1.5011	1.06955	0.101616	0	0	1.08459	1.40542
TCONS_00095516	XLOC_047551	Unknow	28930119	28933716	-	335	2	-0.895273	Achn099841	Y	1.60512	0	2.89698	2.49884	0.000812799	4.89048	2.20457	0
TCONS_00086215	XLOC_042823	Unknow	29127438	29127758	+	221	2	-1.49002	Achn099761	Y	172.281	69.8061	897.268	643.293	600.057	6186.66	2114.9	2629.07
TCONS_00095614	XLOC_047611	Unknow	30665730	30667456	-	636	2	-1.22286	Achn105231	Y	7.52243	0.934732	3.9507	1.07903	3.06862	0.138418	0	0.875153
TCONS_00095621	XLOC_047616	Unknow	30983450	30984232	-	202	2	-1.15986	Achn088561	N	12.3894	13.9032	0	0	0	0	0	0
TCONS_00095772	XLOC_047687	Unknow	33932475	33932683	-	209	1	-1.49273	Achn245471	N	0	0	15.2865	0	0	0	0	0
TCONS_00095912	XLOC_047751	Unknow	37348276	37349368	-	434	3	-0.9094	Achn385441	Y	0	0	0.854076	1.00036	0	18.5354	20.7575	14.7934
TCONS_00086695	XLOC_043065	Unknow	38614983	38615409	+	243	2	-1.01286	Achn139341	N	0	0	2.04998	8.58379	0	0	0	0
TCONS_00096063	XLOC_047817	Unknow	39007601	39009177	-	352	2	-0.71614	Achn128991	N	6.29936	3.89526	0	0.000115773	4.92796	4.97795	3.92308	3.79482
TCONS_00096124	XLOC_047849	Unknow	39703902	39708210	-	1443	2	-1.07921	Achn151621#Achn151711	Y	1.22253	0.971521	4.00425	9.28944	8.48375	3.86852	9.74187	5.43272
TCONS_00086909	XLOC_043156	Unknow	40729289	40729884	+	461	2	-0.0245916	Achn312691	N	0	0	0.576073	4.68227	2.77044	0	0	0.000147237
TCONS_00086951	XLOC_043176	Unknow	41739101	41739566	+	466	1	-0.716425	Achn143451	N	0	0	1.13106	2.84231e-05	0	3.34644e-05	0	0
TCONS_00096262	XLOC_047907	Unknow	41741755	41745518	-	342	4	-0.835269	Achn143461	N	0	2.90383	1.03541	3.46145	0	0.845709	2.0981	8.15621
TCONS_00096275	XLOC_047916	Unknow	42381942	42383026	-	1085	1	-1.09611	Achn156321	Y	0.719174	0	0.288569	0.546372	0	0.0682228	0	0
TCONS_00096300	XLOC_047929	Unknow	43097777	43098023	-	247	1	-1.30953	Achn327561	N	1.82407	5.10337	2.9324	4.2504	7.76626	10.4905	4.77296	0
TCONS_00096308	XLOC_047932	Unknow	43230753	43231079	-	327	1	-1.36859	Achn156411	Y	2.82437	0	0	0	0	0.944671	0	3.03081
TCONS_00096358	XLOC_047962	Unknow	44958307	44960551	-	861	2	-1.19258	Achn194651	N	0.434143	0.22419	0.434598	1.25194	0	0	0.444045	0
TCONS_00087102	XLOC_043247	Unknow	45273322	45273863	+	542	1	-0.347699	Achn194841	N	8.81691	23.8936	7.22676	11.3929	16.4725	6.35101	9.49508	6.71118
TCONS_00096395	XLOC_047985	Unknow	45462857	45464532	-	384	2	-0.650907	Achn361091	Y	4.04258	2.24097	0	0	0	0	0	0
TCONS_00087162	XLOC_043273	Unknow	46378210	46379102	+	622	2	-0.604368	Achn195691	Y	0.744761	0	0.362962	0	0	0.143008	0.751801	0
TCONS_00096573	XLOC_048073	Unknow	48692518	48693531	-	1014	1	-1.11714	Achn208521	Y	0	0	1.00329	0.297183	0.327324	0	0	0
TCONS_00096656	XLOC_048106	Unknow	49592075	49596595	-	469	2	-1.06504	Achn274061	Y	9.65224	9.14257	2.23755	4.54092	6.00281	0.448172	0	1.42664
TCONS_00096688	XLOC_048123	Unknow	50246114	50246586	-	279	2	-1.28994	Achn206281	N	3.3955	14.8404	0	0	0	0	0	0
TCONS_00096689	XLOC_048123	Unknow	50247067	50247458	-	392	1	-1.17109	Achn206281	N	2.33246	0	0	0	0	0	0	0
TCONS_00087564	XLOC_043458	Unknow	52946497	52946898	+	402	1	-1.33785	Achn238451	N	0	0	1.23085	0	0	0	0	0
TCONS_00087754	XLOC_043560	Unknow	57042888	57044218	+	506	2	-1.03397	Achn227611	N	12.48	30.4606	9.34945	8.48381	7.20381	8.76998	2.15575	4.371
TCONS_00087848	XLOC_043607	Unknow	59855406	59856132	+	727	1	-1.45176	Achn245591	N	0.447346	0	1.15679	0	0.571279	1.37441	1.91178	1.44577
TCONS_00087877	XLOC_043620	Unknow	59998444	60000677	+	1883	2	-1.1738	Achn245831	Y	5.34069	7.50945	3.83839	4.07342	3.11756	2.97822	3.12795	12.7883
TCONS_00097229	XLOC_048383	Unknow	60162632	60163166	-	413	2	-1.30871	Achn289791	N	0	0	0	0.000662062	1.52684	1.84999	1.39575	7.10414
TCONS_00097230	XLOC_048383	Unknow	60162632	60163166	-	330	3	-1.17342	Achn289791	N	0	0	0.375314	1.88534	0	2.97943	0	12.0669
TCONS_00097281	XLOC_048401	Unknow	60758360	60760296	-	1074	2	-0.926228	Achn242991	Y	1.72914	0	0.642777	1.06874	0.609501	0.138162	0	0
TCONS_00097405	XLOC_048459	Unknow	61946381	61948390	-	549	2	-0.786833	Achn257291	N	4.21311	2.34088	5.34968	1.3952	4.6109	10.2001	6.76541	2.19164
TCONS_00097406	XLOC_048460	Unknow	61955193	61957484	-	470	2	-0.472745	Achn257301	Y	0.533543	0	0.928948	0	2.71653	3.69594	3.69488	0
TCONS_00088102	XLOC_043721	Unknow	62958901	62959106	+	206	1	-1.20561	Achn038651	N	3.4964	12.9959	3.60759	15.4915	0	0	0	0
TCONS_00088122	XLOC_043729	Unknow	63115026	63118512	+	330	2	-0.289524	Achn038461	N	43.7111	26.3868	46.539	93.057	62.6599	102.922	194.256	226.687
TCONS_00088217	XLOC_043781	Unknow	65071271	65073407	+	335	2	-0.249919	Achn264641	Y	1.80329	0	0	0	1.66334	1.12284	0	0.70137
TCONS_00088229	XLOC_043782	Unknow	65186124	65187053	+	831	2	-0.0439111	Achn264661	N	6.11319	7.18889	10.2921	10.9239	15.6836	8.09347	23.5051	29.2367
TCONS_00097627	XLOC_048583	Unknow	66819772	66821432	-	450	3	-0.657237	Achn304601#Achn304631	N	1.82476	1.64144	3.00352	3.9133	4.31094	2.16934	2.37198	16.905
TCONS_00088415	XLOC_043871	Unknow	67284659	67285645	+	237	2	-1.18344	Achn264121	N	0	8.13197	4.65571	4.84678	0	1.58503	0	0
TCONS_00097698	XLOC_048618	Unknow	68038765	68043808	-	297	2	-0.113896	Achn278961	N	2.14266	0	0	7.42988	2.72828	4.31651	8.60555e-05	0
TCONS_00088508	XLOC_043909	Unknow	68920743	68922035	+	440	2	-1.14184	Achn272171#Achn272341	N	0	0	3.2697	1.07774	1.02034	0	0	0
TCONS_00088683	XLOC_043987	Unknow	71610110	71610734	+	436	2	-1.11228	Achn280041	N	0.32101	0	1.0588	2.07473	1.14277	0.255266	1.25752	1.62955
TCONS_00098117	XLOC_048828	Unknow	74720530	74723012	-	335	2	-1.19784	Achn288321	Y	2.6752	6.10237	0	0	0	0.444589	2.20457	0
TCONS_00088916	XLOC_044102	Unknow	75610665	75614647	+	256	3	-0.9787	Achn326791#Achn326921	N	6.70955	0	0	0	0	0	0	0
TCONS_00088939	XLOC_044110	Unknow	76049603	76050831	+	262	3	-1.1079	Achn300801	N	1541.91	910.321	1992.69	1163.15	1226.64	1189.06	730.815	824.445
TCONS_00088962	XLOC_044122	Unknow	76844235	76844781	+	547	1	-1.31056	Achn290991	Y	0.222963	0	0	2.89008	1.53946	0.52163	0	0
TCONS_00098257	XLOC_048895	Unknow	77171016	77173390	-	668	3	-1.15913	Achn298371	Y	0	0	0.618636	7.32365e-06	6.41818e-06	0	0	9.15214e-06
TCONS_00103623	XLOC_052417	Unknow	77407533	77408361	.	829	1	-0.816715	Achn304161	Y	1.00441	1.29219	0.809411	0	1.27263	1.43962	2.33411	1.20984
TCONS_00089045	XLOC_044174	Unknow	78356979	78357909	+	390	2	-0.916856	Achn037631	N	0	0	1.82803	0	0	0	0	2.03106
TCONS_00098511	XLOC_049019	Unknow	81453944	81454787	-	740	2	-0.0143574	Achn313721	N	7.8641	0	5.95434	2.69184	5.80734	3.50433	9.7981	5.21147
TCONS_00098629	XLOC_049066	Unknow	82993759	82996005	-	2044	2	-0.99741	Achn310301	Y	1.91656	2.32932	2.32191	2.97274	1.72914	2.98994	3.78231	9.76122
TCONS_00089370	XLOC_044350	Unknow	84234417	84234739	+	323	1	-1.32547	Achn316501	Y	0	3.85426	2.37682	15.9883	0.846526	3.3032	3.87482	9.37553
TCONS_00089371	XLOC_044350	Unknow	84234417	84237043	+	453	2	-1.21776	Achn316501	Y	0	0	1.2737	0	0	0	0	0
TCONS_00089609	XLOC_044456	Unknow	87454063	87455243	+	291	2	-0.357158	Achn328911	N	0	0	14.1558	10.4758	17.3104	22.3105	3.17487	40.4203
TCONS_00098911	XLOC_049181	Unknow	87582551	87582821	-	271	1	-1.01451	Achn332611	Y	0.926507	10.7638	5.92451	9.6231	0	0	0	0
TCONS_00089668	XLOC_044485	Unknow	88708074	88709177	+	331	2	-1.16541	Achn332451	Y	0	0	0.8473	5.61746	10.3138	2.61906	13.6195	48.6747
TCONS_00099067	XLOC_049268	Unknow	90745300	90745531	-	232	1	-0.60729	Achn329651	N	4.04099	10.0713	20.926	0	8.64053	5.87924	0.0140203	28.9544
TCONS_00089886	XLOC_044597	Unknow	91376668	91377377	+	626	2	-0.512892	Achn333911	N	5.9953e-05	0.643779	1.61002	0.688362	1.88469	0	0	0
TCONS_00099121	XLOC_049293	Unknow	91546041	91547354	-	294	2	-1.03877	Achn333651	N	3.66817	8.5439	1.52637	0	0	3.81655	2.28896	7.99923
TCONS_00099252	XLOC_049341	Unknow	93501913	93503555	-	883	2	-0.949569	Achn353321	N	0.44514	0	0	0	0	0	0	0
TCONS_00099549	XLOC_049491	Unknow	98674957	98675335	-	237	2	-0.168329	Achn366441	N	10.11	0.00207839	27.9342	9.69352	26.6602	16.0705	0.0010285	0.00105232
TCONS_00099550	XLOC_049491	Unknow	98674957	98675337	-	227	2	-0.123513	Achn366441	N	9.93072	28.0736	0	0	0.0415705	3.98838	18.4132	59.025
TCONS_00099831	XLOC_049639	Unknow	104046720	104047135	-	315	2	-1.03982	Achn376141	N	0.616434	0	0	4.0252	22.124	0.618271	11.2305	0
TCONS_00090717	XLOC_045001	Unknow	105361774	105366041	+	914	3	-1.36688	Achn377471	Y	0	0	0.540462	0	0.399619	0	0	0
TCONS_00100003	XLOC_049729	Unknow	107048117	107051500	-	251	2	-1.26846	Achn384081	N	2.40224	20.3487	1.7685	8.08543	8.90702	3.48011	11.1667	6.35057
TCONS_00090997	XLOC_045121	Unknow	108901331	108901734	+	330	2	-0.932394	Achn009501	N	16.0458	43.3315	11.6347	15.6402	25.3559	7.38454	12.8226	25.6306
TCONS_00091088	XLOC_045167	Unknow	110709584	110710382	+	799	1	-1.0827	Achn386001	N	1.18504	0	0.0849475	0.404468	0.891197	0	0.490358	0.63541
TCONS_00100255	XLOC_049871	Unknow	112713191	112716699	-	348	3	-1.11143	Achn007151	Y	0	0	0	0	1.83028	2.02924	2.01413	0
TCONS_00100266	XLOC_049875	Unknow	113037387	113039838	-	270	2	-1.26206	Achn020951	N	6.56055	0	2.0004	6.48545	0	1.70098	0	0
TCONS_00100286	XLOC_049890	Unknow	113402928	113403197	-	270	1	-1.36068	Achn008621	N	0	0	1.3336	0	0	7.65441	7.86205	10.1877
TCONS_00091449	XLOC_045358	Unknow	116936897	116937406	+	325	2	-0.998435	Achn015461	Y	3.26551	2.47896	6.13858	3.91804	8.6323	5.9286	0.00993591	1.84069
TCONS_00100537	XLOC_050013	Unknow	117943715	117945071	-	514	3	-1.0221	Achn019291	N	9.80541	4.3025	0	0	0	0.856206	0	0
TCONS_00091529	XLOC_045395	Unknow	118013513	118014084	+	385	2	-0.942646	Achn034071	Y	2.44707	0.181537	3.06573	0.960658	0.080064	1.59699	1.89573	6.82158
TCONS_00091734	XLOC_045508	Unknow	121013606	121017264	+	552	2	-0.968764	Achn028551	Y	0	0.601935	1.05856	0	0	0.566769	0.790719	0
TCONS_00091796	XLOC_045540	Unknow	121955701	121958039	+	494	3	-0.734226	Achn033891	N	7.41	2.07255	2.43695	0.000470482	2.5301	2.46126	0	0
TCONS_00091800	XLOC_045540	Unknow	121959105	121964552	+	573	4	-0.965211	Achn033891	N	0	0.00180461	0	0.00502795	0.000484947	0	5.87494	7.83557
TCONS_00091803	XLOC_045542	Unknow	121991339	121995053	+	313	3	-0.978828	Achn033911	Y	0	0	3.42698	2.15528	2.37429	0.530245	0	0
TCONS_00091848	XLOC_045567	Unknow	123221133	123221353	+	221	1	-1.08156	Achn032751	N	4.31841	0	12.7451	6.09719	6.71679	2.70016	22.1743	0
TCONS_00100996	XLOC_050257	Unknow	125317353	125324155	-	222	3	-1.01831	Achn035691#Achn035751	N	2.10371	0	15.8318	6.00587	0	0	0	0
TCONS_00101129	XLOC_050328	Unknow	127155919	127156133	-	215	1	-0.83367	Achn039901	N	10.2383	22.4485	16.0828	13.3796	16.6582	0	40.5492	0
TCONS_00092229	XLOC_045775	Unknow	130191233	130192453	+	1046	3	-1.15602	Achn046161	Y	0.187924	1.19441	0.482818	1.71504	0.944654	0	0	0
TCONS_00092313	XLOC_045819	Unknow	131624259	131625644	+	755	2	-1.05022	Achn050921	N	0.483407	0	0.680266	1.27152	0	0	0	0
TCONS_00092386	XLOC_045858	Unknow	133398878	133400913	+	285	2	-1.33671	Achn061631	N	0.798682	0	3.35032	2.77557	3.0576	1.40498	6.72947	0
TCONS_00092421	XLOC_045879	Unknow	134133999	134137223	+	639	3	-0.367942	Achn057011	Y	0	0.928201	0.777327	1.09457	1.82839	0.000442135	0.000589837	0.000964538
TCONS_00092690	XLOC_046047	Unknow	140091426	140091716	+	215	2	-1.39914	Achn075631	N	0	11.2242	2.29755	13.3796	0	0	0	0
TCONS_00092708	XLOC_046061	Unknow	141093947	141094722	+	523	3	-1.061	Achn075581	N	4.05834	0	8.42245	8.299	5.45646	9.71133	9.146	3.55544
TCONS_00092739	XLOC_046085	Unknow	142079650	142080040	+	391	1	-0.989477	Achn080451	Y	0	0	2.07864	3.26071	5.06949	0	1.55909	3.90457
TCONS_00092791	XLOC_046117	Unknow	143416992	143418103	+	353	3	-1.06471	Achn085641	N	0	0	1.28578	0	0	0	0	0
TCONS_00101898	XLOC_050780	Unknow	143453604	143453839	-	236	1	-1.12259	Achn086161	N	4.63321	8.24353	2.38166	0	0	0	0	0
TCONS_00092913	XLOC_046216	Unknow	147994318	147995833	+	382	3	-1.20515	Achn107131	N	2.04166	0	0	0	0	1.32214	0	2.12145
TCONS_00092915	XLOC_046216	Unknow	147998025	147998275	+	251	1	-1.12192	Achn107131	N	0	0	6.18977	0	4.45351	0	0	0
TCONS_00102175	XLOC_050996	Unknow	153554818	153555760	-	489	2	-1.25872	Achn143501	N	0.795893	0	0	0	0	1.46048	0	1.3265
TCONS_00093114	XLOC_046371	Unknow	155774605	155775633	+	927	2	-1.16514	Achn158391	N	2.94304	1.11704	3.08597	3.52688	6.6008	3.73689	6.0532	6.79795
TCONS_00093411	XLOC_046628	Unknow	175126247	175126567	+	218	2	-1.36911	Achn323321	N	37.4929	0	91.495	38.3014	34.4107	86.4426	30.9544	0

## Sheet: Table S3c
Table S3c Intergenic large intervening noncoding RNAs (lincRNAs)
transcript ID	gene ID	position				length	exon_number	coding potential score	distance to kiwi gene model		overlapped with repeat	Expression
		chr	start	end	strand				NearestGene	Distance		20DAP_rep1	20DAP_rep2	120DAP_rep1	120DAP_rep2	120DAP_rep3	127DAP_rep1	127DAP_rep2	127DAP_rep3
TCONS_00002845	XLOC_001308	Chr1	46459	46672	.	214	1	-1.03392	Achn331201	-4485	N	2.64015	22.8068	0	20.3898	14.9744	0	8.23928	0
TCONS_00001458	XLOC_000674	Chr1	177310	178107	-	616	2	-1.26918	Achn331241	7448	N	1.31172	4.90053	2.92055	2.92079	1.93055	3.48159	3.54078	11.9293
TCONS_00002847	XLOC_001310	Chr1	181438	181768	.	331	1	-1.20811	Achn331251	-10475	Y	0.549553	0	0	0	0	1.83217	0	0
TCONS_00002848	XLOC_001311	Chr1	183741	183964	.	224	1	-0.936888	Achn331251	-8279	N	0	0	0	0	0	19.1354	7.06643	0
TCONS_00000015	XLOC_000011	Chr1	187593	188635	+	801	2	-1.13228	Achn331251	-3608	Y	0	0	0.677345	0	0	0.200881	0	0.633282
TCONS_00002851	XLOC_001314	Chr1	253261	253526	.	266	1	-1.2033	Achn094151	-5384	Y	0	0	4.21924	3.38904	14.9336	0	0	0
TCONS_00002852	XLOC_001315	Chr1	255806	256224	.	419	1	-1.45383	Achn094151	-2686	Y	0	0	1.59371	2.23859	0	0.274976	0	0
TCONS_00002853	XLOC_001316	Chr1	256285	256528	.	244	1	-1.38742	Achn094151	-2382	Y	0	0	5.02499	0	0	0	0	0
TCONS_00002854	XLOC_001317	Chr1	290112	290521	.	410	1	-1.30848	Achn094161	-6697	Y	0	0	1.18552	0	0	0	0	0
TCONS_00002855	XLOC_001318	Chr1	458332	458740	.	409	1	-1.20655	Achn094051	-1051	N	2.1566	1.96934	0.476402	0	0	0	0	0
TCONS_00002857	XLOC_001320	Chr1	546092	546584	.	493	1	-1.34547	Achn094281	-1546	N	0	0	0.343148	1.66554	1.83483	1.44062	0	0
TCONS_00002859	XLOC_001322	Chr1	819101	819560	.	460	1	-1.40137	Achn094321	11167	N	1.75876	1.57733	2.69839	3.76044	6.21383	1.39085	3.419	5.90716
TCONS_00002860	XLOC_001323	Chr1	823528	824350	.	823	1	-1.05454	Achn093891	8798	N	0	0	0.571983	0.777627	1.28497	0	0	0
TCONS_00002862	XLOC_001325	Chr1	870842	871052	.	211	1	-1.03336	Achn094351	-2005	N	0	0	16.569	0	0	0	0	0
TCONS_00002864	XLOC_001327	Chr1	962659	963454	.	796	1	-1.50519	Achn094381	6273	N	7.542	15.6885	3.92702	13.416	9.85284	3.34233	11.8282	7.66356
TCONS_00002865	XLOC_001328	Chr1	970017	970480	.	464	1	-1.44853	Achn093851	3389	Y	1.44473	0	0.1899	1.8513	1.01971	0.228311	0	2.90814
TCONS_00002867	XLOC_001330	Chr1	1055511	1055961	.	451	1	-1.12467	Achn348501	-6789	Y	1.51495	0	0.398919	0	0	0.480163	0	0
TCONS_00002868	XLOC_001331	Chr1	1060288	1060529	.	242	1	-1.29615	Achn348501	-2221	N	6.92984	0	2.0916	0	4.99447	7.00837	5.49615	0
TCONS_00002872	XLOC_001335	Chr1	1125858	1126112	.	255	1	-1.31204	Achn348451	2094	Y	0	0	2.48233	3.85028	0	0	0	0
TCONS_00002875	XLOC_001338	Chr1	1276361	1276766	.	406	1	-0.882062	Achn371261	5232	N	1.8214	0	0	0	0	1.46115	1.44396	1.8711
TCONS_00002878	XLOC_001341	Chr1	1474355	1475106	.	752	1	-0.71897	Achn135131	-8625	Y	1.42557	1.47375	0.276266	0.439188	0.483815	0.10935	0	1.37981
TCONS_00002879	XLOC_001342	Chr1	1671963	1672391	.	429	1	-1.26274	Achn135571	2632	N	0.330146	0	1.96231	2.13923	0	0.263029	0	0
TCONS_00002881	XLOC_001344	Chr1	1685342	1685617	.	276	1	-1.14057	Achn135561	9418	N	0	0	0.618747	0	0	3.13756	14.7484	9.55554
TCONS_00002884	XLOC_001347	Chr1	1893650	1895090	.	1441	1	-0.10754	Achn135431	-1836	Y	1.28892	0.65289	0.907539	0.194566	1.50035	0.583897	0	0.611275
TCONS_00002886	XLOC_001349	Chr1	1968325	1968800	.	476	1	-1.41459	Achn135371	6886	N	10.2523	22.2682	6.36488	7.96332	15.5955	4.36853	10.7263	6.94962
TCONS_00000192	XLOC_000091	Chr1	1994766	1995525	+	281	3	-1.10067	Achn135341	12856	N	15.7977	33.9285	23.9315	14.4442	38.1886	12.5235	14.0082	18.1519
TCONS_00001645	XLOC_000764	Chr1	2074968	2078609	-	229	3	-1.04979	Achn044261	-13256	Y	8.9091	0	0	0	5.96983	0	0	8.51281
TCONS_00000199	XLOC_000096	Chr1	2084458	2084883	+	426	1	-0.989149	Achn044261	-6982	Y	0.334231	0	0	0	0	0.533005	4.79316	1.70291
TCONS_00002893	XLOC_001356	Chr1	2223000	2223839	.	840	1	-1.11679	Achn076041	-828	N	0.493789	1.90476	2.06869	2.27053	0.833747	1.13188	0.917495	2.97225
TCONS_00002895	XLOC_001358	Chr1	2549526	2549952	.	427	1	-1.35392	Achn075791	-12613	N	0.332858	0	1.53927	0	0	0	0	0
TCONS_00002896	XLOC_001359	Chr1	2616665	2617367	.	703	1	-1.2803	Achn075771	4360	N	0	0	1.11028	0	0	0	0	0
TCONS_00002898	XLOC_001361	Chr1	2779994	2780239	.	246	1	-1.35407	Achn075691	-1844	N	1.29724	0	2.90178	4.30488	0	1.28291	0	6.76285
TCONS_00002901	XLOC_001364	Chr1	3221978	3222381	.	404	1	-0.993029	Achn023171	-1370	N	0.735169	2.01838	1.46304	3.60895	0	0.295079	0	0
TCONS_00000355	XLOC_000165	Chr1	3222713	3223151	+	439	1	-1.22004	Achn023171	-600	N	0.317223	0	1.88262	1.02412	1.12818	0	0	0
TCONS_00002902	XLOC_001365	Chr1	3227352	3227824	.	473	1	-1.31488	Achn023171	2341	Y	0	0	0.735203	2.68404	0.985591	0	0	0
TCONS_00002903	XLOC_001366	Chr1	3258272	3258472	.	201	1	-1.32456	Achn023211	-1450	N	0	0	14.747	25.3112	18.5888	0	10.228	0
TCONS_00002904	XLOC_001367	Chr1	3574162	3574556	.	395	1	-1.18852	Achn023311	-1754	N	1.91615	0	0	0	0	0	0	0
TCONS_00002905	XLOC_001368	Chr1	3575315	3575634	.	320	1	-1.12851	Achn023311	-676	Y	2.3754	3.41733	0	0	0	0	0	0
TCONS_00000405	XLOC_000183	Chr1	3597843	3598734	+	228	2	-1.23283	Achn023331	-3920	N	9.10882	9.22409	0	0	0	0	0	0
TCONS_00002907	XLOC_001370	Chr1	3736902	3737367	.	466	1	-1.02066	Achn023401	2334	Y	0.2869	0	1.50808	0	1.01192	0.679806	0	0
TCONS_00002908	XLOC_001371	Chr1	3737681	3738133	.	453	1	-1.32067	Achn022931	2232	Y	1.50371	0	0.395853	0	0	0.476385	0	0
TCONS_00002913	XLOC_001376	Chr1	3947619	3947868	.	250	1	-1.46301	Achn023451	5568	Y	2.43837	0	0	0	0	4.73077	4.96199	0
TCONS_00002915	XLOC_001378	Chr1	4028148	4028472	.	325	1	-1.37256	Achn023501	5506	N	4.01002	0	0	0	0	0.479821	2.37542	0
TCONS_00002916	XLOC_001379	Chr1	4033698	4034001	.	304	1	-1.49082	Achn023501	11056	Y	0	0	2.77816	0	0	0	0	3.65461
TCONS_00001837	XLOC_000842	Chr1	4037437	4039761	-	254	2	-1.16453	Achn023501	14795	N	4.59996	26.154	4.20475	3.89699	8.92535	2.19399	11.3629	30.6087
TCONS_00002917	XLOC_001380	Chr1	4045443	4045675	.	233	1	-1.27436	Achn022831	12626	N	6.55196	17.1845	0	30.7266	67.6977	0	62.0815	16.0892
TCONS_00002918	XLOC_001381	Chr1	4343786	4344031	.	246	1	-0.913007	Achn023621	-4415	Y	1.29724	7.22276	0.96726	0	0	19.2436	15.656	20.2872
TCONS_00002919	XLOC_001382	Chr1	4414206	4414681	.	476	1	-1.01524	Achn022711	-777	N	94.4878	62.3511	0.181854	0	0	0.218426	0	0
TCONS_00002923	XLOC_001386	Chr1	4576087	4576830	.	744	1	-1.24057	Achn022651	7534	N	1.15674	0	0	0	0	0	0	0
TCONS_00002927	XLOC_001390	Chr1	4898357	4898886	.	530	1	-1.30633	Achn022481	-5420	Y	0	0	0.305467	0	0.813271	1.27966	1.78992	0
TCONS_00002928	XLOC_001391	Chr1	4906516	4906994	.	479	1	-1.23839	Achn023861	-5612	Y	0	0	0	0.875161	0.964089	1.7287	0	0
TCONS_00001928	XLOC_000882	Chr1	4908344	4909087	-	523	3	-0.06103	Achn023861	-3519	Y	29.3633	62.0257	61.7647	95.8157	102.227	92.2576	142.678	94.8118
TCONS_00000539	XLOC_000245	Chr1	5046252	5046561	+	222	2	-1.09282	Achn185021	-1596	N	0	0	0	0.694219	11.7071	0	33.8156	0
TCONS_00001947	XLOC_000889	Chr1	5148711	5153039	-	524	2	-0.762045	Achn185051	1674	Y	3.49182	3.71738	3.02421	6.62041	6.64485	3.52242	5.72872	11.0842
TCONS_00001954	XLOC_000890	Chr1	5166334	5167063	-	730	1	-1.09882	Achn184921	9291	Y	1.77956	1.53544	2.77997	1.37267	4.0324	0.56943	1.66404	2.15628
TCONS_00002929	XLOC_001392	Chr1	5235668	5236016	.	349	1	-1.20331	Achn185091	-1494	Y	4.40793	0	0	0	0	1.20944	0	5.18515
TCONS_00002930	XLOC_001393	Chr1	5347761	5348202	.	442	1	-1.21129	Achn184871	-2121	N	11.9146	10.1797	15.4998	15.1681	14.4815	1.99174	2.45171	3.17695
TCONS_00002931	XLOC_001394	Chr1	5392804	5393236	.	433	1	-1.16622	Achn184861	-15664	N	0	0	1.92964	1.05094	0	0	0	0
TCONS_00002936	XLOC_001399	Chr1	5722313	5722752	.	440	1	-1.3655	Achn185301	-1671	N	0	0	0.833335	1.01978	0	0.251032	1.23624	0
TCONS_00002938	XLOC_001401	Chr1	5893147	5893459	.	313	1	-1.12246	Achn308121	-1695	N	0	0	0.856881	4.31057	0	0	0	0
TCONS_00002941	XLOC_001404	Chr1	6052052	6052259	.	208	1	-1.0286	Achn308061	-2587	Y	9.71908	12.5694	0	0	0	0	0	0
TCONS_00000637	XLOC_000297	Chr1	6496920	6500134	+	353	3	-1.50644	Achn307951	2843	Y	1.43463	10.7887	2.89301	6.18166	3.08829	0	0	0
TCONS_00002051	XLOC_000932	Chr1	6506054	6506559	-	506	1	-1.05518	Achn307951	-736	N	0.000110762	0.604227	1.48043	0.910057	3.46166	1.26902	2.13599	1.78182
TCONS_00002952	XLOC_001415	Chr1	6781968	6782188	.	221	1	-1.05967	Achn307831	-1796	Y	0	10.2299	1.82073	0	0	13.5008	0	0
TCONS_00000650	XLOC_000306	Chr1	6796116	6798192	+	419	3	-1.13078	Achn307831	-15944	Y	1.23884	0	2.52595	1.1193	6.16499	3.5294	1.35674	3.51607
TCONS_00000651	XLOC_000306	Chr1	6796134	6798192	+	419	3	-1.2686	Achn307831	-15962	Y	0.826162	0	8.85766	1.1193	0.000167832	7.46963	0.00014669	0.000471133
TCONS_00002953	XLOC_001416	Chr1	6810242	6811013	.	772	1	-1.27607	Achn307821	3632	Y	2.06568	2.84371	0	0	0	0	0	0
TCONS_00002954	XLOC_001417	Chr1	6990561	6991039	.	479	1	-1.27123	Achn285261	11101	Y	0.822831	4.40506	4.1388	5.25097	1.92818	2.37696	9.54836	12.3729
TCONS_00002098	XLOC_000951	Chr1	7008664	7010952	-	241	3	-1.00863	Achn285261	-543	N	5.64032	7.70768	3.2024	0	10.1214	16.9101	10.082	0
TCONS_00002099	XLOC_000951	Chr1	7008664	7011609	-	371	3	-0.923593	Achn285261	-543	N	0	0	0	0	0	0.778863	2.07405	0
TCONS_00002956	XLOC_001419	Chr1	7053967	7054366	.	400	1	-0.969404	Achn285271	5855	N	0	0	0.745637	1.22742	0	0.300946	0	0
TCONS_00002958	XLOC_001421	Chr1	7243056	7243260	.	205	1	-1.24147	Achn285201	6491	Y	0	0	19.1269	0	0	0	0	0
TCONS_00002959	XLOC_001422	Chr1	7245092	7245299	.	208	1	-1.43248	Achn285201	4452	Y	0	0	16.1259	0	0	0	0	0
TCONS_00002960	XLOC_001423	Chr1	7284169	7284470	.	302	1	-1.2883	Achn285311	3051	Y	2.05223	3.97266	0.471503	0	2.60836	0	0	0
TCONS_00000715	XLOC_000327	Chr1	7496864	7497395	+	532	1	-1.25761	Achn285101	5833	N	0.232551	0	1.10614	0	0.00258191	0	0	0
TCONS_00000718	XLOC_000327	Chr1	7498778	7499830	+	264	2	-0.957785	Achn285101	3398	N	0	17.4469	3.95626	8.66433	0.000729276	0	1.92183	0
TCONS_00000727	XLOC_000330	Chr1	7668244	7670938	+	454	4	-1.19969	Achn285391	885	Y	0	0	0.259547	1.99803	0	1.7082	3.40416	0
TCONS_00000728	XLOC_000330	Chr1	7668799	7670938	+	897	3	-1.181	Achn285391	1440	Y	0	0	2.22685	1.08321	1.70999	0.620386	0	0
TCONS_00000729	XLOC_000330	Chr1	7669879	7670938	+	529	2	-1.21776	Achn285391	2520	Y	0.234581	0	1.4789	2.07728	2.82164	0.401829	0	0
TCONS_00002967	XLOC_001430	Chr1	7712735	7713250	.	516	1	-0.245323	Achn285031	-1356	N	0.243752	0	0.478048	0	0.849762	0.954392	0.935119	0
TCONS_00002970	XLOC_001433	Chr1	7715495	7716067	.	573	1	-1.11566	Achn285031	-4116	N	0	0	0.948196	0.652228	0	0.808863	0	0
TCONS_00002971	XLOC_001434	Chr1	7716306	7716667	.	362	1	-1.14269	Achn285021	3706	Y	0	0	0	0	0	1.11309	1.84071	0
TCONS_00002972	XLOC_001435	Chr1	7752230	7752568	.	339	1	-1.0813	Achn285411	-8494	Y	140.223	115.649	116.936	83.0674	114.872	96.7464	117.84	94.3955
TCONS_00002979	XLOC_001442	Chr1	8361842	8362365	.	524	1	-0.969365	Achn242811	2280	Y	0.714075	2.52375	1.244	1.50419	1.65704	20.2938	30.9992	98.0599
TCONS_00002984	XLOC_001447	Chr1	9019825	9020185	.	361	1	-0.29725	Achn167051	-20726	N	29.6824	56.3955	59.3953	88.615	119.5	58.6107	101.869	146.403
TCONS_00002247	XLOC_001011	Chr1	9119487	9123470	-	627	2	-0.803074	Achn019161	-23919	N	5.11673	6.68234	4.03261	6.25864	4.38747	3.67465	6.20767	5.36264
TCONS_00002986	XLOC_001449	Chr1	9351875	9352490	.	616	1	-1.11659	Achn373271	-13632	N	0.562166	0	0.973518	0.584158	0	0.290133	0.708155	0.917635
TCONS_00002987	XLOC_001450	Chr1	9353589	9353860	.	272	1	-1.15411	Achn373271	-15346	Y	0.916035	0	2.59989	3.1733	0	0	0	4.98483
TCONS_00002988	XLOC_001451	Chr1	9354269	9354629	.	361	1	-1.43787	Achn373271	-16026	Y	3.19656	0	3.67393	3.05569	8.41546	0	0	2.40004
TCONS_00002989	XLOC_001452	Chr1	9354725	9355113	.	389	1	-0.969304	Achn373271	-16482	Y	0.39442	4.36193	1.31239	3.89966	4.29592	0.318353	0	2.04195
TCONS_00002990	XLOC_001453	Chr1	9356204	9356523	.	320	1	-1.43655	Achn373271	-17961	N	0	0	0	0	2.24374	2.49809	4.93824	0
TCONS_00002993	XLOC_001456	Chr1	9359567	9360056	.	490	1	-1.38824	Achn373151	-20218	N	0	0	1.03973	1.68301	0	0	0	1.32189
TCONS_00002994	XLOC_001457	Chr1	9361026	9361538	.	513	1	-1.3459	Achn373151	-18736	Y	0.983888	1.30679	0.482526	0	0.858012	0	0	0
TCONS_00002272	XLOC_001022	Chr1	9681966	9682303	-	338	1	-1.43378	Achn373231	-960	N	0	0	2.12786	0	0	2.17503	0	0
TCONS_00003000	XLOC_001463	Chr1	9950876	9951108	.	233	1	-1.40757	Achn229961	-8368	N	0	0	0	0	0	5.31005	12.4163	0
TCONS_00003007	XLOC_001470	Chr1	10506991	10507366	.	376	1	-0.100143	Achn088361	8034	N	10.5265	14.0634	0	0	0	0	0	0
TCONS_00003009	XLOC_001472	Chr1	10632711	10633307	.	597	1	-1.40788	Achn088101	2974	N	0.391999	0	1.52894	0.612399	0.674626	0.152002	0	0.961997
TCONS_00003010	XLOC_001473	Chr1	10633933	10634735	.	803	1	-1.27537	Achn088101	4196	Y	0.523283	0.674137	1.43464	1.60718	1.77049	0.100108	0.487083	0
TCONS_00003011	XLOC_001474	Chr1	10634874	10635528	.	655	1	-1.00126	Achn088301	4667	N	0.343775	0	0.779935	1.06729	1.17574	0.397928	0	0.838285
TCONS_00003012	XLOC_001475	Chr1	10729123	10729844	.	722	1	-1.14158	Achn088261	-636	N	0	0	0.48655	0.929246	0	0.11563	0.563247	0
TCONS_00003016	XLOC_001479	Chr1	10954106	10954511	.	406	1	-1.15021	Achn088171	2373	Y	0	0	1.20776	1.19112	1.31216	1.16892	2.88792	0
TCONS_00003018	XLOC_001481	Chr1	10956482	10956684	.	203	1	-1.44326	Achn088201	3852	N	0	0	21.6117	16.301	8.97869	7.71242	9.88058	0
TCONS_00003019	XLOC_001482	Chr1	10967659	10968408	.	750	1	-1.24625	Achn088201	-5230	N	0	0	0.554515	2.20398	0.485587	0	0	0.692433
TCONS_00003020	XLOC_001483	Chr1	10968518	10968986	.	469	1	-0.87589	Achn088201	-6089	Y	0	0	1.30524	1.81637	1.00047	0	0	0
TCONS_00002336	XLOC_001062	Chr1	10969136	10969820	-	591	2	-1.06557	Achn088201	-6707	N	0	0	1.03465	0	0	0	0	0.976912
TCONS_00003022	XLOC_001485	Chr1	10972072	10972597	.	526	1	-1.33226	Achn088201	-9643	N	0	0	0.463701	0.747425	0	0.740175	0.906079	1.17411
TCONS_00003023	XLOC_001486	Chr1	10974198	10974541	.	344	1	-1.46626	Achn088201	-11769	N	2.02012	0	0.340574	5.12114	0	0	0	0
TCONS_00003024	XLOC_001487	Chr1	10975307	10975582	.	276	1	-1.12467	Achn088201	-12878	Y	0	0	6.80622	0	3.35054	0	0	0
TCONS_00000860	XLOC_000410	Chr1	11068986	11071243	+	368	2	-1.14597	Achn235021	1234	Y	6.16622	8.08853	16.5677	11.5776	8.54537	10.4727	15.4067	1.59453
TCONS_00003027	XLOC_001490	Chr1	11453896	11454325	.	430	1	-1.41088	Achn040891	10912	N	0	0	0.651347	1.06488	0	0	0	0
TCONS_00003028	XLOC_001491	Chr1	11454638	11455184	.	547	1	-0.945853	Achn040891	10053	Y	0.445925	0	1.16322	0.701666	0	0	0	0
TCONS_00003029	XLOC_001492	Chr1	11457211	11457506	.	296	1	-1.5108	Achn040891	7731	Y	0	0	0.498901	2.49943	0	0	0	0
TCONS_00003030	XLOC_001493	Chr1	11458558	11458891	.	334	1	-1.37698	Achn040891	6346	N	0	0	1.82343	1.83177	0	0.447878	0	0
TCONS_00003034	XLOC_001497	Chr1	11735691	11736017	.	327	1	-1.00079	Achn178511	3005	N	0	0	1.91851	11.5763	12.7526	0.944671	2.33893	3.03081
TCONS_00003038	XLOC_001501	Chr1	11805902	11806319	.	418	1	-1.19096	Achn178561	9029	N	0.345635	3.77346	1.60078	3.37355	8.67148	0	0	5.29941
TCONS_00003040	XLOC_001503	Chr1	11808144	11809593	.	1450	1	-1.18656	Achn178561	11271	Y	10.0461	1.94452	22.2803	3.86321	5.53249	7.9708	3.04411	7.28231
TCONS_00003041	XLOC_001504	Chr1	11809704	11810101	.	398	1	-1.12888	Achn178561	12831	Y	0	0	1.75677	0	0	0	0	0
TCONS_00003043	XLOC_001506	Chr1	11810740	11811440	.	701	1	-1.48461	Achn178561	13867	Y	0	0	2.63463	0	0.533461	0.240946	0.587046	0.760699
TCONS_00003044	XLOC_001507	Chr1	11812806	11813139	.	334	1	-1.39789	Achn178561	15933	Y	0	0	2.18812	0	0	0	0	0
TCONS_00003045	XLOC_001508	Chr1	11816385	11816981	.	597	1	-1.32549	Achn178561	19512	Y	0	0	1.01929	0	0	0	0	0
TCONS_00003046	XLOC_001509	Chr1	11817124	11817438	.	315	1	-1.50249	Achn178561	20251	Y	0	0	2.10682	0	0	0	0	0
TCONS_00003048	XLOC_001511	Chr1	11834363	11834788	.	426	1	-0.94969	Achn178571	-7791	N	0.334231	1.81884	0.441678	0	1.19421	1.33251	1.31416	0
TCONS_00002386	XLOC_001093	Chr1	11908489	11908964	-	476	1	-0.889459	Achn178481	-999	Y	0.281824	5.9947	2.99155	9.1289	2.96743	1.09211	1.92051	0
TCONS_00003051	XLOC_001514	Chr1	11938883	11939218	.	336	1	-1.43072	Achn178621	-518	N	0.531531	0	1.79797	0	0	0	0	0
TCONS_00003055	XLOC_001518	Chr1	11956126	11956711	.	586	1	-1.41519	Achn178471	-7083	Y	0.402713	0	0	0	0	1.09431	0	1.9794
TCONS_00003058	XLOC_001521	Chr1	11963878	11964484	.	607	1	-0.0533991	Achn178471	-14835	N	7.65485	11.0219	4.72471	4.18042	7.23675	10.5273	11.5835	13.1338
TCONS_00003059	XLOC_001522	Chr1	12119379	12119656	.	278	1	-1.15645	Achn178671	-939	N	0	0	3.02116	0	0	0	0	0
TCONS_00003060	XLOC_001523	Chr1	12119804	12120081	.	278	1	-1.29574	Achn178671	-514	N	0	0	3.62539	0	0	0	0	0
TCONS_00003061	XLOC_001524	Chr1	12228454	12228747	.	294	1	-1.08311	Achn178681	4478	N	0	0	3.05253	2.54611	0	0	0	0
TCONS_00003062	XLOC_001525	Chr1	12229343	12229626	.	284	1	-1.01205	Achn178681	5367	N	0	0	2.82253	5.60638	12.3521	0	0	0
TCONS_00000945	XLOC_000449	Chr1	12232079	12233622	+	603	2	-1.24174	Achn178681	8103	Y	2.31835	3.03612	2.3854	1.20638	1.99345	2.99483	2.19368	0.947532
TCONS_00003063	XLOC_001526	Chr1	12249542	12250049	.	508	1	-1.26223	Achn178421	-5671	N	0	0	0	0	0	1.56654	0	0
TCONS_00003067	XLOC_001530	Chr1	12280420	12280641	.	222	1	-1.1702	Achn178411	-9425	Y	2.10371	0	8.79543	0	0	2.58976	0	9.43442
TCONS_00003068	XLOC_001531	Chr1	12280866	12281365	.	500	1	-1.20637	Achn178411	-9871	N	0.512153	0	0.502944	0	0.895693	1.0051	0	3.8317
TCONS_00003069	XLOC_001532	Chr1	12285761	12285961	.	201	1	-1.21372	Achn044161	14608	N	0	0	0	0	0	45.0507	0	0
TCONS_00003071	XLOC_001534	Chr1	12288724	12289069	.	346	1	-1.38725	Achn044161	11500	N	0	0	1.68065	1.68397	1.85508	0	0	0
TCONS_00003072	XLOC_001535	Chr1	12290938	12291384	.	447	1	-1.13114	Achn044161	9185	N	0	0	1.01299	0	0	0.243951	0	0
TCONS_00003073	XLOC_001536	Chr1	12291744	12292106	.	363	1	-1.43748	Achn044161	8463	N	10.8375	15.1916	10.5898	6.03628	21.6113	15.1195	18.294	30.8171
TCONS_00000949	XLOC_000452	Chr1	12378109	12378453	+	238	2	-1.08683	Achn270471	3738	Y	1.48768	16.0453	4.55286	19.1261	0	0	17.3859	22.5337
TCONS_00003076	XLOC_001539	Chr1	12401932	12402573	.	642	1	-1.2304	Achn270481	-5331	N	0	0	0.802512	0	0.605317	0.13654	0	0
TCONS_00000953	XLOC_000454	Chr1	12403563	12403922	+	267	2	-1.09375	Achn270481	-3982	N	0	0	0	0	0	1.7758	8.12578	0
TCONS_00003078	XLOC_001541	Chr1	12658415	12658669	.	255	1	-1.19154	Achn270591	2495	N	1.1339	0	4.96466	3.85028	4.24152	1.07748	0	0
TCONS_00001009	XLOC_000474	Chr1	12919406	12922318	+	317	2	-1.28754	Achn209101	-8615	Y	0	0	0	2.08612	0	0.512299	7.58681	6.55404
TCONS_00001011	XLOC_000476	Chr1	12927750	12929383	+	593	2	-0.983931	Achn209101	-16959	Y	0	0	0	0	0	0.395364	1.56444	0
TCONS_00003083	XLOC_001546	Chr1	13120320	13120688	.	369	1	-1.0913	Achn209011	2391	Y	0	0	1.16906	2.91057	1.60316	0	0	0
TCONS_00003085	XLOC_001548	Chr1	13121560	13121781	.	222	1	-1.39213	Achn209011	3631	N	0	0	8.79543	0	6.61614	0	0	0
TCONS_00003086	XLOC_001549	Chr1	13122204	13122622	.	419	1	-1.2745	Achn209011	4275	Y	0	0	0.683017	2.23859	0	0	0	0
TCONS_00003090	XLOC_001553	Chr1	13542778	13544139	.	1362	1	-1.17304	Achn327691	6588	Y	4.26351	6.27687	2.6864	3.53327	3.20542	7.63887	11.3381	8.81518
TCONS_00003093	XLOC_001556	Chr1	13578419	13579454	.	1036	1	-1.303	Achn084001	-13791	N	0.285192	0	0.916021	1.44638	1.27468	0.794416	0	1.36324
TCONS_00003095	XLOC_001558	Chr1	13581309	13581563	.	255	1	-1.23759	Achn084001	-11682	N	0	0	2.48233	7.70056	4.24152	0	4.66757	0
TCONS_00001062	XLOC_000499	Chr1	13659488	13659882	+	280	2	-0.883165	Achn327941	2116	Y	0	0	0	0.00177423	0	3.75145	0	0.0108083
TCONS_00001063	XLOC_000499	Chr1	13659489	13659882	+	267	2	-0.910393	Achn327941	2116	Y	0	0	2.08121	3.34944	0	3.52458	0	5.25232
TCONS_00003099	XLOC_001562	Chr1	13667295	13667835	.	541	1	-0.89345	Achn327941	-2730	N	0.680115	2.39645	1.62699	2.14248	1.57345	1.06157	1.7315	3.36555
TCONS_00003100	XLOC_001563	Chr1	13707358	13707762	.	405	1	-1.03132	Achn327921	-1734	Y	0	0	1.45614	0	0	0	0	0
TCONS_00003101	XLOC_001564	Chr1	13762991	13763231	.	241	1	-0.972278	Achn327891	-3223	Y	2.82016	15.4154	1.06747	0	0	0	0	0
TCONS_00003103	XLOC_001566	Chr1	13765638	13765960	.	323	1	-1.09864	Achn327881	5402	N	2.90538	0	0	0	0	0.487549	0	0
TCONS_00003105	XLOC_001568	Chr1	13804405	13804771	.	367	1	-1.17866	Achn327861	-2159	Y	2.20859	0	0	0	0	0	0	0
TCONS_00003106	XLOC_001569	Chr1	13805195	13805636	.	442	1	-1.18336	Achn327861	-2949	Y	1.5677	0	0	0	0	0.248967	0	0
TCONS_00002516	XLOC_001158	Chr1	13813310	13815061	-	375	3	-1.35034	Achn327861	-11064	N	0.0181831	0.0130929	0.0195804	0.0128133	0.0129059	0	0	0
TCONS_00002517	XLOC_001158	Chr1	13813310	13818342	-	370	3	-1.34897	Achn327861	-11064	N	1.71977	2.41377	0.561097	4.32684	3.17407	0	0	0
TCONS_00003108	XLOC_001571	Chr1	13817178	13817818	.	641	1	-1.14298	Achn327851	14902	Y	0.708592	0	0	0	0	0	0	0
TCONS_00003109	XLOC_001572	Chr1	13822375	13822585	.	211	1	-1.23382	Achn327851	10135	N	0	0	8.28451	7.13201	0	0	0	0
TCONS_00002559	XLOC_001175	Chr1	14272457	14272817	-	278	2	-0.160464	Achn369751	4565	N	48.0401	14.994	27.7947	8.93664	22.971	4.58749	3.6112	4.67942
TCONS_00003111	XLOC_001574	Chr1	14276879	14277172	.	294	1	-1.25131	Achn369791	2581	N	0	0	2.54378	0	0	0	0	0
TCONS_00003116	XLOC_001579	Chr1	14656116	14656497	.	382	1	-1.4782	Achn217101	-7589	N	0	0	1.63312	2.70099	0	0	0	0
TCONS_00003117	XLOC_001580	Chr1	14656744	14656997	.	254	1	-1.14268	Achn217101	-8217	N	0	0	4.20475	3.89704	8.58605	0	0	0
TCONS_00003118	XLOC_001581	Chr1	14657233	14657460	.	228	1	-1.44868	Achn217101	-8706	N	0	0	8.76508	5.4977	0	0	0	0
TCONS_00003119	XLOC_001582	Chr1	14657551	14657851	.	301	1	-1.32808	Achn217101	-9024	N	0	0	2.37929	4.77775	2.63161	0	0	0
TCONS_00003120	XLOC_001583	Chr1	14658126	14658562	.	437	1	-1.19133	Achn217101	-9599	N	0	0	1.89804	2.06581	1.13786	0	0	0
TCONS_00003121	XLOC_001584	Chr1	14658671	14659116	.	446	1	-1.31704	Achn217101	-10144	N	0	0	1.22039	1.98899	0	0.489876	0	0
TCONS_00003122	XLOC_001585	Chr1	14666595	14666805	.	211	1	-1.52726	Achn217291	-13588	N	0	0	2.7615	14.264	0	0	0	0
TCONS_00003123	XLOC_001586	Chr1	14668305	14669014	.	710	1	-1.13569	Achn217291	-11379	Y	1.38537	0	0.0995683	0.475641	0.523972	0	0	0
TCONS_00003124	XLOC_001587	Chr1	14782228	14782534	.	307	1	-1.36366	Achn217331	-3110	Y	3.28187	3.80338	0	0	0	0	0	0
TCONS_00003126	XLOC_001589	Chr1	15112767	15113228	.	462	1	-1.12731	Achn288851	5416	N	1.74613	0	1.9131	0.932824	2.05522	3.4507	2.26166	2.93069
TCONS_00003128	XLOC_001591	Chr1	15125597	15125806	.	210	1	-1.31912	Achn379171	-1369	N	0	0	11.6129	7.24908	0	0	0	0
TCONS_00002603	XLOC_001202	Chr1	15135796	15136334	-	447	2	-1.21256	Achn379161	1444	N	0.922771	0	3.03896	0.990403	2.18208	0.487902	1.20063	3.11158
TCONS_00003130	XLOC_001593	Chr1	15268720	15269565	.	846	1	-1.38944	Achn379241	5650	Y	0.244658	0	0.867176	0	0	0	0	0
TCONS_00003131	XLOC_001594	Chr1	15274266	15274586	.	321	1	-1.16246	Achn379241	11196	N	5.89529	6.781	7.22974	8.08316	6.67838	5.45082	4.89947	6.34879
TCONS_00003132	XLOC_001595	Chr1	15292960	15293339	.	380	1	-1.1042	Achn136161	17637	Y	0.825075	0	2.20075	1.36566	3.00885	4.34418	0	2.14527
TCONS_00003133	XLOC_001596	Chr1	15308545	15308859	.	315	1	-1.22214	Achn136161	2117	N	0	3.5573	0	0	0	10.9435	17.9918	0
TCONS_00003135	XLOC_001598	Chr1	15410668	15410904	.	237	1	-1.47261	Achn136171	2324	N	0	0	5.81964	0	0	0	0	0
TCONS_00003136	XLOC_001599	Chr1	15411724	15412090	.	367	1	-0.77142	Achn136171	3380	N	0	0	1.47809	1.4728	0	0	0	0
TCONS_00003137	XLOC_001600	Chr1	15414050	15414318	.	269	1	-1.50116	Achn136171	5706	N	0	0	5.40434	6.55665	0	0	0	0
TCONS_00003140	XLOC_001603	Chr1	15418301	15418986	.	686	1	-1.13348	Achn136171	9957	N	0	0	1.25297	0.499324	1.10012	0.124189	0	0
TCONS_00003141	XLOC_001604	Chr1	15419109	15419630	.	522	1	-1.46711	Achn136171	10765	Y	0	0	1.40801	0	0.83373	0	0	0
TCONS_00003142	XLOC_001605	Chr1	15421340	15421843	.	504	1	-1.15345	Achn136171	12996	Y	0	0	0.827466	2.4067	0	0	0	0
TCONS_00003143	XLOC_001606	Chr1	15423979	15424226	.	248	1	-1.06012	Achn136181	-13284	Y	0	0	3.72902	8.39393	0	0	0	0
TCONS_00002629	XLOC_001216	Chr1	15427612	15428496	-	758	2	-1.23892	Achn136181	-9014	N	2.03878e-05	2.08636	0	0	0	0	8.31875e-05	0
TCONS_00002630	XLOC_001216	Chr1	15427612	15428514	-	903	1	-1.25702	Achn136181	-8996	N	0.506787	2.39029	1.1601	3.44277	1.51721	1.16317	5.00876	8.1131
TCONS_00002631	XLOC_001216	Chr1	15427612	15428514	-	810	2	-1.24612	Achn136181	-8996	N	0.71155	0	0	0.000437314	0	1.82631	0	0
TCONS_00003145	XLOC_001608	Chr1	15478875	15479076	.	202	1	-0.7865	Achn136041	-1399	N	0	0	0	0	9.13462	16.657	20.1043	0
TCONS_00003149	XLOC_001612	Chr1	15885077	15885295	.	219	1	-1.13253	Achn135871	5709	Y	11.3934	0	3.91471	18.8579	0	5.89596	0	9.87445
TCONS_00003152	XLOC_001615	Chr1	15926236	15926504	.	269	1	-0.632645	Achn353371	-712	N	505.383	44.0033	196.583	78.6798	61.3946	240.667	39.7421	46.3484
TCONS_00001233	XLOC_000575	Chr1	15957871	15958772	+	902	1	-1.32394	Achn353351	-1187	Y	1.46398	0	0.874761	1.27982	0.753384	0.383288	0	0
TCONS_00003154	XLOC_001617	Chr1	15960029	15961696	.	1668	1	-1.17918	Achn353351	-3345	Y	0.600502	0.275829	1.9197	4.43874	3.80316	0.329088	1.19576	1.54948
TCONS_00003155	XLOC_001618	Chr1	16100836	16101120	.	285	1	-0.937787	Achn190861	-595	N	0	4.65688	2.79193	0	0	0.702492	0	8.72011
TCONS_00001270	XLOC_000591	Chr1	16301172	16303453	+	326	2	-1.15381	Achn191061	10430	Y	1.13768	0	0.386581	0	4.28329	1.9042	4.71353	15.2696
TCONS_00003160	XLOC_001623	Chr1	16424440	16424703	.	264	1	-1.26542	Achn191021	-14636	Y	0	0	4.33765	0	0	0	4.20196	0
TCONS_00001287	XLOC_000598	Chr1	16586266	16586614	+	233	2	-0.698597	Achn365511	-1579	N	0	8.59225	3.83863	20.4844	16.9244	0	0	8.04458
TCONS_00003161	XLOC_001624	Chr1	16595576	16595999	.	424	1	-1.38266	Achn365541	-5127	N	0	0	1.55924	1.0939	3.61515	0.80661	0	10.3102
TCONS_00003163	XLOC_001626	Chr1	16889098	16889418	.	321	1	-1.16266	Achn362241	9415	N	25.3498	84.7626	37.3536	92.9563	57.8793	19.3256	107.788	63.4879
TCONS_00003165	XLOC_001628	Chr1	17110483	17110687	.	205	1	-1.3629	Achn254871	-549	N	3.63844	13.2169	19.1269	7.87745	0	159.624	66.847	136.119
TCONS_00003171	XLOC_001634	Chr1	17610398	17611035	.	638	1	-1.42849	Achn333981	4939	N	1.24822	0	0.115675	0	0	0	0.672259	0.87112
TCONS_00003173	XLOC_001636	Chr1	17639635	17639857	.	223	1	-0.952321	Achn333981	34176	Y	4.10198	119.122	11.9096	59.1652	71.6949	0	57.3792	55.7644
TCONS_00029759	XLOC_014864	Chr2	700	2940	+	212	2	-0.956867	Achn047021	9027	Y	0	0	0	14.0352	0	12.6664	17.0145	22.0475
TCONS_00029764	XLOC_014868	Chr2	117514	117824	+	311	1	-1.09174	Achn047051	2974	N	6.53213	0	0.615272	3.91381	0	17.0942	5.16166	19.7165
TCONS_00032578	XLOC_016172	Chr2	154424	154711	.	288	1	-1.27953	Achn046951	-7352	Y	0	0	0	0	2.96925	0.678865	9.8025	21.1703
TCONS_00032579	XLOC_016173	Chr2	232029	232278	.	250	1	-1.0267	Achn047071	7167	N	0	0	6.29786	0	0	0	0	0
TCONS_00031175	XLOC_015512	Chr2	311940	314581	-	332	2	-1.32731	Achn046861	2059	N	73.7533	68.6091	67.2383	36.5209	34.6583	74.3585	64.9681	96.4713
TCONS_00032582	XLOC_016176	Chr2	372878	373297	.	420	1	-0.912398	Achn046821	-6088	Y	0	3.73858	1.13335	0	1.22733	1.09493	1.35062	0
TCONS_00032583	XLOC_016177	Chr2	602804	603097	.	294	1	-1.34447	Achn046641	2484	N	2.93446	4.27189	0	0	0	0	0	7.9992
TCONS_00029800	XLOC_014887	Chr2	612952	613675	+	724	1	-1.27328	Achn046631	-2681	Y	0.599771	0.776551	0.560751	0.458839	1.01973	0.230378	0.557148	1.45411
TCONS_00032584	XLOC_016178	Chr2	709684	709894	.	211	1	-0.842157	Achn046591	-960	N	0	0	0	0	0	22.3884	0	11.2034
TCONS_00032585	XLOC_016179	Chr2	833130	833508	.	379	1	-1.1519	Achn046511	2056	Y	0.414599	0	1.10629	1.37337	1.51292	0	0	0
TCONS_00032592	XLOC_016186	Chr2	1439260	1440017	.	758	1	-1.44828	Achn250671	-4954	Y	0.564274	0.728894	0.273332	1.30329	0	0	0	2.0473
TCONS_00032594	XLOC_016188	Chr2	1441451	1441865	.	415	1	-0.10212	Achn250671	-3106	Y	2.10069	0	0.23177	0	0	0.280064	0	0
TCONS_00032599	XLOC_016193	Chr2	1648938	1649455	.	518	1	-1.19812	Achn249971	-17807	Y	0.48459	0	0	0.766467	0	0.379365	2.78749	0
TCONS_00032603	XLOC_016197	Chr2	2025261	2025784	.	524	1	-1.38904	Achn250951	11486	N	0	0	0	0	0	1.30327	2.73523	0
TCONS_00032604	XLOC_016198	Chr2	2042835	2043258	.	424	1	-1.32811	Achn250961	2352	N	0	0	0	2.1878	0	2.6887	3.97829	0
TCONS_00032605	XLOC_016199	Chr2	2135009	2135226	.	218	1	-1.34739	Achn249671	-609	N	0	0	14.2329	0	0	0	0	0
TCONS_00032608	XLOC_016202	Chr2	2144967	2145356	.	390	1	-1.04703	Achn249661	3418	Y	1.57004	2.16934	1.04459	5.17183	0	0	1.56741	0
TCONS_00032611	XLOC_016205	Chr2	2203294	2203508	.	215	1	-1.27	Achn249641	3559	N	0	0	0	0	0	17.9054	0	0
TCONS_00031458	XLOC_015643	Chr2	2391223	2391631	-	229	2	-1.09611	Achn037021	-9279	N	0	0	8.52364	0	0	0	0	0
TCONS_00031509	XLOC_015667	Chr2	3006874	3007788	-	407	2	-1.22683	Achn211781	578	N	2.44067	2.13949	2.96105	1.38637	3.37508	5.11668	10.1909	0.197758
TCONS_00032617	XLOC_016211	Chr2	3154756	3154963	.	208	1	-1.48164	Achn211891	-24823	N	16.1985	0	0	0	0	0	0	0
TCONS_00032619	XLOC_016213	Chr2	3176653	3177139	.	487	1	-1.22372	Achn211891	-2647	Y	7.4773	0	0.175055	0	0	0.420177	0	0
TCONS_00032621	XLOC_016215	Chr2	3388524	3389033	.	510	1	-1.41016	Achn212091	-1175	Y	2.48232	3.95882	0.162363	0	0	0.389118	0.953454	2.47099
TCONS_00032622	XLOC_016216	Chr2	3389144	3389543	.	400	1	-1.05483	Achn212091	-1795	Y	2.24626	2.05937	0	0	0	0	0	0
TCONS_00032624	XLOC_016218	Chr2	3813487	3813893	.	407	1	-1.11419	Achn223421	-14059	N	1.81325	1.98867	0	0	0	0	0	0
TCONS_00031625	XLOC_015719	Chr2	4131061	4131940	-	284	2	-1.02534	Achn223271	-13267	N	0	0	3.95154	11.4495	3.08803	0	5.61751	0
TCONS_00032631	XLOC_016225	Chr2	4522630	4522838	.	209	1	-0.939947	Achn036171	2870	N	0	0	15.2865	0	0	0	0	0
TCONS_00032633	XLOC_016227	Chr2	4577302	4577584	.	283	1	-1.16553	Achn036211	-2220	Y	0	0	0	0	0	5.75343	37.7548	0
TCONS_00031682	XLOC_015747	Chr2	4752308	4753179	-	872	1	-0.233536	Achn036251	-46937	N	0	0	0.415076	1.10425	1.5642	0.609036	0	4.08237
TCONS_00032641	XLOC_016235	Chr2	4775836	4776064	.	229	1	-0.942624	Achn036251	-24052	Y	16.0364	0	0	0	0	0	0	0
TCONS_00032643	XLOC_016237	Chr2	4781117	4781796	.	680	1	-1.20114	Achn036251	-18320	Y	0.979391	0	0.317102	0.505618	0	0.12574	0	0
TCONS_00032650	XLOC_016244	Chr2	4955277	4955507	.	231	1	-1.34227	Achn036621	4369	N	5.12072	8.83706	0	0	0	0	0	0
TCONS_00032651	XLOC_016245	Chr2	4957343	4957704	.	362	1	-1.09793	Achn036621	2172	N	1.81637	2.54759	1.21741	0	0	0	0	0
TCONS_00030288	XLOC_015111	Chr2	5169764	5172114	+	346	2	-1.19155	Achn036531	-1148	N	0.498814	0	1.34452	1.68397	0	0	2.04142	0
TCONS_00032653	XLOC_016247	Chr2	5202392	5202811	.	420	1	-0.898686	Achn036371	-2930	N	1.71356	0	0	0	0	0	0	0
TCONS_00032656	XLOC_016250	Chr2	5275043	5275709	.	667	1	-1.3234	Achn036401	3455	Y	0	0	0.542995	0	0	0	0	0
TCONS_00031741	XLOC_015768	Chr2	5287387	5287973	-	452	2	-1.31742	Achn036421	-2756	N	7.8484	68.3847	4.37118	40.7583	32.0713	4.54353	34.1164	33.5374
TCONS_00032662	XLOC_016256	Chr2	5688798	5689136	.	339	1	-1.23064	Achn175261	-2568	N	0	0	1.05665	3.53478	0	2.15952	2.14255	0
TCONS_00031791	XLOC_015791	Chr2	5740801	5741146	-	262	2	-0.721691	Achn174961	-10202	N	13.4259	5.94981	0	0	0	0	0	0
TCONS_00032664	XLOC_016258	Chr2	5751428	5751654	.	227	1	-1.12528	Achn174951	5788	N	16.7716	37.4347	0	0	0	0	0	0
TCONS_00030341	XLOC_015140	Chr2	5753847	5754457	+	611	1	-1.29431	Achn174951	2985	N	11.0136	8.62854	0.416482	0.983293	0	0.247461	0	0
TCONS_00030342	XLOC_015140	Chr2	5753847	5755415	+	364	2	-1.1491	Achn174951	2027	N	87.9734	15.8616	9.8114	0.50569	0	4.14723	1.81821	2.35606
TCONS_00032666	XLOC_016260	Chr2	6230640	6230877	.	238	1	-1.02011	Achn180461	-1085	N	8.92632	0	3.41464	0	0	0	5.79661	0
TCONS_00030422	XLOC_015170	Chr2	6383503	6383955	+	204	2	-1.14531	Achn180391	9160	N	0	0	16.2514	6.40604	0	0	0	0
TCONS_00032674	XLOC_016268	Chr2	6717126	6717492	.	367	1	-0.994921	Achn335891	-17279	Y	1.76687	2.47109	0	0	0	2.87999	1.78543	9.25432
TCONS_00032676	XLOC_016270	Chr2	6762473	6762678	.	206	1	-1.19356	Achn335911	-6232	N	3.4964	0	3.60759	15.4915	25.5985	0	18.7799	0
TCONS_00030457	XLOC_015189	Chr2	6788367	6790228	+	418	2	-1.02114	Achn335851	4931	N	3.11072	0	0	0	0	0	0	0
TCONS_00032680	XLOC_016274	Chr2	6871857	6872162	.	306	1	-1.00294	Achn335941	5121	Y	0	0	3.18395	0	2.51898	0	0	0
TCONS_00032683	XLOC_016277	Chr2	7015018	7015234	.	217	1	-0.972626	Achn168641	2163	Y	12.0574	0	0	0	0	0	0	0
TCONS_00032687	XLOC_016281	Chr2	7039324	7039714	.	391	1	-1.20173	Achn168831	-2552	Y	0.781236	4.31566	0	0	0	0	3.11819	4.04058
TCONS_00032690	XLOC_016284	Chr2	7085954	7086438	.	485	1	-1.08942	Achn168671	-8377	N	0	0	1.05752	0.856475	3.77402	1.26934	0	0
TCONS_00032691	XLOC_016285	Chr2	7086564	7086764	.	201	1	-1.35133	Achn168671	-8051	N	0	0	14.747	8.43708	9.29439	0	0	26.5071
TCONS_00031908	XLOC_015849	Chr2	7087282	7087723	-	442	1	-1.15167	Achn168671	-7092	Y	0.940631	0	0	0	1.39794	0	0	1.82767
TCONS_00032693	XLOC_016287	Chr2	7091499	7092076	.	578	1	-1.123	Achn168671	-2739	N	4.10881	5.39843	1.47068	4.50456	0.708897	6.22576	7.80105	5.05434
TCONS_00032694	XLOC_016288	Chr2	7103162	7103365	.	204	1	-1.05478	Achn168801	-3653	Y	0	0	4.06285	16.0247	0	0	0	0
TCONS_00032695	XLOC_016289	Chr2	7116846	7117079	.	234	1	-1.47973	Achn168791	14728	N	1.60556	0	2.49708	10.1008	0	0	0	0
TCONS_00032696	XLOC_016290	Chr2	7171371	7171594	.	224	1	-1.142	Achn168681	-10714	N	0	0	0	0	0	2.39192	14.1329	9.15675
TCONS_00032699	XLOC_016293	Chr2	7257866	7258079	.	214	1	-1.22709	Achn168701	2358	Y	13.2007	0	0	0	0	0	0	0
TCONS_00032702	XLOC_016296	Chr2	7666684	7666914	.	231	1	-1.28406	Achn163901	-12893	N	10.2414	0	1.3464	0	0	0	0	0
TCONS_00030526	XLOC_015219	Chr2	7680434	7680972	+	539	1	-0.903968	Achn164011	-21565	Y	1.07585	1.72901	0.000523308	3.04178	0	0	2.86005	0
TCONS_00030527	XLOC_015219	Chr2	7681027	7681629	+	603	1	-1.27763	Achn164011	-20908	Y	1.01464	0.000282385	0.251095	0	0	0.768233	0	1.33344
TCONS_00032705	XLOC_016299	Chr2	7684073	7684441	.	369	1	-1.35038	Achn164011	-18096	N	0.436954	0	2.63038	0	0	0	0	0
TCONS_00032706	XLOC_016300	Chr2	7686018	7686282	.	265	1	-1.1649	Achn164011	-16255	N	0	0	1.42587	10.2818	0	0.914724	4.15477	5.38379
TCONS_00032707	XLOC_016301	Chr2	7688649	7689095	.	447	1	-1.12025	Achn164011	-13442	Y	1.23036	1.66171	1.01299	0.990403	3.27312	0.487902	0	0
TCONS_00032710	XLOC_016304	Chr2	7697270	7697592	.	323	1	-1.21525	Achn164011	-4945	N	0	0	2.76839	1.98947	2.19163	0	0	0
TCONS_00031945	XLOC_015869	Chr2	7699517	7700078	-	331	2	-1.52488	Achn164011	-2459	N	0.00273895	0	1.4904	1.87242	10.3138	0	0	0
TCONS_00031946	XLOC_015869	Chr2	7699517	7700110	-	463	2	-1.38027	Achn164011	-2427	N	2.3184	0	0	3.05718e-05	0	0	0.000654816	5.88823e-05
TCONS_00032711	XLOC_016305	Chr2	7753079	7753324	.	246	1	-1.07745	Achn164021	-40225	N	3.89172	0	8.70534	0	0	0	0	0
TCONS_00032713	XLOC_016307	Chr2	7804216	7804519	.	304	1	-1.38916	Achn164021	3162	Y	3.3636	0	0	0	0	0	0	0
TCONS_00031951	XLOC_015872	Chr2	7812891	7815036	-	476	2	-1.13318	Achn164021	11837	Y	1.55806	0	0	0	0.974729	0.822081	0	0.362931
TCONS_00032717	XLOC_016311	Chr2	8406135	8406411	.	277	1	-1.22359	Achn086481	17897	Y	2.60111	5.05007	0	3.00992	0	0	3.64882	0
TCONS_00032718	XLOC_016312	Chr2	8428832	8429441	.	610	1	-1.33333	Achn086481	-2857	N	0	0	0.987522	1.18558	0	0	0	0
TCONS_00032719	XLOC_016313	Chr2	8431510	8431919	.	410	1	-0.816715	Achn086481	-5535	Y	0	0	1.18552	0	1.28677	0	0	0
TCONS_00032720	XLOC_016314	Chr2	8498897	8499249	.	353	1	-0.95422	Achn086551	-704	Y	5.2603	0	0.321446	0	0	0	0	0
TCONS_00032721	XLOC_016315	Chr2	8509263	8509670	.	408	1	-1.33671	Achn086551	7052	Y	5.41551	1.97896	0	0	1.29934	0	0	0
TCONS_00032722	XLOC_016316	Chr2	8651296	8651528	.	233	1	-1.23895	Achn086421	9230	Y	0	8.59225	8.9568	0	0	0	0	0
TCONS_00031997	XLOC_015895	Chr2	8653029	8653231	-	203	1	-0.989652	Achn086421	7527	N	19.7706	0	0	0	0	0	19.7565	0.000142259
TCONS_00031998	XLOC_015895	Chr2	8653031	8653421	-	233	2	-1.01033	Achn086421	7337	N	0	0	0	0	0	12.3901	0.0029281	8.04449
TCONS_00032723	XLOC_016317	Chr2	8714402	8714685	.	284	1	-1.31491	Achn086411	-7267	N	2.41989	4.70323	1.69352	0	0	0.710738	0	0
TCONS_00032724	XLOC_016318	Chr2	8714879	8715345	.	467	1	-1.30594	Achn086411	-7744	Y	1.71533	0	0.375644	1.83018	2.01615	0.677271	0	4.31246
TCONS_00032725	XLOC_016319	Chr2	8715698	8716243	.	546	1	-1.16637	Achn086411	-8563	Y	0.447155	0	0.291629	2.81487	0.775225	0.523135	0	3.31634
TCONS_00032726	XLOC_016320	Chr2	8716554	8717245	.	692	1	-0.933919	Achn086411	-9419	Y	0.637518	0	1.65055	0.493185	0	0.736052	0.597872	0
TCONS_00032727	XLOC_016321	Chr2	8720112	8720732	.	621	1	-0.988573	Achn086411	-12977	Y	1.66722	0	0.240537	0.577154	0	0.430035	0	0.906632
TCONS_00032728	XLOC_016322	Chr2	8728843	8729247	.	405	1	-0.941461	Achn086401	9880	Y	0.731849	0	1.21345	2.39405	1.31866	0	1.45111	0
TCONS_00032731	XLOC_016325	Chr2	9098217	9099028	.	812	1	-1.10566	Achn086751	3330	N	0.386842	1.32832	1.41378	0.791696	0	0	0	0
TCONS_00032733	XLOC_016327	Chr2	9228848	9229085	.	238	1	-1.16092	Achn366381	-11947	N	0	0	13.6586	4.78163	15.8025	15.4463	0	0
TCONS_00030656	XLOC_015277	Chr2	9487355	9487802	+	337	2	-1.06282	Achn257701	5635	N	0	0	2.14261	3.58528	3.94959	0.438155	0	0
TCONS_00032736	XLOC_016330	Chr2	9574672	9575125	.	454	1	-1.15552	Achn257661	-24045	N	0	0	0.591507	0.962673	0	1.42355	1.16702	1.51223
TCONS_00030680	XLOC_015286	Chr2	9666320	9666671	+	217	2	-1.26295	Achn257651	-6787	N	0	32.6336	6.89193	41.4339	44.5204	0	15.5263	0
TCONS_00032740	XLOC_016334	Chr2	9700930	9701225	.	296	1	-1.20424	Achn257631	7292	N	12.9703	4.19356	4.98901	0	8.2602	0.622989	0	7.85254
TCONS_00032072	XLOC_015939	Chr2	9841632	9845926	-	362	4	-0.958476	Achn257581	2955	N	0	0.000253154	2.04688	0	0.150082	0	0	0
TCONS_00032093	XLOC_015946	Chr2	9980723	9981544	-	822	1	-0.794971	Achn252491	-2891	Y	0	0	1.00647	6.25618	4.43512	2.15606	10.073	6.22253
TCONS_00032094	XLOC_015947	Chr2	9987335	9987811	-	279	2	-1.08987	Achn252241	-4312	Y	0	0	0	0	0	3.77524	3.5742	0
TCONS_00032742	XLOC_016336	Chr2	10264982	10265216	.	235	1	-1.3373	Achn075061	-2276	N	0	0	2.438	9.96225	0	0	6.03845	0
TCONS_00032743	XLOC_016337	Chr2	10266861	10267099	.	239	1	-1.16732	Achn075061	-4155	N	2.92182	23.7467	1.11361	0	0	0	0	0
TCONS_00032747	XLOC_016341	Chr2	10815287	10815729	.	443	1	-1.36572	Achn292631	-1614	N	0	0	2.2642	1.00698	0	0	0	0
TCONS_00032751	XLOC_016345	Chr2	10860893	10861153	.	261	1	-1.03183	Achn292641	-24977	Y	0	0	3.77357	0	3.95178	0	0	0
TCONS_00032755	XLOC_016349	Chr2	10981763	10982054	.	292	1	-0.971213	Achn293991	-10410	Y	0	0	1.55702	2.59428	0	0	0	0
TCONS_00032756	XLOC_016350	Chr2	10985831	10986079	.	249	1	-0.873829	Achn293981	9412	N	0	0	0	0	0	6.03125	0	0
TCONS_00032760	XLOC_016354	Chr2	11384130	11384398	.	269	1	-0.880385	Achn292821	-12315	N	1.89637	11.0008	0	0	0	0	0	0
TCONS_00032761	XLOC_016355	Chr2	11549303	11549538	.	236	1	-1.06775	Achn292901	-5839	N	0	0	2.38166	0	0	8.13794	5.95619	7.71809
TCONS_00032762	XLOC_016356	Chr2	11553732	11554410	.	679	1	-1.26676	Achn292901	-967	Y	0.490684	1.70023	0.741427	0.506682	0	0.756012	0.614234	1.59186
TCONS_00032763	XLOC_016357	Chr2	11656407	11656877	.	471	1	-0.950286	Achn292921	-18751	Y	19.1699	24.1976	26.1022	17.1263	16.8806	13.5688	15.298	25.4871
TCONS_00032766	XLOC_016360	Chr2	11994747	11995108	.	362	1	-1.13991	Achn293021	-1039	N	1.3623	2.54759	0	1.5184	1.67269	2.22617	0	0
TCONS_00032770	XLOC_016364	Chr2	12593832	12594195	.	364	1	-1.27801	Achn293321	-9418	Y	0	0	1.20319	0	1.65225	1.09961	1.81821	2.35606
TCONS_00032771	XLOC_016365	Chr2	12595775	12596025	.	251	1	-1.15722	Achn293321	-11361	Y	0	0	2.65276	4.04272	0	0	0	0
TCONS_00032772	XLOC_016366	Chr2	12598918	12599587	.	670	1	-1.33959	Achn293321	-14504	Y	0	0	1.40291	0.516468	0	0.128413	0	0
TCONS_00032321	XLOC_016054	Chr2	12605454	12606544	-	288	3	-0.924498	Achn293261	-14810	Y	0	0	0	7.65127	5.22226	4.75206	0	0
TCONS_00032322	XLOC_016055	Chr2	12609158	12611376	-	247	5	-1.26612	Achn293261	-9978	Y	0	0	5.69661	0	0	1.2563	0	0
TCONS_00032774	XLOC_016368	Chr2	12612078	12612348	.	271	1	-0.961254	Achn293261	-9006	Y	0.926507	0	1.97484	0	0	0.83871	7.77718	0
TCONS_00032775	XLOC_016369	Chr2	12634448	12634662	.	215	1	-1.32969	Achn293261	11061	N	0	0	2.29755	13.3796	7.36958	0	0	10.5088
TCONS_00032776	XLOC_016370	Chr2	12637716	12637994	.	279	1	-1.22009	Achn293261	14329	Y	0.848874	0	1.79168	5.89672	3.24795	0	0	0
TCONS_00032778	XLOC_016372	Chr2	12701611	12701949	.	339	1	-1.17393	Achn293291	-725	N	0	0	2.46553	0	1.94698	0.431904	0	2.77634
TCONS_00032780	XLOC_016374	Chr2	12706484	12706698	.	215	1	-1.44167	Achn293291	-5598	Y	0	0	9.1902	6.68981	7.36958	0	8.10983	0
TCONS_00032781	XLOC_016375	Chr2	12707152	12707524	.	373	1	-1.26389	Achn293291	-6266	N	0	7.15463	0.285778	27.007	29.7513	1.39039	22.4008	42.4244
TCONS_00032783	XLOC_016377	Chr2	12764790	12765068	.	279	1	-1.24241	Achn158601	-5859	Y	0	0	2.38891	2.94836	0	0	0	0
TCONS_00032785	XLOC_016379	Chr2	13031328	13031893	.	566	1	-0.857154	Achn158511	-714	N	56.5736	42.3881	65.273	75.1269	83.4931	51.1077	76.5665	97.1269
TCONS_00032786	XLOC_016380	Chr2	13140145	13140680	.	536	1	-1.09182	Achn158461	-6128	N	6.20787	7.2976	0	0	0	2.15465	1.75758	0
TCONS_00030962	XLOC_015417	Chr2	13145815	13146107	+	218	2	-1.03678	Achn158791	-3949	Y	11.7165	0	0	0	0	0	0	0
TCONS_00032788	XLOC_016382	Chr2	13166690	13167275	.	586	1	-1.16769	Achn158791	4155	N	0.201357	0	0.523907	0	0.694052	0	0	0
TCONS_00030970	XLOC_015422	Chr2	13230927	13231618	+	483	2	-1.13685	Achn158441	6386	Y	0	0	0	0	0	0.997222	0	1.35505
TCONS_00030971	XLOC_015422	Chr2	13231083	13232247	+	1165	1	-1.23287	Achn158441	5757	Y	1.15597	0	0	0	0	0.457958	0	0.786831
TCONS_00032790	XLOC_016384	Chr2	13287140	13287369	.	230	1	-1.0985	Achn158831	11702	Y	1.74357	0	5.53005	0	0	0	0	0
TCONS_00032363	XLOC_016082	Chr2	13341503	13342148	-	201	4	-1.18157	Achn118231	-21741	Y	0	0	9.83134	0	0	0	0	13.2535
TCONS_00032791	XLOC_016385	Chr2	13549408	13549775	.	368	1	-0.991639	Achn118581	3562	N	4.83255	12.2815	0	0	0	0.715741	0	0
TCONS_00032792	XLOC_016386	Chr2	13627855	13628256	.	402	1	-1.21068	Achn118551	-933	N	0	0	1.23093	0	0	0	0	0
TCONS_00032448	XLOC_016113	Chr2	13988147	13988910	-	203	2	-0.0929648	Achn039161	8604	N	0	0	12.967	8.1505	0	0	0	12.8034
TCONS_00032795	XLOC_016389	Chr2	14149599	14149849	.	251	1	-1.37406	Achn039231	2332	N	0	0	0.884252	8.08543	0	0	0	0
TCONS_00032472	XLOC_016126	Chr2	14151147	14151543	-	397	1	-1.28015	Achn039231	3880	Y	0	0	0.000336439	0.675392	0.604764	1.83301	1.51095	0
TCONS_00032796	XLOC_016390	Chr2	14152112	14153256	.	1145	1	-1.30376	Achn039231	4845	N	0	0	1.51415	1.79037	1.40878	0.63893	0.930176	0.803554
TCONS_00032797	XLOC_016391	Chr2	14153365	14154562	.	1198	1	-1.24728	Achn039231	6098	N	0.0798832	0	0.819603	0.726391	1.06694	0.242005	0	0
TCONS_00032799	XLOC_016393	Chr2	14156289	14156845	.	557	1	-0.832402	Achn039231	9022	N	0	0	1.27268	0	0	0.169014	0.826511	2.142
TCONS_00032801	XLOC_016395	Chr2	14162276	14162547	.	272	1	-1.04195	Achn039231	15009	Y	0	0	1.94992	6.3466	0	0	0	0
TCONS_00032473	XLOC_016127	Chr2	14162844	14163667	-	285	2	-1.153	Achn039231	15577	N	0	0	4.46709	0	3.0576	0	0	0
TCONS_00032802	XLOC_016396	Chr2	14164818	14165141	.	324	1	-1.20522	Achn039231	17551	N	0	0	1.17741	1.97414	0	0	0	0
TCONS_00032803	XLOC_016397	Chr2	14165284	14165585	.	302	1	-1.21372	Achn039061	17718	Y	0	0	0.943005	4.73553	0	0.586767	0	3.71944
TCONS_00032474	XLOC_016128	Chr2	14165697	14166737	-	273	2	-0.968292	Achn039061	16566	N	0	0	2.5675	3.13949	3.4585	0	3.8059	4.93172
TCONS_00032805	XLOC_016399	Chr2	14169371	14170091	.	721	1	-1.4045	Achn039061	13212	N	0.753899	0	0.584966	0.465521	0.512824	0	1.12867	0
TCONS_00032806	XLOC_016400	Chr2	14251155	14251804	.	650	1	-0.394313	Achn039261	2894	Y	0	0	1.12638	0	0.59446	0.402346	0.654172	0.847683
TCONS_00032808	XLOC_016402	Chr2	14279885	14280126	.	242	1	-1.35369	Achn039041	-3196	N	4.1579	22.8205	1.0458	0	0	0	0	7.12197
TCONS_00032810	XLOC_016404	Chr2	14365858	14366192	.	335	1	-1.15451	Achn039311	2344	N	0.53504	0	2.53486	1.81855	0	0	2.20457	0
TCONS_00032811	XLOC_016405	Chr2	14411097	14411374	.	278	1	-1.07787	Achn039331	-9865	Y	0.857859	14.994	0	0	0	0	0	0
TCONS_00032812	XLOC_016406	Chr2	14411437	14411786	.	350	1	-1.20299	Achn039331	-9453	Y	0.973656	5.50153	0	0	0	0	0	0
TCONS_00032813	XLOC_016407	Chr2	14470004	14470218	.	215	1	-1.05694	Achn038941	2305	N	0	0	0	0	0	10.7432	8.10983	0
TCONS_00032817	XLOC_016411	Chr2	14674255	14674676	.	422	1	-1.10477	Achn038881	-9489	Y	0	0	1.12346	0	0	0	0	0
TCONS_00032821	XLOC_016415	Chr2	14681409	14681688	.	280	1	-0.898983	Achn038881	-16643	Y	0	0	3.5423	2.91835	0	0.74575	0	0
TCONS_00032822	XLOC_016416	Chr2	14682027	14682869	.	843	1	-1.32355	Achn038881	-17261	Y	0.245771	0	1.66316	0.753289	1.24475	0.187768	0.913187	1.18332
TCONS_00032823	XLOC_016417	Chr2	14683049	14683400	.	352	1	-1.25219	Achn038881	-18283	N	1.44314	0	1.29386	6.4723	3.56498	0.39525	1.96154	0
TCONS_00032825	XLOC_016419	Chr2	14687639	14688956	.	1318	1	-1.12457	Achn038871	13965	N	0	0	1.32709	0.648145	1.19001	0.0540095	0.261908	0.678767
TCONS_00032827	XLOC_016421	Chr2	14734906	14735304	.	399	1	-1.19766	Achn039431	-2733	N	0	0	0.999004	1.23368	0	0	0	0
TCONS_00031108	XLOC_015482	Chr2	14780338	14780978	+	370	2	-1.08812	Achn038841	-732	N	0	0	1.74369	0	0	0	0	0
TCONS_00032828	XLOC_016422	Chr2	14815921	14816217	.	297	1	-1.33461	Achn039491	4522	Y	0	0	0	2.47663	5.45657	3.08322	3.00233	7.78091
TCONS_00065671	XLOC_032464	Chr3	1007349	1007802	.	454	1	-1.34689	Achn267361	2596	N	0	1.61518	1.18301	0	0	0	0	0
TCONS_00065672	XLOC_032465	Chr3	1065397	1065612	.	216	1	-1.16211	Achn358851	-5930	Y	0	0	6.60815	6.58542	7.25458	0	0	0
TCONS_00065673	XLOC_032466	Chr3	1118349	1118588	.	240	1	-1.39152	Achn358841	2515	N	0	0	6.54047	0	5.12825	0	0	0
TCONS_00065675	XLOC_032468	Chr3	1140399	1140802	.	404	1	-0.976449	Achn358741	5596	N	1.10275	0	0.487679	0	1.32522	1.18032	1.45834	1.88973
TCONS_00065678	XLOC_032471	Chr3	1432613	1432818	.	206	1	-1.18682	Achn305351	-3765	N	0	0	0	0	0	6.19435	18.7799	0
TCONS_00065690	XLOC_032483	Chr3	2122579	2122897	.	319	1	-1.23691	Achn055351	-921	N	2.39293	0	1.22404	2.05299	0	0	0	3.22498
TCONS_00065692	XLOC_032485	Chr3	2123321	2123895	.	575	1	-1.11765	Achn055351	-1663	N	0	0	2.29071	1.29742	1.42926	0.482736	0.786413	1.01904
TCONS_00065693	XLOC_032486	Chr3	2123968	2124748	.	781	1	-1.04863	Achn055351	-2310	N	0.135638	0.69984	0.525285	1.66846	0.459499	0.103898	0.505655	1.31046
TCONS_00061585	XLOC_030732	Chr3	2177464	2178548	+	500	2	-0.872287	Achn055151	-4201	Y	4.74734	3.45388	0.502944	0	0	0	0	0
TCONS_00061586	XLOC_030732	Chr3	2178149	2178548	+	247	2	-1.11339	Achn055151	-4201	Y	1.8657	31.8642	0	0	0	0	0	0
TCONS_00065697	XLOC_032490	Chr3	2387721	2388053	.	333	1	-0.1574	Achn140191	-50735	N	25.4834	12.3833	9.54944	0	2.03265	3.15851	0	0
TCONS_00063783	XLOC_031647	Chr3	2414276	2417806	-	290	2	-0.975847	Achn140191	-20982	N	2.28353	4.43616	0	0	0	0	0	0
TCONS_00065698	XLOC_032491	Chr3	2416913	2417276	.	364	1	-0.940359	Achn140191	-21512	Y	2.69436	0	0	0	0	0	0	0
TCONS_00063785	XLOC_031648	Chr3	2423523	2424210	-	688	1	-1.18138	Achn140191	-14578	Y	0	0	0.657758	0	0	0.447807	1.00746	0
TCONS_00065699	XLOC_032492	Chr3	2499161	2499376	.	216	1	-1.17447	Achn140771	-950	N	0	0	15.4192	0	0	6.80484	15.9667	10.3449
TCONS_00065700	XLOC_032493	Chr3	2514993	2515622	.	630	1	-0.87287	Achn140761	-5868	N	0.72605	0	0.353376	0	0	0.701738	0	0
TCONS_00065701	XLOC_032494	Chr3	2515778	2516535	.	758	1	-0.826072	Achn140211	-6635	Y	0.84641	2.91557	0.455554	0.434431	0	0.216351	0.526647	0
TCONS_00065702	XLOC_032495	Chr3	2559401	2559681	.	281	1	-1.29407	Achn140221	4527	Y	21.6179	67.857	7.58802	34.6661	41.371	9.57681	31.5184	58.9938
TCONS_00065703	XLOC_032496	Chr3	2636675	2637092	.	418	1	-1.33991	Achn140691	2253	Y	1.03691	9.43364	0.914732	2.24904	1.23878	0.27623	2.72643	1.76647
TCONS_00065707	XLOC_032500	Chr3	2780788	2781158	.	371	1	-1.03638	Achn140631	-1196	N	0	0	1.44492	0	0	0	0	0
TCONS_00065712	XLOC_032505	Chr3	3459403	3459652	.	250	1	-1.28487	Achn007491	-4596	N	10.9727	6.86753	0	0	0	3.54851	0	0
TCONS_00065713	XLOC_032506	Chr3	3589281	3589527	.	247	1	-1.14774	Achn007831	-872	N	1.2768	0	3.79774	4.2504	0	0	0	0
TCONS_00065715	XLOC_032508	Chr3	3610408	3610948	.	541	1	-1.16696	Achn007811	6571	Y	0.226705	0	1.33118	2.85663	1.57345	6.72329	22.5095	4.48739
TCONS_00065718	XLOC_032511	Chr3	3884720	3884969	.	250	1	-1.28497	Achn007691	4887	Y	7.31511	0	0	0	0	0	0	0
TCONS_00065719	XLOC_032512	Chr3	4060033	4060303	.	271	1	-1.36008	Achn154451	4217	N	3.70603	5.38191	0	0	0	0	0	0
TCONS_00065721	XLOC_032514	Chr3	4122764	4123032	.	269	1	-1.33833	Achn154421	-9488	N	0	0	1.35109	9.83498	0	0	3.97421	15.4495
TCONS_00065722	XLOC_032515	Chr3	4123143	4123407	.	265	1	-1.25591	Achn154421	-9867	N	0	0	2.13881	3.42727	0	0	0	0
TCONS_00065725	XLOC_032518	Chr3	4332777	4333196	.	420	1	-1.22119	Achn154621	-2612	Y	1.02814	3.73858	2.94671	2.22825	6.13667	1.09493	1.35062	3.50029
TCONS_00063991	XLOC_031748	Chr3	4349306	4349742	-	313	2	-1.22642	Achn154351	3824	N	0	0	0.856745	4.31057	0	0	0	0
TCONS_00064045	XLOC_031766	Chr3	4623447	4623925	-	359	2	-1.23586	Achn287961	-2442	Y	14.3176	41.5309	12.0839	38.6766	35.7896	4.91371	16.8791	12.1512
TCONS_00065728	XLOC_032521	Chr3	4641259	4641535	.	277	1	-0.689613	Achn286931	3940	Y	4.33518	5.05007	0	0	0	0	0	0
TCONS_00065729	XLOC_032522	Chr3	4930036	4930459	.	424	1	-1.13896	Achn287801	2309	N	39.4303	22.0242	26.7299	12.0329	16.8707	3.76418	1.3261	5.15511
TCONS_00065730	XLOC_032523	Chr3	4978155	4978699	.	545	1	-1.34931	Achn287111	-2668	Y	0	0	0	0	0	3.32277	1.71119	0
TCONS_00065732	XLOC_032525	Chr3	5270165	5270473	.	309	1	-1.26118	Achn287651	-809	Y	3.22956	7.47825	7.97602	17.8286	17.1852	7.14341	10.8065	24.5056
TCONS_00062008	XLOC_030883	Chr3	5619296	5619764	+	469	1	-1.1939	Achn287431	-610	Y	2.39297	0	2.31221	0	0.0617292	4.49638	0.756901	2.95184
TCONS_00062040	XLOC_030898	Chr3	5890233	5890664	+	301	2	-0.859826	Achn381481	3044	N	23.4566	0	53.2961	33.4442	28.9477	41.4756	11.5838	30.0208
TCONS_00065737	XLOC_032530	Chr3	5893310	5893587	.	278	1	-1.26549	Achn381481	6121	Y	0	0	6.04857	0	3.28157	0.764582	0	4.67942
TCONS_00065738	XLOC_032531	Chr3	5899173	5899421	.	249	1	-1.04966	Achn355661	5561	Y	1.2378	13.9076	0	0	4.5657	0	5.02431	0
TCONS_00065742	XLOC_032535	Chr3	6056442	6056918	.	477	1	-1.18916	Achn318611	-18327	N	1.10458	1.47911	4.89278	7.05258	4.85593	5.22339	5.34351	0
TCONS_00065743	XLOC_032536	Chr3	6058785	6059065	.	281	1	-1.15815	Achn318611	-16180	N	0.831457	0	1.16739	0	3.18238	4.42006	3.50205	0
TCONS_00065747	XLOC_032540	Chr3	6146376	6146666	.	291	1	-1.13577	Achn318521	4048	N	0	0	3.14574	5.2379	0	0	3.17487	0
TCONS_00065748	XLOC_032541	Chr3	6146781	6147178	.	398	1	-1.11113	Achn318521	3536	Y	0.377868	0	2.50968	1.24	4.098	0.303968	0	0
TCONS_00065753	XLOC_032546	Chr3	6659772	6660755	.	984	1	-1.35701	Achn045731	8575	Y	2.12603	3.62393	0.390493	0.61712	0	14.5544	25.0618	1.45412
TCONS_00065755	XLOC_032548	Chr3	6663631	6664105	.	475	1	-0.975532	Achn045721	10308	Y	0	0	0	0	0	1.75374	0	0
TCONS_00065760	XLOC_032553	Chr3	6785460	6786010	.	551	1	-0.797525	Achn045661	11038	N	0.441208	0	1.43788	0.693578	1.52811	0.515697	0.840802	0
TCONS_00065761	XLOC_032554	Chr3	6786217	6786758	.	542	1	-1.18671	Achn045661	10290	Y	0	0	1.03249	2.13614	2.3532	0.882063	2.58957	0
TCONS_00065764	XLOC_032557	Chr3	6854130	6854804	.	675	1	-0.854076	Achn045641	4976	N	2.63828	1.71467	0.747579	2.55493	1.12582	0	0	0.80269
TCONS_00065765	XLOC_032558	Chr3	7040211	7040516	.	306	1	-1.17391	Achn045541	2732	Y	0.661847	0	3.18395	0	0	1.12983	0	0
TCONS_00065766	XLOC_032559	Chr3	7070183	7070416	.	234	1	-1.1973	Achn045521	-560	Y	8.02794	16.9472	1.24854	5.05053	0	1.71988	0	0
TCONS_00065768	XLOC_032560	Chr3	7071636	7072250	.	615	1	-1.2075	Achn045521	-2013	Y	0	0	0.480378	0	1.37163	0.415855	0.84044	0.802703
TCONS_00065771	XLOC_032563	Chr3	7080890	7081348	.	459	1	-1.15212	Achn045511	-2070	Y	0.294191	0	1.1608	0.943798	1.0397	0	0	0
TCONS_00065772	XLOC_032564	Chr3	7082670	7083164	.	495	1	-1.19532	Achn045511	-3850	N	0.260187	0	2.04506	2.48113	1.82217	0	0	0
TCONS_00065773	XLOC_032565	Chr3	7083281	7083772	.	492	1	-1.37919	Achn045511	-4461	Y	1.05087	0	2.06556	1.67132	1.84115	0	0	0
TCONS_00065774	XLOC_032566	Chr3	7084044	7084541	.	498	1	-0.931363	Achn045511	-5224	Y	0	0	1.34997	0.818606	0	0	0	0
TCONS_00062215	XLOC_030977	Chr3	7279563	7279890	+	328	1	-0.975954	Achn045451	-3581	N	1.12191	3.1861	2.24722	0	0.287548	0.0079327	0	0
TCONS_00065777	XLOC_032569	Chr3	7549974	7550366	.	393	1	-1.21119	Achn188361	-616	N	1.93444	4.27033	0.514469	0	2.8038	0	1.54272	0
TCONS_00065780	XLOC_032572	Chr3	7867743	7868226	.	484	1	-0.898816	Achn188021	-2394	Y	89.5446	33.1691	343.99	84.2343	76.6968	194.678	52.0992	120.169
TCONS_00065781	XLOC_032573	Chr3	8018281	8018741	.	461	1	-1.31008	Achn081351	-4255	Y	0.29207	0	1.15214	0	0	0	0	0
TCONS_00065784	XLOC_032576	Chr3	8572532	8572786	.	255	1	-1.05936	Achn081621	2182	N	2.2678	6.46004	4.1376	19.2514	8.48304	0	9.3355	18.1448
TCONS_00065786	XLOC_032578	Chr3	8768795	8769177	.	383	1	-0.913383	Achn377901	-1439	N	0	0	0.812268	1.34303	0	0	0	0
TCONS_00065787	XLOC_032579	Chr3	8968035	8968244	.	210	1	-1.04987	Achn353951	-2995	N	9.04372	12.1626	0	0	0	0	0	0
TCONS_00065788	XLOC_032580	Chr3	9353693	9353921	.	229	1	-1.09778	Achn354101	7969	N	0	0	8.52364	5.41917	0	0	0	0
TCONS_00065789	XLOC_032581	Chr3	9383318	9383784	.	467	1	-1.37873	Achn354431	-579	Y	0	3.0707	0.93911	0	0	0.677271	1.10933	1.43749
TCONS_00065790	XLOC_032582	Chr3	9385931	9386171	.	241	1	-1.37388	Achn354111	-3131	Y	0	0	3.2024	4.59389	0	1.43488	0	0
TCONS_00065791	XLOC_032583	Chr3	9388201	9388627	.	427	1	-1.43461	Achn354111	-675	Y	0	0	0.659689	1.0792	1.18886	0	0	0
TCONS_00065792	XLOC_032584	Chr3	9416693	9416985	.	293	1	-1.27341	Achn354421	9220	Y	0	0	0	0	2.83115	4.49981	0	0
TCONS_00064697	XLOC_032014	Chr3	9519701	9519966	-	266	1	-0.942888	Achn354351	-3539	N	5.89605	5.68589	0	0	0	0.000100697	0	0
TCONS_00065794	XLOC_032586	Chr3	9594035	9594367	.	333	1	-0.308361	Achn354151	3078	N	107.355	40.2458	29.3829	27.6774	28.4571	11.7316	11.1841	26.0865
TCONS_00065795	XLOC_032587	Chr3	9595089	9595376	.	288	1	-0.204257	Achn354321	3518	N	16.2907	9.04462	4.86721	2.69536	2.96925	2.71546	6.535	0
TCONS_00065802	XLOC_032594	Chr3	10136668	10136912	.	245	1	-1.35856	Achn019021	2830	Y	0	0	1.97154	8.72085	0	1.31067	0	0
TCONS_00065803	XLOC_032595	Chr3	10138139	10138567	.	429	1	-1.40209	Achn019031	-3308	N	0	0	0.654104	1.06961	0	0	0	0
TCONS_00062572	XLOC_031103	Chr3	10139358	10140659	+	377	2	-0.988377	Achn019031	-1216	Y	8.3777	11.6527	5.59147	6.94517	4.59053	9.17444	8.4194	2.18199
TCONS_00065805	XLOC_032597	Chr3	10549051	10549310	.	260	1	-1.21001	Achn062481	-18760	N	1.05977	18.2669	3.06374	7.25822	0	4.94727	4.39945	5.70085
TCONS_00065807	XLOC_032599	Chr3	10759839	10760046	.	208	1	-1.13053	Achn062961	-718	N	25.9175	50.2778	12.9007	0	0	0	0	0
TCONS_00065809	XLOC_032601	Chr3	11046882	11047109	.	228	1	-1.31164	Achn062831	-3655	N	0	0	11.6868	16.4931	0	2.0707	0	0
TCONS_00065813	XLOC_032605	Chr3	11273449	11273676	.	228	1	-1.20331	Achn138941	2867	N	0	0	0	0	0	10.354	6.66469	25.9088
TCONS_00065814	XLOC_032606	Chr3	11352246	11352451	.	206	1	-1.24083	Achn138961	-552	Y	0	12.9959	14.4304	7.74576	0	0	9.38993	0
TCONS_00065817	XLOC_032609	Chr3	11398653	11398967	.	315	1	-1.11634	Achn138971	21200	Y	3.08217	0	0	0	0	0	0	0
TCONS_00065819	XLOC_032611	Chr3	11462163	11462672	.	510	1	-1.31488	Achn139011	4083	Y	0	0	0.324726	2.35951	0.866424	0	0	0
TCONS_00065823	XLOC_032615	Chr3	11488491	11488749	.	259	1	-1.38293	Achn139031	4449	N	1.07381	0	5.44246	3.67173	0	0	4.45111	0
TCONS_00065825	XLOC_032617	Chr3	11642643	11642964	.	322	1	-1.32989	Achn138831	-825	Y	0	0	1.59418	10.0251	4.41758	0	2.43078	3.14963
TCONS_00065826	XLOC_032618	Chr3	11643130	11643527	.	398	1	-1.3798	Achn139071	-962	Y	0	0	1.00387	1.24	0	1.21587	0	1.94788
TCONS_00062749	XLOC_031182	Chr3	11885628	11885918	+	291	1	-1.53656	Achn153291	2673	N	0	0	2.62145	4.37741	2.88507	0.656776	0	9.34325
TCONS_00065827	XLOC_032619	Chr3	11886885	11887730	.	846	1	-1.28298	Achn153291	3930	N	0.122329	0.628985	0.0788342	0	0.825955	1.40172	1.36338	2.35558
TCONS_00062753	XLOC_031182	Chr3	11887829	11888499	+	671	1	-0.975974	Achn153291	4874	Y	0	0.864679	1.0769	0.515362	2.27092	1.92211	1.24951	2.4287
TCONS_00065828	XLOC_032620	Chr3	11891770	11892160	.	391	1	-1.25153	Achn153301	-6449	N	0	2.15783	0.779489	1.2861	2.83356	0	0	0
TCONS_00065831	XLOC_032623	Chr3	11996741	11997286	.	546	1	-0.890844	Achn153651	-9302	Y	0	1.18071	1.45814	0	0	0	0	0
TCONS_00065835	XLOC_032627	Chr3	12312648	12313541	.	894	1	-0.882276	Achn153501	-1335	Y	0	0	0.660932	1.04642	0.384249	0.260965	0	0
TCONS_00065836	XLOC_032628	Chr3	12313999	12314231	.	233	1	-1.04406	Achn153501	-2686	Y	0	0	3.83863	5.12111	5.64148	0	0	0
TCONS_00062816	XLOC_031212	Chr3	12671628	12671832	+	205	1	-1.20429	Achn328061	-600	N	3.63844	0	19.1269	10.731	34.2112	26.604	35.7408	35.5061
TCONS_00065840	XLOC_032632	Chr3	12740223	12740602	.	380	1	-1.13068	Achn328471	3087	Y	0.4125	0	0.55024	2.73132	0	0.334168	0	0
TCONS_00065841	XLOC_032633	Chr3	12792890	12793092	.	203	1	-1.41819	Achn328441	-925	N	7.90826	27.35	0	0	0	0	0	0
TCONS_00065843	XLOC_032635	Chr3	12961594	12961865	.	272	1	-1.39913	Achn328361	-6700	N	0	0	3.24987	3.1733	0	0	0	0
TCONS_00065845	XLOC_032637	Chr3	12988883	12989442	.	560	1	-1.11579	Achn328341	3667	N	0	0	1.12203	1.35209	0	0	0	0
TCONS_00065846	XLOC_032638	Chr3	12990166	12990465	.	300	1	-1.07196	Achn328341	2644	Y	0	0	1.92118	2.41031	0	0	0	0
TCONS_00065848	XLOC_032640	Chr3	13021788	13022364	.	577	1	-1.31402	Achn328101	-1420	N	0.205963	0	0	0	0	0.80029	0	0
TCONS_00065849	XLOC_032641	Chr3	13036426	13037108	.	683	1	-0.91031	Achn328101	3835	N	18.8212	80.9297	89.9259	261.275	239.668	74.7257	330.135	266.778
TCONS_00065850	XLOC_032642	Chr3	13488150	13488360	.	211	1	-0.47223	Achn198281	3489	N	11.6491	0	30.3765	14.264	7.85671	8.95536	0	0
TCONS_00065073	XLOC_032198	Chr3	13592169	13592993	-	469	5	-1.33466	Achn198201	1078	Y	3.24951	0	0.000136659	0.908184	2.00094	3.39086	1.28596	4.38164
TCONS_00065852	XLOC_032644	Chr3	13707231	13707642	.	412	1	-1.11406	Achn198191	-30145	N	0	0	0	0	0	2.55605	0	0
TCONS_00065853	XLOC_032645	Chr3	13719232	13719522	.	291	1	-1.09588	Achn198311	-35991	N	0	0	3.67002	0	0	0	0	0
TCONS_00065854	XLOC_032646	Chr3	13788476	13788735	.	260	1	-1.2767	Achn198331	-7138	Y	3.17931	18.2669	2.2978	3.62911	3.99787	0.989454	0	0
TCONS_00065856	XLOC_032648	Chr3	13943647	13944022	.	376	1	-1.35161	Achn198161	-750	Y	0.842123	0	0.562199	2.79399	0	2.05027	0	0
TCONS_00065857	XLOC_032649	Chr3	13945146	13945649	.	504	1	-1.39259	Achn198161	-2249	N	0	0	0.330986	0	0.883751	0.991923	0	5.04082
TCONS_00065088	XLOC_032207	Chr3	13982222	13985572	-	1229	2	-1.04878	Achn010361	4517	Y	0.653431	0.393962	1.68956	1.59252	0.776	0.70415	1.1386	3.10745
TCONS_00065858	XLOC_032650	Chr3	14081718	14082732	.	1015	1	-1.24532	Achn327341	2811	N	0.19493	0	0.125256	0.593532	0	1.1112	0.719518	5.12797
TCONS_00065866	XLOC_032658	Chr3	14718678	14718891	.	214	1	-1.12618	Achn330241	-10690	Y	0	0	9.60019	0	0	0	0	0
TCONS_00065869	XLOC_032661	Chr3	14981463	14981762	.	300	1	-1.43315	Achn057141	-14165	Y	9.0457	16.1762	4.80295	0	0	0.598364	0	0
TCONS_00065871	XLOC_032663	Chr3	14985592	14985997	.	406	1	-1.3871	Achn057141	-9930	Y	3.27852	1.99848	0	0	0	0.292231	0	0
TCONS_00065872	XLOC_032664	Chr3	15019942	15020346	.	405	1	-0.863293	Achn057151	8969	Y	1.82962	6.02514	1.21345	0	1.31866	0.293648	1.45111	0
TCONS_00065874	XLOC_032666	Chr3	15247911	15248303	.	393	1	-1.25075	Achn245321	-2024	Y	0.773776	0	1.54341	6.36295	0	0	0	0
TCONS_00065875	XLOC_032667	Chr3	15253630	15254117	.	488	1	-0.870725	Achn245321	-7743	Y	31.9403	24.171	26.3438	34.7446	35.4744	16.9583	17.4643	34.6111
TCONS_00065876	XLOC_032668	Chr3	15531975	15532511	.	537	1	-1.19149	Achn244481	6020	Y	33.4735	29.1028	0	0	0	0.716091	0	0
TCONS_00063043	XLOC_031302	Chr3	15885074	15885358	+	203	2	-0.546912	Achn244621	-547	N	19.7706	0	0	0	17.9574	0	9.88058	12.8034
TCONS_00065883	XLOC_032675	Chr3	16379867	16380235	.	369	1	-1.08704	Achn334571	-1879	Y	0.437398	0	1.7536	1.45624	1.60316	0	0	0
TCONS_00065884	XLOC_032676	Chr3	16380391	16380781	.	391	1	-0.857691	Achn334571	-2403	Y	0	0	0.519676	5.14523	1.41678	0	1.55923	0
TCONS_00065885	XLOC_032677	Chr3	16380840	16381302	.	463	1	-1.08258	Achn334571	-2852	Y	0	0	0.571819	0.929829	3.07093	0.687536	0	0
TCONS_00065313	XLOC_032308	Chr3	16381677	16381904	-	228	1	-1.31044	Achn334561	2797	N	0	0	4.19291	5.50128	0.0344436	0	0	0
TCONS_00065887	XLOC_032679	Chr3	16571116	16571409	.	294	1	-0.953719	Achn325661	-1226	N	5.86892	29.9032	14.7539	45.83	19.6338	5.7247	12.3463	27.9972
TCONS_00065889	XLOC_032681	Chr3	16580019	16580226	.	208	1	-1.10568	Achn325661	7133	N	0	0	16.1259	0	0	21.6261	9.08179	11.7683
TCONS_00065890	XLOC_032682	Chr3	16925917	16926134	.	218	1	-1.11279	Achn030221	-1359	N	11.7165	10.7104	0	0	0	0	0	10.0278
TCONS_00065893	XLOC_032685	Chr3	17256308	17256884	.	577	1	-1.04588	Achn030031	6473	N	0.411925	1.08258	2.81496	0	1.4216	4.64168	0	1.01358
TCONS_00065895	XLOC_032687	Chr3	17483840	17484098	.	259	1	-1.30786	Achn030441	4698	Y	8.59049	24.6418	0	0	0	0	0	0
TCONS_00065896	XLOC_032688	Chr3	17484788	17485074	.	287	1	-1.27978	Achn030441	5646	Y	7.0492	0	0	0	0	0	0	0
TCONS_00065897	XLOC_032689	Chr3	17485217	17486351	.	1135	1	-0.898084	Achn030441	6075	Y	2.04414	1.73496	0	0	0	0	0	0
TCONS_00065898	XLOC_032690	Chr3	17486515	17486849	.	335	1	-1.28735	Achn030441	7373	Y	16.5862	27.4607	0	0	0	0	0	0
TCONS_00065899	XLOC_032691	Chr3	17638038	17638473	.	436	1	-0.881432	Achn029891	-2413	Y	0.962977	1.74049	0	0	0	0	0	1.62955
TCONS_00065902	XLOC_032694	Chr3	17818172	17818468	.	297	1	-1.41842	Achn067901	2391	Y	0	0	2.47058	2.47663	0	0	0	0
TCONS_00065904	XLOC_032696	Chr3	17952349	17955664	.	3316	1	-1.15858	Achn067971	-955	Y	2.48357	1.42737	2.1761	1.46944	1.36317	1.31801	0.750046	1.57937
TCONS_00065910	XLOC_032702	Chr3	18350071	18350344	.	274	1	-1.0797	Achn186301	-3057	N	0	5.21174	3.16988	0	0	0.805285	0	9.75925
TCONS_00065911	XLOC_032703	Chr3	18421184	18421406	.	223	1	-1.07684	Achn186321	14862	N	0	0	3.40273	0	0	17.4107	7.17241	0
TCONS_00065914	XLOC_032706	Chr3	18689907	18690281	.	375	1	-0.00948138	Achn186051	-7717	Y	7.19543	14.1444	12.7189	28.101	29.4086	1.71826	1.70329	22.0714
TCONS_00065915	XLOC_032707	Chr3	18894953	18895381	.	429	1	-0.532023	Achn218111	-5394	N	23.4404	23.3299	2.83445	7.48729	2.3566	4.73452	3.88997	3.36044
TCONS_00065916	XLOC_032708	Chr3	18895676	18896457	.	782	1	-1.34265	Achn218111	-4318	Y	2.84363	2.09589	0.0873989	0.832786	0.917408	0.518587	1.51434	0.654099
TCONS_00065920	XLOC_032712	Chr3	19496147	19496417	.	271	1	-0.934392	Achn239791	-1737	N	0	0	4.60795	0	0	0	0	0
TCONS_00065921	XLOC_032713	Chr3	19504843	19505310	.	468	1	-1.15509	Achn239791	-10433	N	0	0	0	0	1.00426	1.34951	2.21026	1.43204
TCONS_00065922	XLOC_032714	Chr3	19620149	19620489	.	341	1	-1.10484	Achn186011	-759	Y	0	0	0	0	0	2.12914	0	0
TCONS_00065923	XLOC_032715	Chr3	20033805	20034133	.	329	1	-1.27604	Achn185801	-3300	Y	0	0	1.51228	1.90055	2.09367	0	0	0
TCONS_00065631	XLOC_032445	Chr3	20191525	20193636	-	362	2	-0.744596	Achn185691	541	Y	0	8.32434	1.7294	5.198	2.5608	0.952308	6.1611	0
TCONS_00065632	XLOC_032445	Chr3	20192499	20193636	-	488	2	-0.96486	Achn185691	1515	Y	10.5875	3.69519	3.35633	1.12399	0	0.479753	0	0
TCONS_00065633	XLOC_032445	Chr3	20193388	20193636	-	249	1	-0.825458	Achn185691	2404	Y	62.2523	28.7413	18.3866	30.0493	15.8386	3.78984	8.30452	0
TCONS_00065925	XLOC_032717	Chr3	20203912	20204340	.	429	1	-1.15073	Achn185691	12928	N	0.330146	0	0.872139	2.13923	1.1783	0	0	0
TCONS_00065926	XLOC_032718	Chr3	20209687	20209976	.	290	1	-1.45781	Achn185741	10595	N	1.52235	0	4.23744	0	0	0	0	0
TCONS_00065927	XLOC_032719	Chr3	20210162	20210566	.	405	1	-1.13289	Achn185741	10005	N	0	0	0.970761	2.39405	1.31866	0	0	3.76073
TCONS_00065642	XLOC_032449	Chr3	20271214	20271716	-	203	2	-0.754188	Achn185711	13727	Y	0	0	34.5787	0	0	0	9.88058	0
TCONS_00065929	XLOC_032721	Chr3	20287231	20287593	.	363	1	-1.3598	Achn185711	29744	Y	3.6125	2.53193	1.51282	0	0	0.368769	1.8294	0
TCONS_00065647	XLOC_032452	Chr3	20333190	20334282	-	958	2	-0.173462	Achn185711	75703	Y	0.169168	0	1.49091	1.21878	1.5525	0.294872	0.386955	3.20594
TCONS_00065648	XLOC_032452	Chr3	20334846	20335466	-	530	2	-0.741199	Achn185711	77359	Y	0.701708	0	1.4314	2.27404	0	0.548425	0	3.1164
TCONS_00065653	XLOC_032453	Chr3	20380344	20381331	-	457	4	-0.913215	Achn185721	65311	Y	2.07438	1.59601	1.89293	0.951226	0	0	0	0
TCONS_00065655	XLOC_032454	Chr3	20385333	20386098	-	527	2	-1.24469	Achn185721	60544	Y	2.35946	6.25078	2.77388	5.96089	0.820824	0.553439	4.51637	5.85236
TCONS_00065933	XLOC_032725	Chr3	20402727	20402986	.	260	1	-1.26155	Achn185721	43656	Y	0	0	3.06374	3.62911	7.99575	0.989454	0	5.70085
TCONS_00065659	XLOC_032456	Chr3	20404792	20406035	-	439	2	-0.977365	Achn185721	40607	Y	5.39279	0	1.25508	1.02412	1.12818	0.756232	0	1.60875
TCONS_00065935	XLOC_032727	Chr3	20416480	20416993	.	514	1	-1.23385	Achn185721	29649	N	0.24523	0	0.641365	2.32909	0	0	0	1.21955
TCONS_00065663	XLOC_032458	Chr3	20418984	20420285	-	384	2	-0.647872	Achn185721	26357	Y	0	0	1.61223	0.000227026	0	0	0	0
TCONS_00065664	XLOC_032458	Chr3	20419938	20420285	-	348	1	-0.627788	Achn185721	26357	Y	0	0	1.99549	3.32263	3.66056	0	0	0
[truncated: 5,498 more rows]

## Sheet: Table S3d
Table S3d. Intronic lncRNAs
tid	position				length	exon_number	coding potential score	Expression
[truncated: 882 more rows]

## Sheet: Table S3e
Table S3e Antisense lncRNAs
[truncated: 171 more rows]

[truncated: 18 more sheets: Table S3f, Table S3g, Table S3h, Table S3i, Table S4a, Table S4b, Table S5a, Table S5b, Table S5c, Table S5d, Table S6a, Table S6b, Table S6c, Table S6d, Table S7, Table S8, Table S9, Table S10]
